# Supplementary material for: Explorative data analysis of MCL reveals gene expression networks implicated in survival and prognosis supported by explorative CGH analysis
Source: BMC Cancer. 2008 Apr 16;8:106. doi: 10.1186/1471-2407-8-106 (PMC2442114; doi:10.1186/1471-2407-8-106)
Supplement: Additional file 5 — Gene expression ratios used in this study. The text file contains all the data (Patients, Ensembl.ID etc.) used for the study after normalization. For the raw intensities please refer to the GEO accession number. [file 1471-2407-8-106-S5.txt]

UID	Ensembl.ID	Gene.Name	Identifier	MCL_MLC96.05_Lym153	MCL_MLC9p10.09_Lym501	MCL_MLC9p10.06_Lym503	MCL_MLC9p10.07_Lym504	MCL_MLC9p10.08_Lym505	MCL_MLC9p10.13_Lym508	MCL_MLC9p10.15_Lym510	MCL_MLC9p10.17_Lym512	MCL_MLC9p10.18_Lym513	MCL_MLC9p10.21_Lym516	MCL_MLC9p10.25_Lym520	MCL_MLC9p10.26_Lym521	MCL_MLC9p10.27_Lym522	MCL_MLC9p10.28_Lym523	MCL_MLC9p10.29_Lym524	MCL_MLC9p10.33_Lym528	MCL_MLC9p10.34_Lym529	MCL_MLC9p10_36_Lym531	MCL_MLC9p10.37_Lym532	MCL_MLC9p10.38_Lym533	MCL_MLC9p10.39_Lym534	MCL_MLC9p10.41_Lym536	MCL_MLC9p10.42_Lym537	MCL_MLC9p10.43_Lym538	MCL_MLC9p10.44_Lym539	MCL_MLC9p10.45_Lym540	MCL_MLC9p10.46_Lym541	MCL_MLC9p10.48_Lym543	MCL_MLC9p10.49_Lym544	MCL_MLC9p10.50_Lym545	MCL_MLC9p10.52_Lym547	MCL_MLC9p10.54_Lym549	MCL_MLC9p10.55_Lym550	MCL_MLC9p10.56_Lym551	MCL_MLC9p10.59_Lym554	MCL_MLC9p10.63_Lym558	MCL_MLC9p10.65_Lym560	MCL_MLC9p10.66_Lym561	MCL_MLC9p10.67_Lym562	MCL_MLC9p10.69_Lym564	MCL_MLC9p10.70_Lym565	MCL_MLC9p10.73_Lym568	MCL_MLC9p10.83_Lym581	MCL_MLC9p10.78_Lym586	MCL_MLC9p10.79_Lym587	MCL_MLC9p10.82_Lym590
1	ENSG00000110092	CCND1	X59798	-0.2312	3.5776	2.2354	3.5046	2.9459	3.5396	-0.6703	2.6957	4.095	3.087	2.2878	2.7436	1.8969	3.2651	2.3878	3.4744	4.0726	3.8006	4.0477	3.2967	3.6046	4.689	3.8029	3.7586	4.0576	4.9853	2.0858	3.267	3.7357	1.8775	0.088	3.0037	0.0179	2.1141	2.8212	3.7713	-0.3581	0.3132	2.9726	1.182	3.1188	3.6607	2.7074	2.6712	3.0209	-0.0202
2	ENSG00000012779	ALOX5	J03571	0.2766	-1.1467	1.6221	2.0864	1.9762	1.8111	1.8885	2.2909	1.7623	2.0812	1.3754	1.6076	1.673	2.038	1.9456	2.3915	1.6728	2.7114	1.7919	1.058	1.1475	0.7596	2.1994	2.4686	0.3393	2.4643	2.5823	1.1871	2.1083	1.8676	1.0387	2.3852	2.3125	2.3295	1.6696	3.0118	2.1343	1.5162	1.7932	1.7291	3.0008	1.7646	2.5226	2.9298	1.6637	2.0651
3	ENSG00000153064	BANK1	NM_017935	1.0213	-0.4954	1.185	1.3662	1.571	1.0764	1.8	1.9398	1.8523	1.7126	0.6099	1.2819	0.6282	1.0102	1.6904	1.4558	1.8177	2.2823	1.5341	1.3937	1.2639	1.37	1.3387	1.8783	0.8141	1.719	1.7524	1.706	1.8822	1.1956	0.5001	1.4403	0.839	0.9116	-0.0505	1.7089	1.662	1.2909	2.256	-0.6115	1.7499	1.4745	1.8081	2.1375	1.073	1.2777
4	ENSG00000168026	TTC21A	AA761832	1.5075	1.0924	0.4373	2.419	1.3785	2.0424	1.878	-0.3558	1.7183	1.536	1.1161	2.1244	0.671	2.4237	1.1547	2.1638	1.9537	1.79	0.6558	1.5106	1.8937	2.646	1.8225	1.0597	1.0639	1.5826	1.9226	2.0584	0.1506	1.6177	1.5518	1.7995	1.3268	1.9233	0.89009	2.4235	2.1377	1.8429	0.8645	1.6682	1.6912	0.8123	0.7532	1.9016	0.1642	0.5819
5	ENSG00000012779	ALOX5	J03571	0.9727	0.5061	2.1385	2.3829	2.3656	1.7195	1.233	2.1633	1.7343	1.9869	0.8772	2.4768	1.1171	2.4027	2.287	2.0929	1.709	2.5126	1.8808	1.1965	1.8611	1.4778	1.8516	2.0221	1.0868	2.3536	1.8743	0.7926	2.2045	1.7473	0.8532	1.9157	1.4469	1.8925	1.7559	2.7523	1.818	0.9365	2.0098	1.3667	2.4127	2.3119	2.6511	2.43	1.4201	1.7956
6	ENSG00000153064	BANK1	NM_017935	0.9866	-0.3251	1.3011	1.2724	1.4683	0.9707	1.6274	1.6256	1.4806	1.4535	0.55	1.1335	0.601	1.1116	1.6851	1.5364	1.8133	2.1398	1.3798	1.6202	0.8948	1.4711	1.2375	1.7238	0.8666	1.2972	1.5063	1.3661	1.8144	1.1577	0.0311	1.0152	0.6647	0.3046	-0.3088	1.477	1.5949	1.5094	2.1604	-0.9763	1.5947	1.1535	1.4985	2.0317	0.9212	1.3499
7	ENSG00000012779	ALOX5	J03571	0.5643	-0.285946717753561	-0.0233971616801517	0.0721103978319545	0.024352057428792	-0.0415846392552367	0.080035612445003	0.00422535893711746	-0.116015752132585	0.105444431570339	-0.0225123901240953	0.0220612543961178	0.165461422976501	0.0581674482190966	-0.100719011805214	-0.181188098468331	0.0615363873623064	0.10292415559109	-0.0184871694004647	-0.260618461538461	-0.0798531401262588	-0.157275126182865	0.0337194687983502	-0.0488237215880682	-0.217815327774052	-0.066154424544179	0.100278550953219	0.0940888946848492	-0.166014755417838	-0.0324607229778098	-0.0871119776108515	0.0277849329798929	-0.0419422980794528	-0.01734645174103	-0.0427498910991723	-0.0459016720406932	-0.0858245983012412	-0.123326001880716	0.0792841636316328	-0.095684291602709	-0.0339571268470463	-0.0639236513157891	0.0495290773532156	0.029979597059982	-0.106162498292217	0.0409359298859895
8	ENSG00000153064	BANK1	NM_017935	1.0447	-1.9188	1.5421	1.8172	1.5324	1.1427	1.192095	1.6899	1.6273	1.6472	0.4654	1.6451	1.4463	1.8046	1.7893	1.1862	1.986	1.7144	1.5779	1.1707	1.5014	0.4885	-1.1619	1.6154	-0.1317	1.6805	1.5186	1.4985	1.8022	1.653	0.6218	1.5384	1.053	1.6596	-0.0691	1.5577	1.8491	1.275	2.113	-0.7923	1.7828	0.7699	1.8156	1.9279	0.9181	1.3962
9	ENSG00000101040	PRKCBP1	NM_183048	0.09175	-0.48775	0.25255	0.89465	0.50905	0.66665	1.02235	0.44005	0.57455	0.75985	0.02235	0.73485	0.34325	0.78895	0.31595	0.53145	0.59625	0.66195	0.50425	0.11685	0.35365	0.57155	0.69735	0.52435	0.45105	0.79225	0.49215	0.02825	1.00725	0.38855	0.09895	0.89775	0.24085	0.65275	-0.05705	1.27895	0.67765	0.01275	0.81595	0.01145	0.98065	0.79505	0.72255	1.05665	0.47635	0.49945
10	ENSG00000153064	BANK1	NM_017935	0.692	-0.1509	1.8455	1.7028	1.5558	1.5333	1.7644	1.6922	1.6507	1.8173	0.8225	1.9687	1.7977	1.5671	1.7639	0.4205	1.7539	2.4861	1.6955	1.0723	1.2787	0.8307	1.1859	1.6278	-0.1314	1.6076	1.7141	1.4009	0.6758	2.0278	0	1.6681	0.8956	1.2516	-0.5609	1.4139	1.8147	1.2179	2.0958	-0.5937	2.2482	-0.135	1.3502	1.2855	1.1561	1.5549
11	ENSG00000173101	SIPA1	AF029789	0.6092	1.4297	0.701	0.8089	0.6007	0.2836	0.979	0.7846	0.5635	1.2505	0.7449	0.5593	0.0975	0.2504	0.3742	0.9883	0.802	0.4428	0.601	0.5206	0.3954	1.7204	0.8003	0.3611	1.5698	0.4097	0.6901	0.4173	1.3572	-0.0118	0.1163	0.5787	0.421	0.3276	-0.2533	0.7071	0.9397	0.6197	0.7223	-0.0665	0.1304	1.6334	0.5794	1.3556	0.3552	0.6001
12	ENSG00000155130	MARCKS	M68956	1.0991	0.394	1.3641	1.2474	1.8147	1.1957	1.1476	1.1657	0.8526	1.3269	0.3621	1.3636	0.0475	1.4278	0.8212	0.5006	0.4527	1.0084	0.3987	0.1712	1.616	0.4812	1.6523	0.4926	0.6818	1.4125	0.9994	1.4259	1.8442	0.8799	0.5143	0.3425	0.7685	1.5299	0.9998	1.4985	0.7963	-0.1685	1.7014	0.7025	1.3541	1.6154	1.9668	1.3696	1.1433	0.8283
13	NA	AA488852	NA	-0.0918	-0.0538	2.4832	2.2177	3.3498	2.9896	0.7157	2.3664	2.6501	1.90522222222222	1.5036	3.3275	0.6828	2.8327	2.8981	2.4844	0.8041	2.0731	-0.0878	1.6631	2.4497	0.7534	2.601	0.097	-0.4009	3.5604	1.0948	2.2759	2.7089	1.8026	0.6374	2.1895	2.1282	3.0843	0.1301	3.0421	3.1835	0.55	2.3665	2.9377	1.0773	3.6546	3.0788	4.1866	1.9847	3.2642
14	ENSG00000158473	CD1D	NM_001766	1.5684	-0.4842	1.8306	1.604	1.1501	0.6078	2.7632	1.4023	0.371	1.3555	0.0674	1.5879	0.7423	1.4254	1.1947	1.2069	0.9234	0.4503	1.7613	1.0922	0.137	2.1173	1.5069	0.5689	1.886	2.2078	0.5367	0.9573	0.3085	1.5721	0.0454	1.3011	0.688	1.0513	-1.2827	-0.3832	2.5968	0.6879	1.633	0.2714	2.0448	2.1111	2.099	2.0572	0.6287	1.062
15	ENSG00000099953	MMP11	X57766	-0.5074	1.9717	1.2589	2.6683	2.2062	2.9616	1.1086	1.449	1.3122	1.8976	1.1344	1.0693	0.9826	2.7252	1.8256	1.8511	2.9704	2.2012	0.8898	1.5566	1.4918	0.9142	1.2212	1.9386	1.2067	1.1593	0.5843	1.2399	1.8725	0.5659	-0.7466	3.5433	1.5825	1.5193	0.2175	0.9376	2.0644	0.1294	2.4416	2.2949	2.6119	2.2064	1.129	1.7106	1.2504	0.7195
16	NA	AA835907	NA	1.1633	1.1205	1.61012	2.3022	1.9074	1.4385	1.27	1.7706	1.8833	2.1522	1.0273	1.6799	1.0042	2.2488	1.9399	2.4038	1.7628	2.183	1.6971	1.3473	2.2846	1.9877	2.1119	2.1801	1.8111	2.4579	1.9613	0.9685	3.41	1.5684	0.9668	1.81	1.6015	1.9414	1.8389	2.834	1.7002	1.0547	2.2297	1.2861	2.2214	2.8484	2.5521	2.4069	2.1294	1.8011
17	ENSG00000112799	LY86	AF057178	1.2518	0.7248	0.8046	0.6792	0.8772	0.0363	1.5844	0.9346	1.4491	0.925	0.3677	1.6577	0.4614	1.3677	0.7499	0.2212	0.6846	1.9393	1.0581	-0.0754	0.799	1.3813	1.0254	0.4859	1.1807	1.9738	1.2586	1.3307	1.9624	0.8563	0.3527	0.5134	0.8432	0.9181	1.2672	1.6362	0.7223	0.5623	1.2793	0.236	0.8519	1.5717	1.8651	1.4087	0.5328	0.6327
18	ENSG00000067066	SP100	AA262177	-0.1071	-0.3274	0.7881	2.2277	0.2704	1.2277	0.9964	1.7056	-0.3824	0.9005	0.9704	0.9442	1.1467	1.554	1.1457	0.1484	1.7016	0.2102	1.0043	0.8221	1.3924	1.1125	0.6866	1.0185	0.9531	0.6894	1.1957	1.5881	1.2519	0.8617	-0.1523	0.878	0.6196	1.265	0.545	1.0224	1.0845	0.7267	1.3753	0.0959	1.3504	1.1251	0.9463	0.7951	0.4456	0.7348
19	ENSG00000072134	EPN2	AA284482	0.0709	-0.0938	1.3432	1.0713	-0.8816	2.34	1.1118	0.7102	0.7998	1.0089	-0.2533	0.9513	0.3064	1.4694	0.6138	0.5173	1.4089	1.4921	1.1188	-0.3974	-1.3164	1.7762	-1.7128	1.8361	0.3359	1.2579	2.0334	2.2764	0.5277	1.401	1.3015	1.4706	1.1813	1.4837	0.224	2.3643	2.2053	-0.3109	1.4067	0.6153	1.3074	1.1072	1.1138	1.8105	1.0813	0.2299
20	ENSG00000069020	MAST4	AB002301	-0.81195	0.13965	0.88655	1.43555	1.85715	-0.47085	-0.14695	1.41725	0.80665	1.41035	0.54555	0.89345	0.98495	1.20345	0.69395	-0.15135	-0.17285	0.42165	1.07605	0.91615	0.94235	1.35355	1.16415	1.41685	1.14445	1.40525	0.18445	0.91015	1.15205	0.46925	-0.00295	1.97505	0.53255	1.30025	-1.57775	0.74225	0.38005	-0.33185	0.67675	1.24775	2.02825	0.61685	0.55855	1.31885	0.79255	1.67175
21	NA	AI287889	NA	0.4595	0.2696	0.9883	1.6894	2.1234	1.275	0.9414	1.2817	1.1143	2.4081	1.1521	2.3491	0.5421	2.215	1.3759	0.6376	1.5851	0.5723	1.3413	-0.228	1.4821	1.3793	1.4963	1.8787	1.3646	2.9127	0.8774	-0.2418	1.563	1.0999	-0.5974	2.8971	0.7439	2.3005	0.1063	2.5955	1.1905	-0.4809	2.5378	-0.0508	3.7513	2.8284	2.1879	2.2528	0.327	1.6559
22	ENSG00000136717	BIN1	U68485	0.01945	0.76105	0.64165	0.64655	0.93805	0.62845	0.77165	0.17825	0.89035	1.48075	1.01055	0.74935	0.51095	1.21345	0.24065	0.58005	1.03915	1.99265	1.16175	0.04375	-0.43575	0.87335	0.80195	0.66265	0.74825	0.90795	0.95215	0.88565	0.41255	0.80645	-0.18765	0.74795	0.44565	-0.16405	-0.01505	1.01535	1.08805	0.12015	-0.04805	0.17965	0.73685	0.30625	-0.08715	0.71265	0.45245	0.44005
23	ENSG00000165168	CYBB	AI242420	-0.5192	-0.8987	1.0793	1.1826	0.2754	1.3819	1.1196	1.4431	0.6003	0.6799	-0.3579	0.3263	0.6936	1.9532	0.7462	0.0383	0.8526	-0.482	0.5001	0.5788	0.9871	0.7401	0.3971	1.5268	0.1731	1.1959	0.9429	0.9425	-0.4866	1.1385	0.3075	1.1954	0.8885	0.9102	1.0162	1.8122	0.9837	0.9038	0.6616	-0.682	1.0403	0.5856	0.499	0.7317	-0.2327	0.6535
24	ENSG00000152492	CC006_HUMAN	AK055652	0.931	-0.162577777777778	1.0091	1.604	1.6411	1.6198	1.3496	1.3608	0.4614	-0.7768	0.0619	0.3587	0.2678	1.088	1.1246	0.4358	2.3981	0.7034	1.3255	0.9556	1.221	0.2034	1.2442	1.1159	0.5411	1.4504	1.093	1.1228	0.3828	1.1197	-0.1615	2.1866	0.4369	1.7353	-1.1859	1.4619	1.5485	0.2741	0.6046	1.2617	2.2173	0.4616	1.2496	1.5701	0.3712	1.9277
25	ENSG00000171316	CHD7	AA768113	0.0382	-0.445	0.6526	1.4876	1.3404	1.3765	0.8529	1.1196	0.6919	0.9637	-0.2467	1.005	0.2943	1.3303	0.1935	0.4582	0.7506	1.0469	0.6179	0.227	0.9063	1.1151	0.2561	1.0624	0.1913	1.0174	0.6649	0.5437	-0.3332	-1.023	-0.2118	1.2936	0.1113	0.44	-0.5204	1.4628	0.6546	0.0802	0.5717	0.076	0.9854	0.5573	0.9238	1.1192	0.204	0.2725
26	NA	AA491175	NA	-0.483	-0.0931111111111111	2.0665	1.7584	0.8808	2.3878	1.4706	0.0863	1.6899	2.0749	1.0598	1.2276	1.5007	1.8201	0.0335	0.754	1.342	1.1478	1.1544	0	-0.6009	2.3824	0.1957	1.8681	0.37344	-0.3298	2.2693	1.8927	0.1755	0.745516666666667	0.3969	0.8656	0.5158	0.3428	-0.6498	2.5352	1.3923	-0.3372	0.4662	0.4727	1.3097	1.3914	0.7015	1.8083	0.7339	0.0762
27	ENSG00000156738	MS4A1	X07203	0.39115	0.81805	0.95495	0.87595	0.95315	0.03955	1.36765	1.00925	1.03105	1.12835	-0.61105	0.75155	-0.53315	0.06055	0.89055	0.92285	0.83495	0.71175	0.53625	0.46675	0.89335	0.75735	0.94475	0.42835	0.82365	0.66635	0.75165	0.66495	1.19055	0.47695	0.06215	0.68775	0.98455	1.01265	-0.04045	1.16205	0.66875	0.22835	1.89815	-0.11865	1.42425	1.50435	1.51805	1.39595	0.32755	0.25575
28	ENSG00000175753	NP_775946.1	AA813835	0.2762	-1.0939	0.661	0.3585	0.8591	0.268	1.7769	1.7481	1.3839	1.7126	0.505	-0.0415	1.6424	1.8382	0.4351	-0.8791	0.9355	-0.185	0.6512	0.3052	0.7783	1.2464	-0.0322	0.8961	0.6839	1.9277	0.3802	1.1472	0.6074	0.9785	-0.0327	1.8959	1.3256	1.15	2.0189	2.1736	1.937	0.2667	1.5273	0.1481	1.6813	1.5729	0.602	2.6995	1.3622	1.0107
29	ENSG00000132704	FCRL2_HUMAN	AY043465	-0.2686	0.8618	1.6136	1.3009	-0.119	1.3828	0.7314	2.0896	0.2518	1.8169	-0.1057	1.3765	0.5897	1.4362	1.3285	0.7205	1.5616	-0.872	1.4447	1.7114	0.1358	1.3248	1.101	0.8023	1.6445	1.295	1.882	1.078	-0.4204	0.4887	-0.72356	1.6231	1.3405	1.5908	1.5538	1.471	1.6318	0.6394	1.7544	1.0306	1.8304	2.473	0.4772	1.7403	1.0964	1.4018
30	ENSG00000177455	CD19	M28170	-0.5666	1.3082	0.1889	0.0407	0.6051	0.5228	0.929	0.4249	1.1444	0.8544	-0.0573	0.4987	-0.5613	0.2419	0.1155	1.3792	0.4675	0.9416	0.2961	0.567	-0.0088	1.0867	0.5715	0.8863	1.8458	1.0021	0.9925	0.8826	0.0644	-0.6756	0.5998	0.8801	0.4505	0.4853	0.9446	0.9573	0.6807	0.5816	0.8288	0.0121	1.2389	1.1952	0.9301	1.2392	0.0657	0.5775
31	ENSG00000069020	MAST4	AB002301	-0.53755	0.61515	1.43255	1.98245	1.87585	-0.03015	0.80025	2.58155	0.83195	1.62245	0.78925	0.62155	1.53695	1.65915	0.75365	-0.21925	0.04065	1.151645	1.27185	0.90565	0.76905	1.21535	1.05045	1.64845	1.20705	1.48575	0.49925	0.95515	1.06115	0.28855	0.13785	2.48865	1.23965	1.64735	-2.39255	0.57195	0.87855	-0.20205	0.88405	1.49985	2.29455	0.93175	0.52395	1.57165	0.86255	1.92555
32	ENSG00000153250	RBMS1	X64652	0.3028	0.1428	0.6334	0.5831	0.8565	0.672	0.4198	0.8151	1.5017	0.7161	0.5144	0.7967	0.282	0.4271	0.5009	-0.0872	0.5075	0.7034	0.6914	0.1414	0.7682	-0.0058	0.5533	0.6229	0.2374	0.8378	0.4516	0.7287	0.6413	0.5537	-0.6214	0.3731	0.2596	0.4106	0.1997	0.7626	0.7731	0.3086	0.748	0.0031	1.0846	0.7738	1.0104	0.989	0.6824	0.2117
33	ENSG00000116001	TIA1	M77142	-0.1427	-1.1213	1.0163	0.9249	1.1949	1.1284	0.5549	1.1149	1.0758	0.5782	0.2317	0.9892	0.0998	0.9464	0.659	0.3523	1.1342	1.6159	0.6009	0.5197	1.121	-0.3061	0.3276	1.4029	-0.0585	0.7168	0.771	0.7642	1.8225	0.8903	-0.136	1.0458	0.366	1.4161	0.4017	1.5058	0.622	-0.0215	1.3548	0.4172	1.6188	0.6612	1.0444	1.6804	0.6732	0.7058
34	NA	BC027864	NA	0.7233	-0.66	0.6364	0.3687	0.7953	0.1437	0.5547	0.9303	0.7605	0.7518	0.7405	0.493	0.4675	0.5494	0.0359	0.1808	0.6312	0.4122	0.7833	-0.1259	0.7066	0.5772	0.6539	0.9176	0.7245	0.6139	1.391	0.3697	0.7169	0.4129	0.6446	0.9085	0.7431	0.4733	0.2376	1.2996	1.0058	0	0.447	0.1782	1.0854	1.4205	0.7989	1.1497	0.3522	0.8684
35	NA	AF448858	NA	-0.3248	-1.1607	1.1342	0.7928	1.5167	1.5374	0.4061	0.4132	0.8567	1.0782	0.7439	1.0166	0.4124	1.5425	0.3166	0.691	1.5552	1.117	0.9654	0.14356875	0.9974	0.0472	0.8529	1.3582	-0.0267	0.9529	0.6016	0.7673	0.3857	0.5222	0.0146	0.4152	0.8374	0.4288	0.657	1.7112	0.6466	0.0771	0.5116	-0.3373	1.143	0.683	0.5386	0.4986	0.4394	0.7727
36	ENSG00000129355	CDKN2D	U40343	0.57405	0.70965	0.73065	0.84255	0.71155	0.38265	0.89305	0.52325	0.42635	1.17565	0.61795	0.57725	0.09625	0.32435	0.30245	0.80695	0.78355	0.88315	0.66475	0.33895	-0.11665	1.42735	0.83725	0.29605	0.41105	-0.00235	0.84905	0.32955	0.91205	0.22024	0.07925	0.44035	0.14325	0.15675	-0.33555	0.56515	0.78165	0.34895	0.35705	-0.04455	0.11765	0.93535	0.26485	1.22925	0.11325	0.35285
37	ENSG00000173101	SIPA1	AF029789	0.44355	0.55685	0.47745	0.86485	0.19895	0.17615	0.98515	0.84525	0.21345	0.97075	0.44105	0.81205	0.17715	0.36085	0.50435	0.61655	0.63005	0.41635	0.51465	0.46685	-0.32025	1.34355	0.70935	0.14145	0.70435	0.40555	0.30465	0.35055	0.55845	0.07685	0.04575	0.50405	0.22455	0.71115	-0.38935	0.58225	0.63115	0.12295	0.55315	-0.24915	0.61025	0.92965	0.72675	1.15075	-0.11175	0.46755
38	ENSG00000101040	PRKCBP1	NM_183048	-0.18685	-0.236535	0.22315	0.98385	0.34205	0.59635	0.81025	0.64155	0.34095	0.25275	-0.03445	0.93645	0.15685	0.65485	0.22045	0.57555	0.56465	0.87745	0.65995	0.12505	0.09865	0.47545	0.65615	0.42145	0.27615	0.31115	0.25355	-0.05395	0.60795	0.64535	-0.16785	0.70815	0.12525	0.78965	-0.48415	0.69895	0.56955	-0.11255	0.74435	-0.14665	0.98955	0.86915	0.60025	0.98615	0.41195	0.49315
39	ENSG00000156738	MS4A1	X07203	0.399	0.8184	0.7522	0.9187	0.8837	0.0421	1.1847	0.8448	1.013	1.1777	-0.6458	0.8456	-0.5832	0.0093	0.7804	0.8172	0.8376	0.5778	0.443	0.2202	0.7314	0.6991	0.6054	0.4207	0.788	0.7586	0.6304	0.5268	1.1136	0.1624	0.1498	0.5821	0.8278	0.9224	-0.0755	1.3526	0.5291	0.271	1.5158	-0.1854	1.2976	1.5891	1.4134	1.328	0.1771	0.2127
40	ENSG00000134121	CHL1	AF002246	0.6463	0.0368	1.7914	-0.2548	0.9467	2.5953	1.5479	1.1103	2.262	2.1296	0.7099	0.2875	2.3092	2.7177	0.3871	0.9698	1.3748	1.3526	1.9512	0.91583	2.8642	0.634	0.77373	1.6462	1.623	2.5312	1.9998	2.4958	1.8577	1.5153	0.423377777777778	2.155	2.4964	1.8893	0.618777777777778	1.8055	1.607	1.1357	3.1604	0.3875	1.8763	-0.0732	0.8107	3.5213	-0.1098	-1.2003
41	ENSG00000156738	MS4A1	X07203	0.32145	-0.40365	0.89455	1.10735	1.27115	-0.13345	1.01945	1.11865	0.85835	1.57185	-0.52095	0.85325	-0.35715	0.33435	0.84655	0.58665	0.96955	0.58325	0.57975	0.21805	0.76005	0.42335	0.74845	0.45005	0.24155	0.65615	0.86055	0.22305	1.17475	0.14275	0.09415	0.33545	0.55075	0.94115	0.02505	1.25505	0.43855	0.18795	1.14195	-0.40235	0.45045	1.49795	1.58265	1.30205	0.71925	0.36285
42	ENSG00000156738	MS4A1	X07203	0.4246	0.8286	0.791	0.764	0.8865	-0.0617	1.104	0.8198	1.1072	1.0811	-0.562	0.5925	-0.5288	0.0276	0.8156	1.0091	0.7832	0.7079	0.4517	0.2842	0.7322	0.7012	0.7996	0.5325	0.9667	0.7573	0.7677	0.6481	1.0009	0.2033	0.0725	0.7185	0.8207	0.6264	-0.1068	1.2346	0.3169	0.2989	1.2976	-0.461	1.1474	1.2131	1.2772	1.3725	0.3039	0.1415
43	ENSG00000154016	GRAP	AA683133	-0.4778	-0.2257	1.0435	0.5428	0.2528	1.4452	0.9028	0.2708	0.7328	1.3961	-0.2255	1.1672	0.7513	2.2772	0.5208	0.1429	0.8766	1.2414	1.1842	-0.1293	-0.5803	1.9648	-0.2392	1.14	0.8768	1.1001	1.8837	1.0543	0.0984	1.3993	1.1515	0.621	-0.068	0.8873	0.211825	2.2626	1.8323	-0.776	0.3781	0.4227	1.6905	0.8046	1.6726	1.5644	0.3102	0.2777
44	ENSG00000141298	SSH2	AA830053	0.83085	-1.82505	0.41865	2.34445	0.33445	0.98305	0.41685	1.09445	0.51495	4.69265	2.16115	1.75905	0.34705	2.83885	1.38205	0.741072222222222	1.94055	0.68555	0.52195	0.02635	0.98045	1.07155	0.49315	0.88205	0.12195	0.83295	0.74635	1.48325	0.49975	1.80855	-0.12824	1.43545	0.84445	1.38515	0.41275	2.15755	1.56755	0.98035	0.67755	1.02535	1.62415	0.74845	0.01525	1.95735	-0.12185	0.69845
45	NA	BC012288	NA	0.5027	0.6354	0.7764	0.4086	0.6518	-7e-04	0.7228	0.8455	0.9674	1.0678	-0.2988	0.6909	-0.2771	0.1175	0.5407	0.6162	0.55	0.7379	0.3701	0.4777	0.8502	0.3276	0.3979	0.2508	0.4855	0.7571	0.6684	0.4691	1.125	0.236	0.134	0.4287	0.457	0.9118	0.1209	0.9459	0.3064	0.0708	0.7382	-0.0266	0.2297	1.0504	0.7576	0.8374	0.2615	0.1831
46	ENSG00000127920	GNG11	U31384	-0.59215	2.01385	1.80935	2.02185	3.21295	2.55515	-0.45265	1.25085	1.29355	1.09875	1.78375	0.23885	0.50065	2.08795	1.66965	0.28295	2.73735	0.32705	2.79595	0.49235	1.52725	-0.41715	1.79715	1.36365	2.60535	0.50945	0.98585	0.07815	3.00255	0.81185	-0.48605	2.68335	0.39785	1.02505	2.83365	2.79715	-0.65615	2.09535	2.41685	0.12435	2.72165	3.23925	2.98635	3.92905	0.77145	2.58815
47	ENSG00000101040	PRKCBP1	NM_183048	0.0948	-0.6724	0.1343	0.7859	0.4694	0.5103	0.8289	0.5883	0.2853	0.726	-0.0085	1.0325	0.2349	0.856	0.1834	0.4196	0.5983	0.5919	0.5104	-0.2058	0.2838	0.779	0.5826	0.4979	0.511	0.6819	0.5675	-0.06	0.8307	0.3073	-0.0215	0.7265	0	0.5691	-0.1258	1.0896	0.6868	0.1104	0.7954	0.0484	0.9061	0.7957	0.7063	0.9234	0.1212	0.417
48	ENSG00000174083	NP_001010855.1	AA287609	-0.5353	-0.0802	1.036	1.0872	1.0727	-0.0679	0.9382	1.0571	1.2202	1.4621	-0.3406	0.967	-0.3643	0.2921	0.8418	0.6901	1.004	0.6178	0.5751	0.3564	0.8798	0.5897	0.816	0.5207	0.3487	0.8902	0.7964	0.3181	1.0405	0.2245	0.193	0.5086	0.677	0.8194	0.0455	1.358	0.5508	0.3181	1.231	-0.3098	0.7838	1.6206	1.1709	1.6127	0.8053	0.469
49	NA	AA211803	NA	-0.2097	-0.9485	0.6214	-0.3883	1.366	1.1677	-0.1933	1.3675	1.916	1.1358	0.4031	0.3339	-0.0623	0.2042	0.4594	1.4179	1.8758	1.4135	1.4169	1.2785	0.8536	0.3743	1.4892	1.8978	1.19	1.7531	0.4639	1.4708	1.3851	0.6446	-0.5681	1.9673	1.2684	0.4972	-0.0158	2.3973	1.9187	1.5817	0.9468	1.5816	2.0598	1.3954	1.5705	1.5343	1.0319	1.8619
50	ENSG00000110092	CCND1	X59798	-0.2437	1.5128	0.7142	2.143	0.3418	1.3456	-0.25	1.8615	2.0145	0.4125	-0.0233	0.9977	0.5169	1.0325	2.3175	1.9183	2.4008	1.8794	1.8599	1.4493	1.7389	1.8096	1.493	1.5279	0.7482	2.5269	0.0135	0.8237	0.8646	1.2906	0.32885	2.7678	-0.6863	2.4967	1.02245	2.4588	-1.0162	0.80213	1.1461	-0.6016	1.4969	2.2175	1.7777	1.0993	1.8158	-0.309
51	NA	AA721035	NA	-0.6149	-0.6502	2.568	2.0112	3.8808	2.5	-0.0933	0.5915	2.2891	0.8207	2.8822	2.2132	3.1768	2.8748	1.9725	1.81	0.932	2.1876	0.1504	1.6503	2.5092	0.8017	2.3201	-0.0554	0.76069	1.963	2.6835	1.5839	2.7548	1.39423333333333	1.9344	2.4691	2.1608	1.9328	-0.5849	2.7324	2.3537	0.4581	1.1657	2.2995	0.2293	3.2181	2.0078	3.5794	2.1261	2.8173
52	ENSG00000174123	TLR10	AF296673	-0.1025	-1.3239	0.9472	0.9417	0.9807	1.0216	0.6798	1.1943	0.6743	0.4503	-0.6374	1.5954	0.1806	1.2057	1.245	0.5899	1.5098	1.698	0.7653	1.0205	0.33	-1.0344	0.2057	0.5488	-1.6872	1.3662	1.2521	0.3641	-0.59	1.1786	0.2377	0.7889	0.5871	1.4513	0.4356	1.9747	1.6921	0.9134	0.9193	-1.2501	1.6553	-0.9003	0.9668	1.24	0.8418	0.2879
53	ENSG00000121236	TRIM6	AB039903	-0.3933	-0.4186	0.3803	0.8907	0.988	0.4158	0.5008	0.0718	0.3027	0.2085	-0.3249	0.3361	-0.0997	0.3048	0.2119	-0.3624	0.7978	0.6622	0.13	0.0854	0.3575	0.3091	0.6625	0.8249	0.4906	0.6878	-0.0694	0.2535	1.3144	0.3238	0.0325	0.905	-0.1063	1.1921	0.9022	0.7345	0.7295	-0.0778	1.0212	0.0154	1.2998	1.1336	1.093	1.1161	0.7372	0.3751
54	ENSG00000183542	KLRC4	X54870	0.4748	1.093	1.4226	2.5168	1.5163	2.2299	2.284	2.1297	2.527	-0.4492	2.025	1.5766	0.5152	2.2381	2.0133	-1.3525	2.013	2.3555	2.0994	1.0858	2.4815	1.5036	-0.7033	2.7399	1.3026	-0.0098	0.5437	2.3872	2.643	1.8399	2.2965	1.341	0.0099	1.6658	2.473	2.6394	1.9319	1.2519	2.2741	0.1564	2.5254	3.2998	2.4131	-1.1386	-0.34	0.9431
55	ENSG00000163513	TGFBR2	NM_003242	0.5659	-0.6898	0.9156	0.9591	1.3314	1.0281	-0.6127	1.5479	1.159	0.989	0.2923	0.6087	0.7725	0.7582	0.6539	-0.4386	0.8988	1.1379	0.9692	0	1.7336	0.37	0.9028	1.0547	0.6229	1.4264	0.7973	1.6239	0.4	0.7738	0.3931	1.4523	0.474	0.9433	0.9029	1.2133	0.4137	0.047	1.1775	0.3067	1.7236	0.612	1.3713	1.1612	0.7848	0.9181
56	ENSG00000163513	TGFBR2	NM_003242	0.9413	-1.3566	1.5165	1.2521	1.9184	1.3458	0.2471	0.5599	1.1864	1.0961	0.6305	0.5328	0.4702	1.2131	0.6898	-0.3559	0.9805	1.2855	1.1619	-0.0917	1.4387	0.2093	0.9333	1.2187	0.018225	1.016775	1.2141	1.6029	0.4488	0.3994	0.3919	1.3124	0.593	0.8292	0.8841	1.3489	0.6436	-0.045	1.3103	0.3494	1.202	0.7347	1.0231	1.1102	1.1189	0.9833
57	ENSG00000152492	CC006_HUMAN	AJ416916	2.0251	0.8133	1.037115	0.7703	1.3076	1.6524	1.2475	1.5572	0.9099	0.9843	0.0961	0.4869	0.3988	1.2604	1.6347	1.5032	2.0812	0.2023	1.1123	1.0691	1.3387	0.6359	1.6294	0.8272	1.6762	1.3445	1.0918	2.2517	2.0243	0.7024	0.9926	2.1046	0.7353	1.1693	1.4874	0.8981	1.4246	0.7822	0.9498	1.7762	1.4417	2.2571	2.1656	1.9873	1.0556	2.1153
58	ENSG00000131127	ZNF141	AA836242	-0.4069	0.8637	1.9468	1.7328	0.7504	1.4815	1.5158	0.90628	0.8262	1.6728	0.4761	1.3386	1.0286	1.2532	1.1928	0.6632	1.5984	0.5882	1.1697	0.447	0.763	0.8743	1.1345	0.8942	0.335	0.9489	1.2569	1.227	0.2745	0.6345	-0.3051	1.1665	0.497	0.9652	0.3079	1.2364	1.014	1.0878	0.7412	0.7588	1.842	0.4629	0.8214	1.436	0.5473	1.4247
59	ENSG00000185275	CD24	S75311	1.6766	-0.1858	1.5465	1.5681	2.2372	2.255	1.552	1.5997	1.9483	0.8975	0.4722	1.3375	1.8524	1.3254	0.4649	1.6833	1.358	1.554	0.7034	0.2151	1.3556	-1.113	1.8877	1.0115	0.0998	1.3407	1.2061	2.5882	0.9987	2.0281	0.6111	0.8821	1.1295	1.8383	2.2057	1.745	0.8018	1.0678	1.2182	1.4484	2.4981	0.9397	1.879	0.6317	0.4849	0.9594
60	ENSG00000170471	RPS3P2	AK026771	0.2857	0.1973	0.8198	0.9019	0.9855	-0.3336	0.7038	1.0041	0.9801	1.2885	-0.7731	0.6652	-0.6399	-0.0256	0.5702	0.7479	0.811	0.3584	0.3861	0.4464	0.567	0.5764	0.5677	0.1903	0.6465	0.148	0.2998	0.0596	0.8038	0.1871	-0.2511	0.1782	0.5574	0.8373	-0.3097	0.9033	0.4348	0.2032	1.3521	-0.492	1.1714	1.4406	1.3512	1.319	0.4817	0.1426
61	ENSG00000067066	SP100	M60618	0.2268	0.532	0.447765	1.4149	0.4867	0.2636	0.6613	0.8044	-0.4773	0.9497	0.0329	1.0995	-0.0394	0.5303	0.5257	0.1681	1.1385	-0.0516	0.4929	0.5704	0.6304	0.4115	0.2988	0.5174	0.6975	0.6702	0.3611	1.0709	1.5908	0.0522	0.1966	0.7855	0.3589	0.7726	0.428	0.5876	0.4019	0.2414	0.6941	-0.501	0.7253	0.9959	0.9403	0.8637	0.4546	0.3244
62	ENSG00000152492	CC006_HUMAN	AK055652	1.1837	1.1783	2.3458	2.0928	2.6296	2.3358	2.2827	2.4916	3.0334	2.9638	0.9661	0.6552	1.4271	0.844	2.4972	1.8133	2.6684	1.0312	2.3508	1.224685	2.4865	2.2456	2.3801	2.6405	2.794	3.0871	1.5913	2.1366	1.817235	2.0013	0.551	2.5056	1.1194	1.7337	1.3632	2.8293	2.4573	2.1019	2.7227	2.1238	2.7329	3.5928	3.0513	2.6486	2.1499	2.8329
63	ENSG00000106123	EPHB6	D83492	0.8591	0.9072	0.1151	0.7455	0.2271	-0.1499	0.793885	0.567	1.0509	1.5389	-0.471	-0.4714	0.7584	0.1723	0.602	1.7254	1.3147	0.5737	0.6439	0.8338	1.0063	1.0256	0.9743	1.4472	1.8287	1.3869	0.8373	2.0267	1.4616	0.5859	1.3998	2.3702	2.017	0.2428	-1.1595	2.2701	0.4851	0.0241	0.6	-0.7353	1.4986	2.3885	1.5071	1.8836	1.4598	0.4746
64	ENSG00000067066	SP100	AI378091	-1.2011	-0.0789285714285714	1.1412	1.1287	0.5764	1.1414	0.3301	1.0637	-0.2232	1.3541	0	-0.6323	1.0052	2.0546	0.5873	-0.0341	1.2558	0.3402	1.133	0.6175	1.0916	1.7635	1.1128	2.0434	0.8948	1.1963	0.6194	1.7153	0.6402	0.755	-0.2962	1.209	1.2072	1.147	-0.337	1.4639	0.9038	0.7736	1.1352	0.0321	1.396	0.501	0.9769	1.4628	0.3077	0.8339
65	ENSG00000173101	SIPA1	AF029789	0.3691	0.5686	0.5763	0.855	0.1733	0.1858	0.9394	0.7963	0.189	0.9163	0.4151	0.8144	0.1721	0.2822	0.4017	0.7152	0.6743	0.5167	0.5957	0.5115	-0.5083	1.2297	0.7377	0.1153	0.7835	0.4316	0.2207	0.2129	0.5062	0.0707	0.0582	0.6296	0.4248	0.6327	-0.3033	0.7363	0.8311	0.0935	0.5406	-0.1888	0.7563	0.7773	0.6711	1.2246	-0.0032	0.5488
66	ENSG00000150593	PDCD4	NM_014456	1.4429	0.4159	1.2695	1.1882	1.4539	1.1462	1.1237	0.7344	1.5432	1.4479	0.6705	1.0871	0.0227	1.002	0.6436	1.1112	0.9888	0.6732	0.4699	0.0381	1.9146	1.4174	0.6178	1.1891	1.0628	0.4963	1.7841	1.603	2.1319	-0.007	0.6437	1.113	1.0815	0.8606	1.4253	1.894	1.3175	0.0505	1.4117	1.2079	0.969	1.5614	1.3874	1.6901	0.6054	0.3173
67	ENSG00000185275	CD24	S75311	1.69765	-0.46095	1.49705	1.40855	2.12795	2.09485	1.27875	1.43485	1.76355	0.71125	0.20735	1.38735	1.65575	1.15515	0.31915	1.54825	1.34515	1.57465	0.56645	0.19795	1.10845	-0.85855	1.60815	1.09935	0.07835	1.44495	1.01645	2.50125	1.06055	1.63715	0.84465	1.05815	0.94505	1.77665	2.19795	1.88655	1.04675	1.15985	1.18625	0.91858	2.41625	0.90835	1.78215	0.65255	0.47725	0.89675
68	ENSG00000139722	NP_078943.1	AI391470	0.6344	0.2938	1.1448	1.6563	-0.1118	0.6241	1.2546	0.5087	0.088	1.8248	0.8357	0.3132	1.6447	-0.0198	0.654	0.6981	0.8932	0.4411	1.0291	0.8505	0.7257	2.1541	0.7165	1.3693	1.0342	1.5898	1.3422	0.9164	0.1108	0.7763	-0.1672	0.7525	0.5383	0.8836	-0.0529	1.7524	0.7115	1.0087	0.8541	0.503765	1.3857	0.236	0.5517	1.3697	0.6774	1.0329
69	ENSG00000187605	Y0401_HUMAN	AB007861	0.2535	-1.1428	0.4699	0.6267	0.6812	0.8827	0.4401	0.5663	0.3123	0.9358	0.0488	0.1125	0.0493	0.4946	0.0467	0.2502	0.3177	0.9938	0.3658	0.0702	0.6557	0.2206	0.5545	0.3145	0.1915	0.7583	0.3904	0.2383	1.7066	0.2538	0.0722	0.3727	0.3678	0.883	0.6723	0.4706	0.6024	-0.11	0.884	0.5825	0.1151	0.7829	0.7707	0.8465	0.6242	0.2034
70	ENSG00000079385	CEACAM1	X16354	-0.0272	-1.3101	0.3849	0.4654	0.9312	0.4891	0.6422	-0.561	0.6379	1.0401	-0.769	-0.2741	0.7408	0.947	-0.1066	0.5723	1.176	0.2543	1.108	0.0573	0.7394	-0.3532	0.8634	0.779	1.0156	1.2568	0.0226	1.0062	2.6895	0.1539	1.3726	1.2344	-0.2369	1.2934	0.21702	0.8346	0.5682	0.0876	1.2406	1.0969	1.3201	1.3038	0.813	1.7411	0.0118	0.9127
71	NA	AA243493	NA	0.8854	-1.5015	0.2411	1.3593	1.0821	0.3374	-0.491	0.0674	1.5834	1.8613	-0.3467	0.5397	-0.4854	1.766	1.4803	0.4603	1.6276	1.4912	1.6532	0.3211	1.6991	1.088	1.5182	2.2834	0.1611	2.6102	-0.1269	0.7487	-0.3077	1.142	-0.5343	0.8551	1.658	1.4317	0.2294	2.2989	0.79	0.5167	0.7038	1.0211	2.1536	1.5997	1.3579	1.0746	0.8172	0.8522
72	ENSG00000012779	ALOX5	J03571	0.4729	-0.6595	1.4883	1.5964	1.5323	0.811	0.6056	1.2062	1.191	1.6005	0.4095	1.8722	0.6519	1.5628	1.49	0.9511	1.2709	2.0968	1.2758	0.6754	0.7181	0.5311	1.4509	1.6465	-0.3005	1.9515	1.1868	0.3023	1.4136	1.1299	0.3322	1.407	0.6485	1.3095	0.9741	2.2639	1.0223	-0.2149	1.1499	0.6274	1.6351	0.9709	2.5699	1.5877	1.2873	1.3227
73	ENSG00000068831	RASGRP2	Y12336	0.3264	-0.3466	0.431	0.8466	0.5267	0.6947	1.0446	0.7237	0.7196	0.9662	0.6468	0.6536	0.4011	0.6794	0.9882	0.8509	0.8667	0.6863	0.6317	0.4497	-0.6295	0.6308	0.6898	0.7788	0.6245	0.3238	0.406	0.5183	0.4686	0.7926	-0.1718	1.1681	0.6875	0.7609	0.3886	0.7524	0.8177	0.7572	0.5764	0.489	1.2674	0.9056	0.8379	1.2656	0.3835	0.6203
74	ENSG00000087460	GNAS	AA761650	0.05665	-1.44275	0.78985	0.27415	0.86535	0.82725	0.48905	0.68795	0.46425	0.59975	0.47085	0.56405	0.31545	0.93785	0.37055	0.08855	0.76975	0.65805	0.22945	-0.11945	0.86905	0.17345	0.25245	0.54895	-0.76805	1.17415	0.80405	0.75295	0.36755	0.36655	-0.14705	0.54665	0.43775	0.91985	0.78385	1.43895	0.46505	-0.25685	0.73095	0.45595	1.16155	-0.06065	0.28465	0.29755	0.46005	0.58325
75	ENSG00000170471	RPS3P2	AK026771	0.4061	0.3204	0.9597	0.9479	0.9632	-0.1745	0.8094	1.0301	0.9886	1.3215	-0.6594	0.7909	-0.4883	0.226	0.7759	0.581	0.8069	0.415	0.3858	0.3323	0.421	0.629	0.6151	0.1783	0.7507	0.5304	0.5665	0.0329	0.9318	-0.0819	-0.1199	0.2343	0.3778	0.3641	-0.2212	1.0525	0.2007	0.0093	1.1015	-0.5765	0.528	1.4	1.1868	1.1829	0.3724	0.0617
76	ENSG00000155130	MARCKS	M68956	0.94115	0.37825	0.94025	0.67515	0.79695	0.53955	0.47205	0.02095	0.48665	0.89135	-0.03625	0.97165	-0.40005	1.05465	0.43405	0.67555	0.38795	0.88575	0.28835	-0.04485	1.28685	0.82555	1.33195	0.11165	0.81215	1.21735	0.69515	1.14695	1.78255	0.64175	0.12355	0.25175	0.62925	1.03325	0.48055	1.28725	0.37885	-0.16695	1.17635	-0.01505	1.16555	1.69695	1.77925	1.20855	1.27695	0.44855
77	ENSG00000185275	CD24	S75311	1.6354	0.9601	1.2028	1.0144	1.8002	1.6301	1.06	1.3856	1.7808	1.0517	0	0.9399	0.9948	0.8759	0.0972	1.6649	0.9326	1.1339	0.142	0.0984	1.6218	0.0267	1.0067	0.8826	0.9934	1.2546	0.9928	1.9627	1.7812	1.2815	0.4531	0.6506	1.1136	1.3653	1.7136	1.6799	0.7324	1.0833	1.241	1.1697	1.8319	1.4643	1.8175	0.778	0.3837	0.5624
78	ENSG00000185275	CD24	S75311	1.3967	0.1527	1.068	1.1744	2.0437	1.8616	1.0298	0.77	1.6926	0.5683	0.1879	1.0525	1.4892	0.9136	0.0661	1.6789	1.0538	1.2496	0.1681	0.1119	1.1516	-0.6494	1.6434	0.7946	0.523125	0.4658	1.0361	2.4308	1.2726	0.3407	0.8988	0.5387	0.8406	0.8691	1.8851	1.5167	0.6483	0.8979	0.5902	0.9115	1.3159	1.2311	1.2221	0.3636	0.4176	0.911
79	ENSG00000163513	TGFBR2	AI246189	-0.1894	-0.1574	1.1365	1.4624	1.0007	1.4	0.8084	2.0602	0.7505	0.931	1.1674	1.2993	1.9193	2.3369	1.0967	0.8858	1.9123	1.0172	1.8106	0.573	2.5688	2.2225	1.2244	1.8655	2.5123	2.0008	1.6564	1.847	1.7595	1.5545	-0.5569	0.9991	1.1769	1.6565	2.6703	1.8557	1.1405	0.1726	2.0091	1.2985	1.9228	2.221	0.9458	1.5998	0.2799	1.3431
80	ENSG00000132704	FCRL2_HUMAN	AY043465	-0.222	-1.137	1.2097	0.9446	0.1316	0.8401	0.2595	1.0419	0.6423	2.0048	0.1109	1.9033	0.2546	1.4474	0.9264	-0.7676	1.0742	-0.4461	1.5323	1.363	-0.4283	0.7084	0.8201	0.6355	0.9582	1.3093	1.7183	0.779	-0.9006	0.5892	-3.8846	1.4503	0.7492	1.2759	1.2183	1.4658	0.7002	-0.0683	1.0406	0.7742	1.1148	0.8991	1.2903	1.1136	0.3199	1.0581
81	ENSG00000132185	NP_116127.3	NM_032738	-0.5919	1.4936	0.8971	1.0633	0.3691	1.0794	0.1872	0.825	0.9124	0.876	0.0071	0.7749	-0.3523	0.8221	0.9376	0.9603	1.0236	1.3285	1.0021	0.8896	0.9669	0.411	1.3026	1.1826	1.1605	1.1413	-0.4984	0.9798	1.1201	0.5445	-1.0185	1.6255	0.1309	1.4651	0.6219	1.7362	0.8816	0.4419	1.7348	0.6153	2.4445	1.3984	1.2677	1.1401	0.464	1.012
82	NA	AA504484	NA	-0.0943	-0.6112	0.775	0.4344	-1.0742	1.959	0.981	0.1619	0.7077	0.6825	-0.433	0.942	0.1903	1.2428	0.2322	0.5651	1.0898	0.5941	0.7103	-0.7833	-1.3342	1.3326	-1.4645	0.9635	0.1261	0.6996	1.4904	1.5149	0.0607	0.9888	0.2169	1.0589	0.6222	1.0665	-0.9222	1.7946	1.516	-0.6177	1.0638	0.1312	0.9245	0.581	0.532	1.3106	0.5907	0.0606
83	NA	AA278761	NA	0.3557	-0.290094444444444	0.9121	1.2684	0.9369	0.9153	0.3207	0.1108	1.188	1.3738	1.7514	1.0022	0.6746	0.9136	0.6131	0.9719	1.2224	0.5136	1.0951	0.19328125	0.6392	0.4276	0.6231	0.8128	0.0466	0.3682	1.4271	1.2645	0.2474	0.2252	0.2989	0.6043	0.5232	0.7073	-0.2199	1.2289	0.8067	1.0093	0.3633	-0.4541	0.5097	0.693	0.1291	1.0946	0.2775	0.2685
84	ENSG00000132600	ANMX_HUMAN	NM_003983	-0.3537	0.3908	0.8489	1.1087	0.9654	0.5705	0.4453	1.0107	0.5066	0.97	0.3758	0.1232	0.387	0.8422	0.7723	-0.2484	0.9629	0.4122	0.5126	0.1727	0.1999	0.5283	0.4549	0.6111	0.6857	0.8313	0.5427	0.461	0.5545	0.3875	-0.4913	1.0037	0.071	0.7281	0.1834	0.6059	0.3356	-0.1353	0.5229	0.1762	0.9257	0.6789	0.6966	0.7652	0.3306	0.5816
85	ENSG00000167984	NP_849172.1	AA282229	0.7514	-0.6395	0.5261	0.4028	0.6397	0.2161	0.0662	0.8485	0.6274	0.9455	0.4235	0.2511	0.4533	0.2512	0.2463	-0.1467	0.5406	0.2428	0.642	-0.1335	0.348	0.5398	0.5534	0.6889	0.8597	0.5163	1.4471	0.3467	0.2433	0.5585	0.2437	1.1964	0.6488	0.6	-0.0471	0.8201	0.674	0.0594	0.4756	0.3048	1.0214	1.4244	1.2264	1.3108	0.8053	1.1064
86	ENSG00000152492	CC006_HUMAN	AK055652	1.8544	-0.7479	0.4634	0.8056	1.1915	0.4147	1.0586	0.5381	0.3132	0.9998	-0.2193	0.1244	-0.3002	0.7682	0.7351	-0.3609	1.5073	-0.3864	0.8492	0.0473	1.564	-0.2271	0.9902	0.5602	-0.0123	1.4886	0.2902	0.9632	1.3593	0.8393	0.4229	2.3863	0.1884	1.3402	0.0819	1.3847	0.6324	0.2293	0.4388	0.7091	1.4523	1.1503	1.9335	1.5598	0.724	1.7996
87	ENSG00000147324	MFHAS1	AB016816	-0.1126	0.9379	1.3955	2.1905	3.0368	1.8436	1.16	1.7945	1.4565	1.6489	0.2999	1.8827	0.2087	1.4019	1.1265	0.4635	1.4054	1.3944	1.905	-0.3945	3.1974	0.5025	0.1666	1.9702	1.8688	2.7556	1.2725	0.5141	2.2055	0.4842	-0.1692	2.2698	0.9303	2.6635	-2.0181	1.3711	0.517	0.8044	1.5157	0.6498	2.8568	0.8855	1.6036	2.0136	0.2094	0.7514
88	ENSG00000106123	EPHB6	D83492	1.6231	2.353	1.7617	2.3225	2.0336	1.7519	1.6368	0.7987	1.8466	2.0473	1.4842	1.4495	1.9027	2.0033	1.3476	2.9469	1.94	2.562	1.8291	2.1009	2.1302	1.9888	1.946	2.2538	0.2018	-0.017	2.3818	2.2475	2.0948	1.31735	0.5951	2.5075	2.0873	0.1824	-0.3342	2.7	2.6834	1.3335	1.3946	-0.0519	1.9752	3.3168	1.3382	2.6271	1.6262	1.6613
89	ENSG00000164327	NP_689969.2	AK024327	0.1313	0.031095	0.2989	0.7769	0.4621	0.7375	-0.0679	0.5363	0.219625	0.3384	0.3933	0.7694	0.5467	0.6296	0.2931	-0.939	0.2486	0.5469	0.701	0.7228	0.219375	0.4934	0.5071	0.5092	1.2155	-0.087	0.378405555555556	-0.1815	0.8795	0.408016666666667	-0.1459	0.4952	0.1869	0.314757142857143	0.3932	0.568	0.2665	0.2499	0.0071	0.6202	-0.0192	0.1193	0.2777	0.2436	0.3442	0.1014
90	ENSG00000100083	GGA1	AL110219	-0.07365	0.01025	0.23795	0.89425	0.58145	0.72905	0.90015	0.32285	0.73555	1.02405	0.22725	1.08185	0.35735	1.03315	0.25425	0.96625	0.73255	0.68175	0.84365	-0.01635	-1.67525	0.83055	1.05565	0.69775	0.86755	0.70695	0.92985	-0.16635	0.33055	-0.01795	0.44855	0.85595	0.41625	0.54005	0.27735	0.31595	1.13885	-0.01675	-0.70925	0.48385	1.72175	0.57915	0.62935	0.88855	0.00015	0.91735
91	ENSG00000132639	SNAP25	D21267	-0.5355	-0.0967	1.1579	0.98	1.3812	0.4898	0.8198	0.5993	0.1695	0.8828	0.2741	0.9132	-0.0596	0.2232	0.7299	0.7711	0.3696	0.6201	0.9599	0.6464	-0.0116	1.1397	1.4661	0.4692	0.1435	0.5927	1.0803	0.4359	-0.0811	0.7864	0.2718	0.5857	0.7399	0.4534	0.1543	1.0105	0.6982	0.2763	0.656	0.8273	0.2663	1.495	1.4406	0.945	0.8235	0.6564
92	ENSG00000185275	CD24	S75311	1.4054	0.1746	1.2017	1.3588	1.9503	2.0606	1.0065	1.236	1.5524	-0.0996	0.0985	1.1073	1.5661	0.9095	0.198	1.7086	1.0796	1.3531	0.5557	0.1561	0.9032	-1.0342	1.6929	0.8058	0.4418	0.7642	0.8113	2.5171	1.2089	1.5221	0.6952	0.6105	0.6875	1.4387	2.0422	1.2107	0.5826	0.7804	1.0625	0.9206	2.1312	1.2112	1.5393	0.5022	0.3535	1.1063
93	ENSG00000165168	CYBB	AI242420	-0.4303	0.21243	1.177	1.1612	0.0166	1.8714	0.9677	2.4943	1.1462	0.88328	-0.3431	0.1183	0.2496	0.5372	0.8739	0.524	1.1532	0.8674	1.4551	1.382	1.363	1.4247	0.9108	1.7073	1.2042	1.3935	1.4055	0.6947	-0.9392	0.2298	-0.2774	1.0926	-0.2353	0.751	-0.3375	1.0439	1.4641	1.1257	1.6303	-0.656	1.1524	0.9984	0.8918	0.8042	1.1366	0.9842
94	ENSG00000111880	RNGTT	AB012142	-0.0696	-0.0765	0.7368	1.9282	3.4425	1.467	1.2832	1.9511	0.2713	1.8972	-0.0529	1.3587	-0.1114	1.9281	1.007	0.0419	2.0707	0.5267	1.2185	1.4281	2.262	1.8105	0.6006	1.7746	0.2788	1.5099	1.9201	0.1638	2.2467	1.6067	0.5496	0.5918	-0.0912	2.4022	-0.8912	2.8946	-0.5011	-1.266	2.7431	1.6371	2.5828	2.5888	3.4141	1.7307	-0.4827	-0.5278
95	NA	AI365454	NA	0.49625	-0.52455	0.54865	-0.17035	0.63725	-0.39965	0.21275	1.07495	0.51645	0.61925	1.30395	0.14275	0.84095	-0.31135	0.94685	0.68275	0.10675	0.64215	0.21865	0.42485	0.33045	2.85805	2.02785	0.48925	1.49125	0.78515	1.72015	0.85975	0.03495	1.12125	-0.15895	1.90645	0.99755	0.41265	0.62295	1.53675	1.26515	0.38095	1.03105	1.56945	1.28385	1.57305	1.75025	1.54085	1.15105	1.24245
96	ENSG00000177455	CD19	M28170	-0.7178	1.1107	0.3144	0.3895	0.924	0.6726	1.1748	0.6848	1.4309	1.3672	0.3552	0.7619	-0.2173	0.4482	0.3218	1.459	0.7245	1.3408	0.4924	0.6055	-0.0714	0.8388	0.7542	1.2032	1.3819	1.0406	1.1395	0.9934	0.1028	-0.3856	0.7894	1.2531	0.602	0.5932	0.8449	1.0993	0.8152	0.5375	1.0562	-0.10932	1.4021	1.4696	1.0732	1.667	0.1407	0.7876
97	ENSG00000196352	DAF	U88576	0.8449	-0.0575	0.5035	0.6544	0.2121	0.2939	0.6804	0.40598	0.3696	0.5217	0.4374	1.0193	0.19521	0.8011	0.0916	0.33394	0.6187	0.8806	0.3071	0.0893611111111111	0.64132	1.1332	0.3102	0.3629	0.258338888888889	0.541761111111111	0.8167	0.8377	0.91718	0.336627777777778	0.4186	0.26368	1.2957	0.48376	0.894	0.9781	0.0108	0.18326	0.4867	0.8816	0.657755555555556	0.826866666666667	1.0069	0.678	0.480244444444444	0.2949
98	ENSG00000012779	ALOX5	AL110200	-0.0583	0.1817	0.8375	1.3612	0.9259	0.6061	0.9411	1.3923	0.3385	1.1819	-0.2347	2.1888	0.5678	1.3808	1.3123	1.2362	1.1052	0.8829	0.9368	0.5628	0.6497	1.3459	1.0322	1.1513	0.3728	1.6308	1.4177	0.4533	0.4553	1.2917	0.3988	0.6804	1.3706	0.9281	0.791	2.0186	1.6881	1.1658	1.1719	1.5159	1.2782	1.9248	1.2178	1.6212	0.7306	0.5589
99	ENSG00000165609	NUDT5	AA490844	0.01435	-0.36505	0.53185	0.88395	0.17675	0.30735	0.16315	0.78385	1.01185	0.73085	0.51275	0.37075	0.72045	0.44985	0.07095	0.42695	0.30335	-0.19775	0.23185	0.18495	-0.32145	0.41125	0.37275	0.34825	0.33585	0.41575	-0.05605	0.40035	0.74635	0.12925	0.25395	0.70065	0.90205	0.45175	0.1161875	0.56685	-0.04285	0.12045	0.15715	0.10745	0.79275	0.75095	0.41445	0.63005	0.3723375	-0.09255
100	ENSG00000132478	ZC3H5_HUMAN	AB051540	-0.05825	0.15645	0.17345	0.33375	0.35775	0.31435	0.07065	0.28921	0.44695	0.71685	0.13855	0.36945	0.21185	0.21615	0.15815	0.78425	0.42725	0.20245	0.33795	0.11655	-0.64785	0.21505	0.60995	0.53075	0.10045	0.77465	0.36595	-0.04085	-0.58705	0.47235	0.12195	0.27505	0.41165	0.26495	-0.31255	0.97795	0.77685	0.03825	-0.11345	-0.00655	0.97975	0.41125	0.46125	0.78525	0.00095	0.48605
101	ENSG00000163534	NP_443170.1	NM_052938	-0.7956	-1.1251	1.5923	0.9697	-0.2628	1.9305	-0.295	1.2408	0.1614	1.0154	0.3632	1.5653	1.36	1.5388	1.0724	0.1413	1.2881	-0.2069	0.5141	1.2437	-1.43	-0.0269	1.25828888888889	1.16	0.417	0.4018	1.1831	1.3068	-1.8965	1.1578	-1.7715375	1.7848	1.5938	0.9975	0.0405	1.1703	1.2162	2.2129	0.0888	1.5237	1.1555	0.4862	0.9929	1.3673	0.5079	0.8113
102	ENSG00000147324	MFHAS1	AB016816	-0.10255	0.83795	1.42495	2.24135	2.95105	1.96325	0.96475	2.17615	1.47185	1.51645	0.24305	1.84145	0.30645	1.63105	1.15275	0.50425	1.47025	1.05515	1.91595	-0.22945	2.99305	0.30645	0.24985	2.08225	1.73605	2.86365	1.06455	0.59635	2.02145	0.19145	-0.17485	2.31905	1.08365	2.79455	-3.06545	1.20545	0.64535	0.79525	1.59075	0.83665	2.97935	0.68105	1.53895	2.12605	0.26365	0.78255
103	ENSG00000068305	MEF2A	NM_005587	-0.2027	0.4023	0.2726	0.0677	0.3677	0.0907	0.7065	0.3955	0.2013	0.4844	-0.1499	0.4017	0.1694	0.4765	-0.1569	0.0783	0.0776	0.6049	0.3756	-0.2792	-0.031	0.8696	0.4116	0.2773	0.3219	0.5821	0.6356	0.3729	0.7797	0.2161	0.1109	0.3535	0.1998	0.6004	0.5564	0.4063	0.6522	-0.2121	0.7571	0.0247	0.4689	0.915	0.9454	0.9869	0.3581	0.5781
104	ENSG00000099953	MMP11	X57766	0.4364	2.2509	2.0073	2.9387	3.6119	3.2897	1.2899	1.3638	2.4679	2.2523	1.6587	0.0220612543961178	0.165461422976501	0.0581674482190966	-0.100719011805214	-0.181188098468331	0.0615363873623064	0.10292415559109	-0.0184871694004647	-0.260618461538461	-0.0798531401262588	-0.157275126182865	0.0337194687983502	0.411	-0.217815327774052	-0.066154424544179	0.100278550953219	-0.8211	-0.166014755417838	-0.0324607229778098	-0.0871119776108515	0.0277849329798929	-0.0419422980794528	-0.01734645174103	-0.0427498910991723	-0.0459016720406932	-0.0858245983012412	-0.123326001880716	0.0792841636316328	-0.095684291602709	-0.0339571268470463	-0.0639236513157891	0.0495290773532156	0.029979597059982	-0.106162498292217	0.0409359298859895
105	ENSG00000147324	MFHAS1	AB016816	-0.2645	1.4486	0.82869	1.1313	1.9205	1.2507	0.5952	1.2432	0.8422	1.0325	0.0747	0.9319	0.0493	0.7137	0.5735	0.2514	0.9839	0.9285	1.2659	-0.2642	1.98	0.4546	0.0711	1.2929	2.0952	1.8982	0.7718	0.5152	1.5344	-0.1952	-0.2268	1.7216	0.5436	1.1775	-1.6996	1.104	0.3301	0.3702	1.1019	0.5014	2.364	1.0844	1.3373	1.3241	-0.0123	0.7158
106	ENSG00000196323	NP_054874.2	AK023933	0.4091	-0.167	0.6882	0.5731	0.5144	1.1426	0.3423	1.1418	0.2857	0.8858	-0.0406	0.5945	0.4315	0.5985	0.6672	-0.5887	0.0427	-0.215	0.1234	-0.1175	1.0636	0.2717	0.9425	0.634	-0.2195	0.7079	0.22	0.4955	0.0028	0.781	-0.22	0.6075	0.2804	0.6361	0.1645	1.0264	0.0657	0.4298	0.7592	0.2412	0.8228	0.4648	0.9986	0.3829	-0.0459	-0.07
107	ENSG00000012779	ALOX5	J03571	0.2486	-0.7196	0.194	0.4088	0.2234	0.1623	0.27	0.1605	-0.2385	0.3964	-0.1011	0.5238	-0.2262	0.2634	-0.0594	-0.1774	0.0515	0.8346	0.1599	-0.1577	0.1314	-0.5357	0.6913	0.7333	0.0908	0.9342	1.19	0.348815	0.2091	0.5118	0.0138	0.6617	0.437	0.83	0.3709	1.108	0.1948	-0.1319	-0.1117	0.3826	0.9972	-0.1365	1.1919	0.7407	0.219	0.5345
108	ENSG00000085224	ATRX	U72938	-0.29715	-0.66955	0.79275	0.74165	0.78995	0.49905	0.60845	0.71825	0.42765	0.12285	0.04485	0.10285	0.26525	0.32055	0.35315	-0.24015	0.52165	0.26705	0.53165	-0.10735	1.05025	0.18565	0.85615	0.73705	0.21255	0.44385	0.03035	0.87745	0.59485	0.41135	0.08835	0.45695	-0.00285	1.45715	0.12775	0.40845	0.26915	-0.28295	1.22485	0.22945	0.96505	0.29585	0.84795	0.85065	0.51945	0.41095
109	ENSG00000151612	NP_849157.1	NM_178835	-0.75335	-0.01725	0.34255	0.48185	0.93355	0.37165	0.35895	0.86835	0.55245	0.88125	-0.32505	0.08995	-0.11865	0.41785	0.08295	0.14345	0.57895	0.23955	0.50075	0.31085	0.63385	0.99585	0.45915	0.50945	0.73015	0.46985	0.07795	0.01045	0.75615	-0.00575	-0.21205	0.34145	0.19615	0.93485	0.55345	0.58625	0.88075	-0.13975	0.56675	-0.67805	1.12885	1.01645	0.34425	1.18705	0.45745	0.28755
110	ENSG00000154016	GRAP	U52518	0.985	0.634	0.9445	1.1421	0.632	1.5229	1.6469	0.7337	0.6084	1.1202	-0.1352	0.9358	0.1722	0.4766	-0.0434	0.1006	0.5331	1.4255	0.5657	-0.0465	-0.7046	0.7416	0.15	0.5591	0.6741	0.1628	1.1682	0.8398	-0.762	0.6042	0.2985	0.201	0.1404	0.7585	-0.8603	1.6368	1.1266	-1.4379	-0.0579	-0.0065	1.1745	0.6964	1.3318	0.6854	-0.1383	-0.2934
111	ENSG00000125245	GPR18	NM_005292	0.74265	-0.30195	1.05955	-1.01885	0.80705	0.46565	0.89325	1.41145	1.31905	1.23245	0.11395	-0.21795	0.66585	-0.00425	0.24105	-0.12905	0.95265	1.41055	1.00575	0.49775	1.53195	0.10755	0.49445	0.60715	0.27315	1.72565	1.20475	0.89405	0.81405	2.05225	0.04545	0.72775	0.73735	1.33735	-0.63675	0.30125	0.35995	1.18165	1.51545	0.38055	1.62405	0.07125	0.89215	1.85995	0.61125	0.98945
112	ENSG00000170776	AKAP13	NM_144767	-0.3436	-0.0678	-0.0191	0.5103	0.3367	0.2135	-0.027	0.3741	0.2589	0.2202	0.352	0.2331	0.4163	0.9172	0.2925	-0.123	0.5352	0.3259	0.0732	-0.6226	0.975	0.4979	0.5069	0.3744	0.933	0.5865	0.2952	0.1742	0.2919	0.3095	0.4633	0.4928	-0.0422	0.3003	-0.0823	0.3309	0.4944	-0.2315	0.1697	-0.0754	0.7006	0.1576	0.3307	0.5721	0.3008	0.9046
113	ENSG00000108379	WNT3	AA504337	1.9086	0.1335	1.7135	1.905	2.7419	4.246	0.3008	2.1614	3.2573	1.9055	2.4538	1.294	0.5604	4.6215	2.4449	2.5683	4.2531	1.8813	1.9824	0.6205	2.1933	0.3636	1.8261	2.6089	2.4968	3.4216	0.4479	1.7893	3.1594	1.251	1.9722	2.4235	-0.4663	3.4355	2.9798	4.2091	1.7764	1.1459	3.7035	3.299	3.9594	1.2939	1.7873	3.0441	0.703	2.5195
114	ENSG00000139793	MBNL2	AF339832	-0.2038	-1.0921	0.7321	0.8719	0.4254	0.4926	0.1591	0.8515	0.6353	0.4298	0.7832	1.2133	1.5557	0.3862	0.0177	0.5093	1.3138	0.4705	1.1486	-0.137311111111111	1.3401	0.8731	1.3621	1.3536	-0.1601	-0.3325	0.4704	0.0915	1.0225	1.8035	0.1928	1.0149	0.7817	0.7243	0.6574	0.7746	-0.1176	0.1632	1.2282	0.9033	1.4254	0.5164	-0.0672	1.1607	-0.0364	0.4979
115	NA	XM_298366	NA	0.5627	1.3112	0.5016	2.2615	1.2285	-0.0536	-0.3616	0.2778	-0.5072	1.4332	-0.2296	0.9466	0.6841	1.0313	0.575	-0.532	0.0429	-0.2185	0.2007	0.3356	0.4646	2.1107	0.7275	1.0215	1.3313	1.3926	0.0651	0.1047	1.4719	0.4224	-0.9104	1.2539	1.0026	0.3983	0.5422	1.0424	-0.2721	-0.4297	0.7208	0.1751	1.745	2.7728	2.2059	2.665	0.2518	-6e-04
116	ENSG00000177455	CD19	M28170	-0.6453	0.6025	0.4648	0.5135	1.1448	0.7917	1.094	0.616	1.4676	1.467	0.4759	0.9874	-0.2162	0.4792	0.2124	1.5345	0.6913	1.4016	0.5773	0.4804	-0.4334	0.8031	0.7486	1.3057	1.2055	0.6397	1.0565	0.8613	-0.2443	-1.3928	0.6792	1.0645	0.6244	0.444	0.5099	1.0532	0.6417	0.3698	0.8354	-0.2766	1.1354	1.3713	0.9787	1.7036	0.3435	0.8097
117	ENSG00000127920	GNG11	U31384	-0.2746	1.6639	1.6482	2.0972	2.8239	2.216	-0.7423	1.0124	0.8514	1.0002	1.6714	0	0.4819	1.9137	1.5557	0.0209	2.6045	-0.0197	2.5059	0.4507	1.4088	-0.1748	1.4482	1.2544	2.259	0.6452	0.8974	-0.3036	2.5477	0.6808	-0.4035	2.3245	0.341	1.0788	2.5008	2.6178	-0.6572	1.7278	2.2254	0.0929	2.447	2.8943	2.6884	3.5654	0.5972	2.368
118	ENSG00000155130	MARCKS	M68956	0.8631	0.8962	0.5889	0.6193	0.6924	0.6065	0.6802	0.5267	0.5502	0.5334	-0.3397	0.6434	-0.3271	0.8722	0.5399	0.6371	0.2577	0.6264	0.1508	0.0659	1.1597	0.8136	0.7585	0.1431	0.8966	1.1192	0.609	1.0491	1.3084	0.0169	-0.0411	-0.1384	0.3292	0.8301	0.5163	1.2532	0.2742	-0.0712	0.9245	0.0467	1.1578	1.2564	1.2327	1.0259	0.5719	0.2996
119	ENSG00000163513	TGFBR2	NM_003242	0.9891	-0.9982	0.6181	0.5007	0.4763	0.6159	0.5394	1.1721	0.7908	0.3679	0.046	-0.0462	0.0973	0.6816	-0.0623	-0.7268	0.6471	-0.0859	0.695	-0.0949	1.6815	0.6556	0.2865	0.7744	0.7617	0.8726	0.451	1.2523	0.2483	0.2477	0.4774	1.1504	0.4207	0.8009	0.9114	1.0395	0.2151	-0.1941	0.8656	0.0361	1.6169	0.9024	1.3034	0.9198	0.7967	0.5882
120	ENSG00000146674	IGFBP3	NM_000598	0.4158	1.4037	1.2886	2.5607	1.9031	2.3829	1.7846	-0.278	0.9909	0.5782	1.3874	1.9198	1.9888	2.4105	1.4969	0.7798	1.3891	1.3435	1.4101	0.4968	0.5074	1.3092	1.6536	0.6492	0.3204	-0.2831	1.2587	0.6499	0.7667	0.466175	-0.5344	-0.1267	1.7856	-0.5651	0.0807	1.7753	-0.1027	0.5034	0.298	-0.0645	0.8425	1.4211	0.1027	0.9073	1.2366	0.1972
121	ENSG00000185619	NP_006306.2	AA280702	-0.07955	-1.25665	1.08065	1.50165	1.15345	0.90895	0.57685	0.41405	0.60745	0.90795	0.44195	0.65045	0.24915	1.29195	0.38435	-0.05175	0.71305	0.64975	0.63115	0.06765	-0.37715	-0.37225	0.11085	0.92225	-0.23115	1.56185	0.65965	0.20715	-0.10665	0.33275	-0.36175	1.13945	-0.09785	1.35985	0.24345	1.03725	0.64035	0.19185	0.64695	-0.18825	1.19685	-0.25285	0.45585	2.07735	0.00125	1.06865
122	ENSG00000121775	TMEM39B	NM_018056	0.3545	0.1628	0.2273	0.5312	0.4649	0.187	0.381	-0.1994	0.1375	0.57	-0.251	0.2817	0.1499	0.6243	0.3481	0.6118	0.42	0.3203	0.1653	0.1489	-0.2593	-0.0494	0.3962	0.2646	0.4468	0.3383	0.6313	0.5505	0.7604	0.0755	-0.0073	0.4449	0.1631	0.1271	-0.0424	0.8938	0.9442	0.0679	0.046	0.6073	-0.1234	1.0203	0.5438	0.8938	-0.0919	0.1971
123	ENSG00000105369	CD79A	S75217	0.43505	0.57765	0.22765	0.14035	0.61985	0.31965	0.70915	0.75575	0.36205	0.70685	-0.48325	0.82645	0.05295	0.17375	0.35005	0.67935	0.19345	0.44645	0.29355	0.49475	-0.45535	1.01835	0.76395	0.55795	0.13955	0.07385	0.30575	0.42915	0.25945	-0.23075	-0.50885	0.65355	0.03925	-0.02795	0.95705	0.72485	0.33385	0.43045	0.35265	0.53205	0.56935	0.56055	0.58055	0.73725	-0.28405	0.05875
124	ENSG00000188822	CNR2	X74328	-0.2821	0.8964	0.5508	0.7525	0.8481	0.5745	0.1435	0.853	0.7566	0.5338	-0.1058	0.9525	-0.5342	0.4415	0.776	0.8842	0.6824	0.5991	0.7582	0.3836	0.3065	0.6209	0.5446	0.9629	0.8064	0.8698	0.6516	1.21	1.2135	0.6631	0.4383	0.8142	0.1038	0.3779	0.3971	1.5553	1.1759	1.0592	0.3288	0.1529	1.3755	0.7874	0.4785	0.8919	0.5066	0.6933
125	ENSG00000165209	STRBP	AK024285	0.22125	-0.03855	0.58175	1.34885	1.26135	0.01955	0.58205	1.08665	0.19215	0.94525	-0.04605	0.97335	-0.24325	1.49295	1.04195	0.26965	0.80795	0.58865	1.19755	0.78295	0.94335	0.48835	0.52255	0.39995	0.18985	1.22875	0.32575	0.22135	1.97895	0.35705	-0.48185	0.35005	0.07155	1.53805	0.34415	1.28765	0.74015	0.52815	0.99795	0.89745	1.18905	1.58225	1.50995	1.11485	0.42755	0.19085
126	ENSG00000153250	RBMS1	X64652	0.3575	-0.2335	0.4054	0.5999	0.8691	0.1455	0.4397	0.5736	1.3324	0.5516	-0.0743	0.4069	0.0687	0.3733	0.1771	-0.1216	0.4356	0.4922	0.3879	0.0304	1.1273	0.0055	0.6408	0.296	0.0727	0.7035	0.3992	1.0772	1.2068	0.3001	-0.1254	0.1607	0.0905	0.3245	0.6005	0.6825	0.3406	-0.0315	0.6896	-0.031	0.5235	0.9477	0.9339	0.657	0.3238	0.1609
127	NA	AI524056	NA	0.1348	0.0601	1.9596	0.9095	1.5613	1.3802	1.4333	0.3829	2.3355	8.4496	0.7389	-1.1327	0.832	0.8011	1.1635	0.95185	1.348	0.9045	2.2457	0.593983333333333	1.8494	2.4305	2.9572	4.7281	2.5716	2.1992	1.38815	8.8666	0.810291666666667	1.1917	1.5915	2.5784	0.913494444444444	1.3381	0.66853125	2.2861	1.8074	0.5586	1.5075	2.4485	2.9811	1.016	1.2216	2.7767	0.625	3.1639
128	ENSG00000163534	NP_443170.1	NM_052938	-0.0037	-0.4826	2.1209	1.0416	0.7087	2.325	1.1729	1.7539	0.3292	1.4986	0.8458	1.5415	0.8831	1.262	0.9803	0.9179	1.7509	0.0679	0.8902	1.6855	-0.9544	0.6862	1.743	1.1204	0.46	0.6127	2.7739	2.3215	-1.7243	1.1828	-1.3295	1.6573	0.9468	-0.3413	0.1699	1.2725	1.3065	2.7523	0.787	1.5609	0.7048	1.156	1.1364	1.4485	0.4674	0.5936
129	ENSG00000082512	TRAF5	U69108	-0.5942	-0.8326	0.6196	1.2134	1.6873	0.62	0.6146	0.1661	0.9518	0.6112	0.5518	1.0795	0.9745	1.4089	0.7317	0.3033	1.2218	1.1608	0.946	0.3119	0.3448	0.2564	0.8085	1.3634	0.275694444444444	-1.1103	0.8961	0.9062	1.0631	0.49423125	-0.6322	0.6895	-0.2887	0.1981	-0.1128	0.9085	0.1456	0.6969	-0.1144	-0.7435	1.6421	0.6454	0.3426	1.7344	0.2376	1.1727
130	ENSG00000077809	GTF2I	AF035737	0.16235	-0.16725	0.01215	0.28205	0.50685	0.50935	0.78545	0.37755	0.15965	0.51845	-0.29735	0.25215	0.08765	0.02665	0.20045	0.21915	0.68775	0.81485	0.17325	0.06685	0.27155	-0.00745	0.07495	0.59285	0.30375	0.63625	0.33525	0.14655	1.24405	0.22335	-0.26445	0.63125	0.08975	0.61735	0.69625	0.88595	0.58945	-0.02915	0.78805	0.75185	0.68375	0.63545	0.69505	0.86195	0.17075	0.25315
131	NA	AI087042	NA	0.045	-0.0091	0.6235	0.7198	0.5354	0.6368	1.0124	1.1255	0.8147	-0.2166	0.0917	0.0354	0.3515	0.815	0.052	1.1848	0.8289	0.8129	0.5956	0.1958	2.0755	0.0904	1.1238	1.402	0.2974	0.697	0.4102	0.6653	-0.2145	0.691	-1.0987	1.3684	0.3409	0.3095	0.0859142857142857	0.8204	0.416	0.5038	0.5494	0.8449	1.712	0.1221	-0.7104	0.8522	0.0756	0.2606
132	ENSG00000125245	GPR18	NM_005292	0.67985	-0.76775	1.20245	-0.61175	0.72585	0.34445	0.72055	1.06325	1.02645	0.88805	0.04735	0.14785	0.40945	-0.07205	0.21135	-0.45105	1.02555	1.43235	0.98795	0.39865	1.45615	0.01155	0.40355	0.57075	0.16385	1.09965	1.01805	0.73715	0.58955	1.78205	-0.01795	0.46885	0.31505	1.34005	-1.19175	-0.10925	0.49335	1.07445	1.28505	-0.11265	1.67335	0.16975	0.66435	1.61875	0.19645	0.89815
133	ENSG00000180871	IL8RB	M73969	0.0294	0.0307	0.2293	0.4619	0.7019	0.6858	-0.4806	-0.168	0.8291	0.5343	-0.0852	-0.0733	0.086	0.9266	0.7401	1.0518	0.817	0.1315	0.0947	0.4293	0.4689	0.0426	1.1396	0.5854	-0.1713	0.4221	-0.0914	0.8051	-0.4566	0.2816	-0.396	1.1223	0.37	0.1598	0.1872	1.3619	0.6103	0.9415	0.0977	0.0544	0.2406	0.8601	0.1661	0.7089	0.5767	0.2856
134	ENSG00000163534	NP_443170.1	NM_052938	-1.0986	-0.8819	1.2929	0.3535	0.2166	2.3277	0.6871	1.3198	0.6344	1.5088	0.6253	1.3478	1.2924	0.908	1.2122	0.4973	1.4597	0.3029	-0.1812	1.0056	-0.761	-0.245	1.0979	0.6764	-0.0709	0.7206	1.6446	1.2047	-1.4832	1.1922	-1.296	1.7752	0.7668	0.4192	-5e-04	1.3541	1.2534	1.3727	0.4633	1.1872	1.4838	0.1	0.7643	1.3572	0.2825	1.1269
135	ENSG00000198064	Y0220_HUMAN	AA789126	-0.1932	1.1315	0.356	0.8693	-0.1102	1.1681	-0.0672	0.233	1.0692	0.1699	0.4726	1.0653	0.1844	0.8789	0.7422	1.5716	0.989445	1.0247	1.2464	0.7202	1.1717	0.9549	0.6113	1.2124	1.0653	1.2665	0.1656	0.4714	-0.0448	0.7695	-0.9478	1.5334	0.5818	0.6882	0.0569	1.9896	0.9465	0.8746	0.4598	0.3461	1.8177	1.5554	0.7356	1.2635	0.4183	1.0873
136	ENSG00000118816	CCNI	D50310	0.4957	0.8019	0.5542	0.4622	0.6773	0.4284	0.5853	0.44952	0.4064	0.8254	0.2096	0.6039	0.1465	0.3081	-0.1197	-0.0731	0.2344	0.2791	0.1661	-0.3071	0.4067	0.4097	0.2762	0.2695	0.3481	0.5345	0.3385	0.5264	1.565	0.0196	0.1071	0.0122	0.0751	0.2811	0.24	0.266	0.1674	-0.1109	0.6433	0.4075	-0.0145	0.8696	0.5802	0.4279	0.4972	0.1236
137	ENSG00000154016	GRAP	AA252485	0.2297	-0.3402	1.0574	0.7891	-0.6759	2.1076	1.1795	0.0031	0.7307	1.5298	-0.3022	1.5392	0.7841	2.2913	-0.3681	0.1739	0.691	1.1539	0.8193	-0.6428	-1.2611	2.2616	-1.4865	0.7302	0.2258	0.1797	2.6275	1.8436	1.6735	0.1451	0.9968	0.4715	0.8005	0.3873	-0.0815	2.2359	1.1989	-0.6815	1.5049	0.5002	0.446	1.7044	0.8417	1.3119	0.0703	-0.4286
138	NA	AA767769	NA	0.7165	0.5649	0.5203	-0.2313	1.4829	1.1897	0.0245	0.3925	0.7385	1.5222	0.3253	-0.2318	0.217	1.565	-0.06	-0.4196	0.7017	0.3973	0.2317	-0.3894	-0.0465	0.8692	0.3426	0.0285	1.6152	1.5593	-0.2251	-0.8087	1.8478	-0.1837	0.5821	1.0977	0.6457	1.0035	0.1581	0.0849	0.1591	-0.1526	1.0823	0.344	1.8206	1.6148	1.0928	1.2254	-0.1438	0.61
139	ENSG00000193571	NA	AA765015	-0.2606	-0.2475	0.5846	1.4614	0.9359	0.4997	0.6802	-0.2095	0.669	0.7202	-0.0077	0.228	-0.1549	0.7802	0.05	-0.2888	0.5379	0.4896	-0.0155	-0.1527	0.6465	0.5673	0.8911	0.9696	0.3371875	0.431	0.1941	0.2439	0.9672	-0.2715	-0.8359	0.248	-0.2555	-0.0764	0.0852	1.118	0.7746	0.5607	0.2417	0.0284	0.4184	0.6875	0.0454	1.0336	0.6753	0.1854
140	ENSG00000090924	PLEKHG2	AK024429	-0.6693	0.3285	0.2833	0.7968	0.5459	1.4612	0.2299	0.4157	0.3713	0.4848	-0.219	0.2521	-0.0886	0.2822	0.0935	0.8383	0.9095	1.0163	0.7404	0.7017	-0.619	0.4932	0.6092	0.1416	0.3839	-0.1025	0.4841	0.4864	0.553	0.1972	-0.2399	0.9986	0.4031	0.1513	-0.7025	0.5607	1.1432	-0.6768	0.3547	0.0694	0.7742	1.3951	1.0763	1.3599	0.3088	1.0413
141	ENSG00000173914	RBM30	BC003503	-0.107	-0.4684	0.4848	0.5309	0.9362	0.2547	0.3402	0.6527	0.1181	0.4117	-0.0205	0.3483	-0.0074	0.8147	0.55	0.0153	0.5868	0.793	0.2797	0.0481	-0.1407	-0.3303	0.3087	0.5063	-0.0073	0.5565	0.3006	0.2879	0.151	0.4048	-0.3529	0.8017	-0.1507	0.4304	0.3678	0.7834	0.4981	-0.0643	0.5615	0.2196	0.9356	0.1547	0.7039	0.6798	-0.006	0.3036
142	ENSG00000157483	MYO1E	U14391	-1.17885	0.79585	0.17785	-0.30405	0.40395	1.34065	0.63255	1.14015	0.51935	0.16215	-0.25155	0.86335	0.09615	-1.74195	1.11495	-1.01625	1.12245	0.01445	1.11775	0.58115	0.66715	0.79215	1.36385	0.95635	1.52185	1.52985	-0.02215	1.27865	1.54125	-0.70445	1.18515	1.40115	-0.18975	0.98725	1.29745	0.13035	1.04105	0.10245	1.05295	-0.40435	1.41585	1.88555	1.71255	0.78985	-0.06905	0.74375
143	NA	AK097158	NA	0.31125	-0.20595	0.22395	-0.25645	1.04715	-0.51125	0.83475	-0.49075	1.29265	1.18145	0.01475	-0.68695	0.09075	-0.02335	0.00275	1.78755	-0.00275	1.21485	0.39515	0.444307142857143	0.87745	1.68025	0.49205	0.79865	0.68345	0.74535	1.84785	0.83585	1.74475	0.73625	1.22355	1.01365	1.43605	1.63625	-0.30115	1.32345	1.00375	-0.76175	0.05125	-0.61395	1.65805	1.03225	0.37905	1.33255	0.48065	-0.08045
144	ENSG00000067066	SP100	M60618	0.1896	0.786	0.8342	1.5205	0.6235	0.3133	0.6492	1.0492	-0.6494	0.8752	0.035	1.0389	-0.1283	0.4041	0.3827	0.0604	1.0009	-0.2151	0.3524	0.5598	0.6911	0.5072	0.3311	0.6254	0.7404	0.3935	0.6711	0.9995	1.6451	0.0212	0.0998	0.4794	0.2485	0.7337	0.4039	0.4398	0.6022	0.3996	0.4802	-0.6922	0.0527	1.3176	0.9762	0.8017	0.2978	0.1683
145	ENSG00000157554	ERG	NM_004449	0.0158	-0.285946717753561	2.9165	2.1941	1.237	-0.0415846392552367	0.080035612445003	0.00422535893711746	-0.116015752132585	0.105444431570339	-0.0225123901240953	0.0220612543961178	0.165461422976501	0.0581674482190966	-0.100719011805214	-0.181188098468331	0.0615363873623064	0.10292415559109	-0.0184871694004647	1.9298	-0.0798531401262588	-0.157275126182865	0.0337194687983502	2.1491	-0.217815327774052	-0.066154424544179	0.100278550953219	0.0940888946848492	-0.166014755417838	0.2145	-0.0871119776108515	0.1664	-0.0419422980794528	-0.01734645174103	-0.0427498910991723	-0.0459016720406932	-0.0858245983012412	-0.123326001880716	0.0792841636316328	-0.095684291602709	-0.0339571268470463	-0.0639236513157891	0.0495290773532156	0.029979597059982	-0.106162498292217	0.0409359298859895
146	ENSG00000175753	NP_775946.1	AA813835	0.3149	-0.5397	1.1227	0.1758	0.9993	0.621	0.4172	2.0281	2.0473	1.9248	1.3658	1.2438	1.1662	1.6721	1.2147	0.7099	1.2029	1.6391	0.7971	0.5592	0.2627	1.3757	1.9277	1.2985	0.8481	1.1634	1.5027	1.9999	1.4772	1.0774	-0.1184	1.728	1.2309	0.3074	1.187	2.8865	1.9262	0.9152	1.9779	0.2099	1.7758	1.5966	1.9632	2.651	1.7738	2.0805
147	ENSG00000118816	CCNI	D50310	0.39575	0.66855	0.64175	0.48795	0.49715	0.39815	0.29645	0.48995	0.33765	0.56385	-0.05275	0.43275	0.01765	0.17365	-0.00285	0.00615	0.27615	0.16755	0.00035	-0.37285	0.72265	0.47125	-0.05395	0.27755	0.25385	0.21275	0.26515	0.48195	0.93965	0.18165	0.09655	0.14855	0.17485	0.47655	0.05915	0.20175	0.10385	-0.42335	0.68515	0.14505	0.49845	0.65645	0.45665	0.348115	-0.13725	-0.07945
148	ENSG00000068831	RASGRP2	Y12336	0.592	0.345	1.492	2.1298	1.6909	1.9144	2.1575	1.6025	1.9322	2.0905	1.9453	1.4452	1.4061	1.5353	1.6382	1.9784	1.9979	1.8517	1.6854	1.3908	0.0979	1.5609	2.0326	2.2937	1.0636	1.3585	1.4128	1.1453	1.4782	0.472	0.4369	2.3345	1.477	0.7489	0.4959	1.9947	1.70333	1.2319	0.9157	0.45905	2.01542	1.31585	1.79909	2.07563	1.4184	1.62063
149	ENSG00000079385	CEACAM1	X16354	0.1141	-0.4518	0.8538	0.6192	1.4955	0.9131	0.7537	0.1724	0.9111	1.475	0.2283	-0.253	1.5109	1.4635	0.4106	0.7475	1.0886	0.521	1.1151	0.1672	0.4098	0.0724	1.5447	1.2626	1.0893	1.635	0.5949	1.3967	2.3759	0.4796	1.0183	1.1108	-0.0884	0.7071	-0.9432	1.317	0.4791	0.4463	1.3384	1.2875	0.8487	1.1981	0.6798	1.8504	0.3986	0.8583
150	ENSG00000104529	EEF1D	Z21507	0.44775	1.38975	0.13855	0.14445	0.76355	-0.58025	0.78715	0.37355	0.13705	1.30795	0.60835	1.03335	0.65215	0.13805	0.77255	0.17885	-0.11575	0.57715	0.29905	-0.24295	0.15235	0.71835	1.48045	0.17195	0.49175	0.12095	0.28655	0.66695	0.91675	0.77125	0.20115	0.37515	0.34495	0.45665	0.12495	0.37955	0.31865	0.17435	0.74965	0.96555	0.33165	0.70415	0.58615	0.49735	0.28985	0.56795
151	ENSG00000145911	N4BP3_HUMAN	AB002339	0.2843	0.3752	0.5066	0.7531	0.723	0.4539	0.6197	0.8482	0.5211	0.5936	-0.1473	0.6562	0.0424	0.8304	0.2027	0.8107	-0.129	1.2337	0.4382	0.12444	0.5467	0.1743	1.2274	0.7752	-0.0512	0.2628	0.3361	0.1992	0.48343	0.5477	-0.4049	0.2496	0.9545	0.2921	-0.3308	1.7047	1.5238	0.4667	0.3516	1.0405	0.5443	0.8841	0.4132	0.3942	-0.2283	0.1361
152	ENSG00000183542	KLRC4	X54870	0.65635	0.42315	0.59675	1.20641	0.67715	1.63955	0.77945	2.21335	1.87715	-0.75165	1.44875	1.04935	0.12835	1.63975	1.64365	-2.30535	1.57325	1.43505	1.68285	0.79145	1.82935	1.05405	-0.99035	2.40845	0.96935	-0.51875	0.09325	2.04945	2.36285	1.25125	1.69795	1.52125	-0.27885	1.27865	2.36165	2.18575	1.80635	0.71515	2.06615	-0.18895	2.03315	2.67495	2.07865	-1.52895	-0.34965	0.50415
153	ENSG00000177412	ZFP90	AB075834	-0.2455	0.2592	0.6453	1.0761	1.2381	0.7095	1.0758	1.1988	0.8257	1.1537	0.7683	0.344	0.316	1.0952	0.1891	1.1925	1.237	0.898	0.9151	0.2897	1.3881	1.2132	0.8325	0.8126	0.4838	0.4557	0.8826	1.1625	1.7872	0.7583	0.2269	0.7358	0.6625	0.649	1.2415	1.337	1.0679	0.3681	1.2976	1.012	0.5026	1.7079	1.0251	1.0363	0.4347	0.3238
154	ENSG00000082258	CCNT2	AF048731	-0.1771	-0.8468	0.6498	0.5493	1.2979	0.2845	0.5959	0.4753	0.8661	0.7524	0.4257	0.7519	0.2757	0.8167	0.361	0.5454	0.5467	0.7313	0.3051	0.0629	0.7054	0.1681	0.8129	0.6219	-0.0436	0.7356	0.9269	0.6973	1.1165	0.3618	0.1518	0.3138	0.1858	0.6654	0.7252	1.1422	0.5991	0.8325	1.2751	0.4278	0.4776	0.8428	0.6509	1.4315	0.5274	0.8026
155	ENSG00000166501	PRKCB1	X06318	1.17205	-0.24465	1.08905	0.81795	0.81445	0.72475	0.82455	1.45575	1.17495	0.75305	0.13845	0.84155	0.20175	0.40215	1.36825	0.44105	1.13545	0.86555	1.23775	0.69625	1.27315	0.81715	0.62195	1.37525	0.49075	1.37485	0.63205	1.71125	0.63915	0.70175	0.00355	0.81345	0.97435	0.68205	0.21995	1.36395	0.71055	0.79095	1.39035	0.92465	1.39525	0.42515	0.92415	1.07375	0.94065	0.65785
156	ENSG00000134121	CHL1	AF002246	0.3137	-0.0185	0.8346	-0.5961	1.0752	0.8605	1.8405	0.9831	1.4403	1.10668	-0.4079	-0.2677	0.4981	1.6183	0.2266	1.4014	1.2698	2.435	0.7972	-0.7471	1.5863	1.1073	-0.1544	0.9691	1.0769	2.0419	0.7423	1.0876	2.7222	0.8923	0.291277777777778	1.4122	0.7697	2.2479	0.496944444444444	2.2578	1.2909	0.2542	3.8406	0.151	0.4701	-0.4078	0.3724	3.3489	-0.2579	-1.2938
157	ENSG00000087460	GNAS	AA806832	0.0398	-1.7163	0.6307	0.265	0.6492	0.7379	0.4583	0.7021	0.2277	0.5341	0.4817	0.5733	0.3109	0.9312	0.3095	-0.2761	0.6249	0.4219	0.2824	-0.2092	0.815	-0.0579	0.2967	0.6393	-0.8015	1.169	0.6486	0.4212	0.1573	0.3259	-0.178	0.8264	0.4144	1.1018	0.6981	1.3824	0.3676	-0.309	0.5943	0.4179	1.2673	-0.181	0.5461	0.4086	0.4316	0.6023
158	ENSG00000144218	AFF3_HUMAN	AI073992	-1.19335	0.13415	0.59585	0.34775	2.00925	2.10245	0.96975	-0.18225	2.18485	1.60605	1.39365	-0.02295	-0.53875	-0.08415	0.92345	0.82385	0.98205	2.08355	0.60315	-0.06875	1.76255	1.44965	1.99405	1.60595	0.80805	1.16145	0.84275	0.60975	1.91515	0.88335	-0.03175	1.95345	-0.02335	0.43375	1.16075	1.53545	0.59655	0.80515	1.41025	1.27085	1.64005	1.16185	-0.17495	2.78945	0.62705	1.25025
159	ENSG00000118816	CCNI	D50310	0.3785	-0.3878	0.7528	0.1558	1.0193	0.5721	0.7218	0.6354	0.4716	0.6491	0.0872	0.7166	0.3509	0.5714	0.0525	-0.5456	0.2362	0.5641	0.3161	-0.3364	0.4667	-0.0279	0.3876	0.2756	-0.4624	0.4419	0.1757	0.6252	1.2539	0.1861	0.0932	0.1888	-0.0556	0.5671	0.5083	0.5449	0.2558	-0.1041	0.863	0.155355	0.495835	0.603527777777778	0.9765	0.613505555555556	0.451738888888889	0.1487
160	ENSG00000067066	SP100	AI479119	-0.7893	-0.2662	1.1627	1.0838	-0.0305	1.1295	0.5208	2.3233	0.1055	0.6012	0.3381	0.0666	2.225	2.5406	0.3998	0.0332	0.9722	0.2318	0.9128	0.5462	1.6719	1.6266	0.4237	1.8534	1.942	1.2062	1.2116	1.1706	0.0849	0.5944	0.0607	1.3735	1.0609	1.1003	1.6926	1.0859	0.5319	0.2427	0.6228	-0.2295	1.5864	0.772	-0.095	0.8687	0.0447	0.6084
161	ENSG00000115904	SOS1	AA714843	0.286	-0.9621	0.6011	0.6494	0.1387	0.9423	0.2759	0.478775	0.4964	1.209	0.4924	1.0125	1.3426	0.1325	0.2682	-0.137	0.785	0.9044	1.0077	0.0586	1.2653	0.228	0.7013	0.6608	-0.0699	1.0584	1.5863	0.7416	-0.1522	0.5027	0.4492	1.3251	0.1518	0.1438	-0.4229	1.7422	0.1113	0.0747	0.7692	0.3003	1.7841	-0.1954	-0.3007	0.0668	0.0499	0.476
162	NA	AA804663	NA	-0.8345	0.1313	0.746	0.4496	-0.1583	0.6132	0.354	0.434	0.523	0.9768	0.2128	0.4242	0.2641	0.5067	0.5974	0.2224	0.7324	1.2095	0.4315	0.6835	1.1301	0.9348	0.4889	0.7413	0.4045	0.9363	0.2559	0.4312	0.6563	-0.1245	-0.2795	0.4286	0.1421	0.5776	0.3514	1.2117	0.0678	0.5828	0.931	-0.0593	0.1549	1.0109	0.5993	0.8862	0.4767	0.2759
163	NA	AA806988	NA	-2.3098	1.3644	1.1268	-1.4335	0.9702	0.8365	1.2307	0.9703	0.6297	1.8535	-0.2357	1.4192	-0.3333	1.0483	1.2533	-0.1863	2.0624	0.9057	1.3139	0.2652	1.9587	0.1776	1.1407	1.6069	1.6888	1.3559	1.225	0.6079	1.8257	-0.7184	0.0135	2.791	0.9524	2.0267	3.0754	2.1369	0.9199	0.0195	1.8645	1.9967	1.8254	1.9836	2.1065	1.5717	0.9823	-0.0754
164	ENSG00000182568	SATB1	M97287	0.48825	0.26635	0.65985	0.23545	1.36465	0.69785	1.12595	1.05935	0.97445	1.21045	0.81225	1.03725	0.27555	1.18705	0.13195	-0.20425	0.61515	1.42735	0.60775	-0.24895	1.35395	-0.21325	0.45315	1.19835	0.07005	1.03465	0.57385	0.54875	0.65905	0.77575	-0.52755	1.27285	0.42725	1.20045	-0.53855	0.80565	0.23925	-0.61005	1.53835	-1.81295	1.57015	0.99045	1.15755	1.48135	0.72865	-1.25145
165	ENSG00000081237	PTPRC	Y00062	-0.00645	-0.696225	0.59605	0.63845	0.64335	0.49915	0.28595	1.03385	0.39095	0.28495	0.30735	1.00845	0.23935	0.38285	0.58135	-0.15305	0.39105	0.35955	0.76075	0.07605	0.37585	-0.51195	0.32665	0.11835	-0.64445	0.26055	0.08035	0.71345	0.13885	0.46335	-0.10275	0.50955	0.31715	0.68425	0.38685	0.34845	0.18295	0.53295	1.12425	-0.35575	0.66275	0.14975	0.91065	0.78975	0.63845	0.33665
166	NA	AA767769	NA	1.057	0.0224	0.5249	-0.149	1.2635	0.6914	-0.0963	0.6824	0.4082	0.7852	0.2464	0.0255	0.4543	1.6288	-0.1767	-0.807	0.3149	0.23702	0.0518	-0.7915	-0.0844	0.4309	0.2072	0.1237	1.6636	1.0489	-0.0495	-0.8404	1.2253	-0.076	0.663	1.0316	0.7106	1.097	0.38592	-0.603	0.1495	-0.3999	1.1995	0.1409	1.6254	1.3868	1.1181	1.0789	-0.4664	0.7255
167	ENSG00000170776	AKAP13	NM_144767	-0.03475	-0.97255	-0.12045	0.33865	0.15955	0.14645	0.00265	0.61525	0.12255	0.94135	0.31855	0.72525	0.59685	0.84245	0.20385	0.02205	0.64405	-0.01575	0.25815	-0.70055	0.88435	0.81955	0.55915	0.45345	0.51175	0.77035	0.40085	0.25135	-0.01985	0.05725	0.40065	0.40655	0.45985	0.39835	0.22875	0.78925	0.92445	0.04115	0.50945	0.23215	1.14515	0.07095	0.34515	0.65285	0.39305	0.89515
168	ENSG00000128218	VPREB3	AF163825	0.5563	1.103	0.4338	0.9866	1.371	0.5504	1.3296	0.6625	0.5381	0.8945	0.152	0.7798	0.3376	0.6482	0.8455	1.3374	0.4885	1.2229	0.5665	0.7567	1.783	0.988	1.0791	1.4265	0.758325	1.2804	0.8985	1.3414	2.0446	0.522255	0.2112	0.6783	0.7551	0.5795	-0.0186	-0.0972	0.8354	0.4843	1.2107	0.9939	0.432	1.6661	1.2392	1.2477	0.523	0.2107
169	ENSG00000077097	TOP2B	X68060	0.8755	-0.3214	0.2658	0.1036	0.6484	0.3912	0.9015	0.5554	0.3429	0.587	-0.085	0.4176	0.0315	0.2374	0.132025	-0.228	0.3623	0.2445	0.1627	-0.2373	0.4762	0.102	0.4106	0.2442	0.6588	0.5504	0.6227	0.8097	0.5887	0.2734	-0.2509	0.821	0.4893	0.9219	0.6805	0.6666	0.25	-0.0525	1.1024	0.8396	0.8626	0.7116	0.916	0.6482	0.6721	-0.5527
170	ENSG00000183542	KLRC4	X54870	0.54675	-0.49215	0.49875	0.75895	0.40815	0.77905	0.59315	1.82395	0.98745	-1.15025	0.73645	0.17855	0.12335	0.83915	1.36715	-2.15325	1.16625	1.86145	1.89215	0.96725	2.16475	0.96745	-0.72855	2.06055	0.76475	-0.39415	0.61725	1.79265	3.49445	1.10475	2.55415	1.37355	-0.39665	0.87855	1.81245	1.68665	1.31525	-0.07815	1.63845	-0.19375	1.71425	2.45165	2.10075	-1.55205	-0.12545	0.73945
171	ENSG00000137478	FCHSD2	AA809318	-0.218	-0.2813	0.1707	-0.241	0.4195	0.3875	-0.6623	0.4528	1.1269	1.1303	-0.5534	-1.2133	-0.3621	0.1401	1.2439	0.6038	0.9812	-0.1136	1.0953	-0.0313	-0.2528	1.1472	1.9384	1.2484	2.3785	1.359	0.2846	1.4169	1.8644	1.2701	-0.9755	1.0098	0.2151	1.3541	-0.3273	1.4812	1.4273	0.9599	1.5335	0.6536	2.2031	2.0233	2.0808	1.5995	0.3933	2.3628
172	ENSG00000112137	PHACTR1	AB051520	0.26275	0.17831	1.59475	0.99425	1.09575	0.79005	0.23645	1.78375	0.63315	0.967416666666667	-0.17105	-0.35345	-0.01605	0.05665	0.78185	1.67585	1.15705	0.76425	1.52225	1.32675	2.66295	1.80085	1.28125	0.65265	1.53375	2.48865	1.32575	1.78965	1.04975	0.49145	-0.13775	0.61825	0.38385	1.69555	-0.38845	1.36975	1.70005	0.51855	1.57755	0.27755	1.72815	1.05815	0.58605	1.18835	0.78595	1.77375
173	ENSG00000143971	NP_061875.2	AJ242682	-0.1818	-0.0909	0.6214	-0.0344	0.697	0.7042	0.3951	0.1292	-0.0499	0.9833	1.3317	0.2108	-0.1257	0.4896	0.4051	0.8514	0.759	0.3581	0.7661	0.1654	-0.1122	0.8664	0.7099	0.4167	-0.0632	0.2258	0.8385	0.6266	0.12681	-0.0156	0.0459	0.375	0.3147	0.3609	0.5455	1.1129	0.5116	0.5353	0.53	0.8569	0.652	0.9322	0.1662	0.412	0.0275	0.2089
174	ENSG00000106123	EPHB6	D83492	0.9953	1.0299	0.5683	0.6163	0.0364	0.7994	0.659	0.7442	1.31873	2.1518	0.6636	1.2515	1.0205	2.1018	1.5753	2.7947	0.8675	-0.3083	0.2952	1.1565	0.8889	1.0659	0.71	1.4348	1.8288	0.7654	0.9418	1.7437	1.2133	1.1739	0.3552	2.0787	1.4623	0.4467	0.95275	1.5451	1.4676	-0.3873	0.0536	-0.6979	1.314	1.2568	1.6015	1.0904	1.2713	0.5723
175	ENSG00000122224	LY9	L42621	-0.25855	0.02625	0.58095	0.42475	0.25805	1.14545	1.29755	1.35995	0.99465	0.96055	1.01565	0.79485	0.83715	0.80675	-0.04565	0.87415	1.09365	0.56105	0.55665	-0.37805	0.80555	2.20675	0.07205	0.97465	0.90665	1.21715	0.72795	1.29095	1.08575	0.55745	-0.55255	0.57075	1.01215	0.81735	0.36275	-0.31315	0.82375	0.86285	0.58355	1.31635	1.69185	0.22425	0.60325	0.94995	-0.38815	-0.20805
176	ENSG00000153922	CHD1	NM_001270	0.6311	-1.8551	0.3335	0.5819	0.6607	0.5483	1.0053	0.5495	0.4348	0.5608	-0.0243	0.6764	-0.1185	0.6706	0.0561	0.0367	0.5706	0.1794	0.3037	0.0642	0.6088	0.095	0.4836	0.5436	-0.8244	0.6371	0.6519	0.7552	0.6819	0.7842	0.7584	0.6824	0.444	0.9067	0.084	1.0339	0.6454	0.5726	0.8082	0.1904	1.314	0.0485	0.7287	1.0781	0.2711	0.3492
177	ENSG00000171634	FALZ	NM_182641	-0.0178	-0.3588	0.4584	0.3859	0.3933	0.5644	0.4735	0.1584	0.0994	0.7279	-0.3537	0.2668	-0.0402	0.5864	-0.0841	-0.0919	0.4287	0.145	0.1829	-0.2302	0.3075	0.9626	0.4327	0.5486	0.2407	0.7783	1.0305	0.7158	0.7417	0.0156	-0.2704	0.5259	0.1961	0.575	-0.3871	1.3105	0.6281	-0.1799	0.9705	0.1953	0.731	1.2009	1.0085	0.8572	0.24	-0.1089
178	ENSG00000117322	CR2	M26004	0	0.0744	2.1317	0.9751	0.9106	-0.1497	2.2457	1.1244	0.9614	1.2578	1.6746	2.1191	1.7224	-0.4036	2.0534	0.786	2.0606	1.8831	0.7538	1.5302	1.1312	0.9386	0.6187	-1.5087	0.4628	1.2624	1.5396	0.5256	0.9774	0.0427	-1.6753	0.4509	0.7525	1.3933	-1.2946	0.9877	-0.4961	1.1555	1.6979	-4.1987	1.3167	0.383645	0.8973	1.7145	1.0648	0.5298
179	ENSG00000011021	CLCN6	X83378	-0.3608	-1.0665	0.5063	0.5009	0.4903	0.8327	0.1337	0.2169	-0.054	0.5864	-0.1436	0.5528	-0.0128	0.5944	-0.0035	0.3541	0.913	0.7118	0.1282	-0.3788	-0.4251	0.1307	0.1635	0.4087	0.0663	0.6584	0.3623	-0.1599	0.4576	0.0692	-0.2589	0.2515	-0.1581	0.3161	-0.1049	0.7849	0.2697	0.029	0.4776	0.1029	0.8233	0.1002	0.2107	0.9778	-0.2297	-0.111
180	ENSG00000144645	OSBPL10	AA491209	1.2398	-0.9261	0.0348	0.2002	0.6614	0.4149	-0.3269	0.9667	0.9727	2.3294	0.1273	1.7781	0.6741	1.8104	1.2188	0.8863	1.7832	0.4876	1.0022	0.0451	-1.3919	0.9743	0.5202	1.1767	0.4566	0.886	-1.5624	-0.7326	-1.4068	0.9621	-1.6611	0.6293	1.0116	0.7227	0.4766	1.3554	1.7168	-0.0826	1.1657	0.9512	1.9464	0.9284	0.9677	0.0564	-0.1368	0.3112
181	ENSG00000118816	CCNI	D50310	0.5611	0.665	0.0861	0.1603	0.5136	0.3351	0.3899	0.4787	0.5195	0.7923	0.2403	0.669	0.1402	0.3269	-0.035	-0.1905	0.1181	0.329	0.2636	-0.2537	0.7499	0.3626	-0.0253	0.2844	0.4127	0.3758	0.4061	0.5307	1.5896	0.1026	0.0518	-0.1131	0.0419	0.2666	0.3747	0.3437	0.0194	-0.3333	0.5987	0.4447	0.4308	0.4246	0.524	0.3663	0.2693	0.0842
182	ENSG00000007312	CD79B	M89957	-0.665	1.5924	0.1757	0.072	0.8255	0.309	0.3674	0.5642	0.7079	0.6744	-0.7878	0.7549	-0.5476	0.4105	0.3982	0.5962	0.4209	0.8738	0.2163	0.5329	-0.0447	0.3168	1.3481	0.2597	0.4326	0.2666	0.0761	0.0748	0.7992	-0.1689	0.2148	0.8463	0.3025	0.1341	0.8633	0.7521	0.2761	0.3877	1.0042	0.609	0.0812	1.3587	0.9154	0.6644	0.0744	0.7872
183	ENSG00000184489	PTP4A3	AF041434	1.71765	0.27675	0.47015	0.55795	-0.09425	1.53355	1.46045	-0.35565	0.04975	1.20555	0.80515	0.39405	1.10305	0.86145	0.63925	1.37135	1.48225	1.87965	0.50095	0.21305	-0.56365	0.86785	1.12115	0.02945	0.73565	0.31985	1.38025	0.62885	0.36025	1.35555	0.84975	1.48685	1.20885	-0.13035	-0.72725	0.27255	1.25925	-0.15765	0.40005	1.18215	0.20685	0.25785	0.23145	0.29145	0.02415	0.49265
184	NA	AA836658	NA	-0.0411	0.1139	0.8495	0.7642	1.0126	1.3936	0.7161	0.4435	1.5801	1.0377	0.7712	0.8774	0.3824	0.1147	0.5943	1.2807	1.6303	1.2198	0.4501	0.6993	0.3498	-0.255	0.4065	2.0299	-0.1698	-0.3566	0.6042	0.1143	-0.4185	0.2489	0.1447	1.1779	0.6103	-0.2933	1.0511	1.5688	1.2409	-0.4608	1.7186	-0.3055	1.0925	0.1387	0.1001	1.0575	0.3948	-0.1204
185	ENSG00000163534	NP_443170.1	AA731467	-0.6956	-0.617295	1.6179	0.4365	-0.5339	2.8766	-0.5922	0.7437	0.508295	2.0742	0.9429	1.2948	3.7968	2.319	1.3305	-0.7285	0.6261	0.487894444444444	0.7275	1.352	-1.2168	0.1441	1.14357222222222	1.2935	-0.5507	0.7489	2.8988	1.7753	-0.94605625	1.7054	-0.834338888888889	2.1802	2.6208	0.4286	0.232905555555556	2.7261	2.0048	2.4305	-0.6769	1.0368	1.3365	-1.4446	-0.1126	-0.0384	0.390965	1.2298
186	ENSG00000166128	RAB8B	AL713722	-0.161	-0.6443	0.7651	0.6869	0.8688	0.2333	0.5009	0.7489	0.1654	0.4842	-0.0715	0.5981	0.1573	0.8817	0.2045	-0.4777	0.5026	0.6256	0.2139	-0.2999	1.1425	0.1301	0.7617	0.0032	-0.007	0.2901	0.1432	0.9198	0.7394	0.1553	-0.0984	0.2614	-0.2016	0.8063	0.4879	0.3597	0.3572	0.0025	0.745	-0.6581	0.6443	0.43541875	0.710975	0.723883333333333	0.463894444444444	0.330195
187	NA	AI087042	NA	0.16865	-0.05005	0.68485	0.54365	0.20525	0.35275	0.33505	0.44315	0.48805	0.17372	-0.10415	0.48645	0.65125	0.37275	0.08805	0.62275	-0.07355	0.23815	0.53275	-0.64695	1.61745	-0.17785	1.30135	0.94645	0.00615	0.36915	0.37585	0.44065	-0.65405	0.20045	-1.01085	0.67455	-0.07105	0.22555	-0.0848333333333334	0.83995	0.08945	-0.11575	0.11505	0.18375	1.26645	-0.93615	-0.11155	0.50785	-0.24975	0.17645
188	ENSG00000117322	CR2	M26004	0.13675	0.26565	1.90495	0.72175	0.94895	-0.32215	1.83755	1.15085	1.03815	1.28415	1.66745	1.89135	1.54885	-0.45655	1.97845	0.96705	2.00345	1.78195	0.59805	1.56765	1.26005	1.36135	0.48155	-1.40695	0.95765	1.18165	1.66955	0.61665	0.79196	-0.08685	-0.96625	0.24925	0.80955	0.84525	-0.88805	1.20355	-0.46715	1.39215	1.73775	-2.97415	1.10735	1.20545	0.80595	1.80945	0.94665	0.48255
189	ENSG00000118816	CCNI	AA830868	-0.7044	-0.3622	0.1988	0.3695	0.3704	0.324	0.6481	0.268	0.1978	0.5305	0.233	-0.5319	2.0145	0.4734	0.0022	-0.1348	0.6439	0.3456	0.3841	-0.7162	0.4186	0.0395	-0.118	0.1564	0.374	-0.0392	-0.0276	0.947	-0.2001	0.5134	-0.9333	0.0495	0.5113	0.3752	0.5612	0.3927	0.0647	0.0353	0.5295	-0.2434	0.7157	0.6568	-0.1917	0.4865	-0.0882	0.2223
190	NA	AI383803	NA	1.2406	-0.1751	1.7347	0.1666	0.9287	1.3102	0.293	2.6406	1.017	1.4688	0.2741	-0.74	0.4764	-0.9215	1.6931	0.7045	1.5328	0.5559	1.7589	-0.0776	1.3219	1.2325	2.3136	1.5466	1.9397	2.0782	0.6309	2.6641	1.14541	0.6298	-0.3555	2.1686	0.8287	0.8141	0.0716	3.0898	2.2022	0.7558	1.9546	2.2753	2.487	1.5238	1.8673	1.789	0.5944	2.0487
191	ENSG00000107863	ARHGAP21	AA504358	-0.1562	-0.0545	2.2198	2.1116	2.099	0.9294	0.6446	2.1915	1.022	1.6249	0.9615	1.8956	1.2914	1.8512	1.5989	0.3092	1.957	1.9416	1.5821	1.2886	0.5377	0.0211	0.6269	2.2027	1.4808	1.8686	1.386	0.4824	3.3996	0.5661	0.0012	0.8036	-0.3939	1.8389	2.4438	2.203	0.4151	-0.5933	2.2271	-1.4937	1.0312	2.3363	2.355	2.2683	1.8013	0.7171
192	NA	AA810976	NA	-0.212	-0.285946717753561	-0.0233971616801517	0.0721103978319545	0.024352057428792	-0.0415846392552367	0.080035612445003	0.00422535893711746	-0.116015752132585	0.105444431570339	-0.0225123901240953	0.0220612543961178	0.165461422976501	0.0581674482190966	-0.100719011805214	-0.181188098468331	0.0615363873623064	0.10292415559109	-0.0184871694004647	-0.260618461538461	-0.0798531401262588	-0.157275126182865	0.0337194687983502	-0.0488237215880682	-0.217815327774052	-0.066154424544179	0.100278550953219	0.0940888946848492	-0.166014755417838	-0.0324607229778098	-0.0871119776108515	0.2832	-0.0419422980794528	-0.01734645174103	-0.0427498910991723	-0.0459016720406932	-0.0858245983012412	-0.123326001880716	0.0792841636316328	-0.095684291602709	-0.0339571268470463	-0.0639236513157891	0.0495290773532156	0.029979597059982	-0.106162498292217	0.0409359298859895
193	ENSG00000121879	PIK3CA	Z29090	0.3103	0.1197	0.6563	0.3425	0.6551	0.7375	0.3517	0.6112	-0.0671	0.4061	0.0767	0.5275	0.2556	0.3734	0.6138	-0.3039	0.9153	-0.003	0.0331	0.0935	0.7932	0.1742	0.8385	0.1964	0.5447	0.2829	0.2684	0.7304	1.1312	0.3202	-0.0241	0.5465	0.2706	0.4766	0.508	0.7108	0.2705	0.1583	0.7591	1.3242	0.5188	0.7453	0.8502	0.3108	0.1206	0.9573
194	ENSG00000135899	SP110	BC019059	0.1108	0.778	0.2796	0.6829	0.5791	-0.0957	0.5828	0.7859	-0.0959	0.7089	-0.0035	0.8563	0.4005	0.2017	0.6412	0.1195	0.7699	-0.0782	0.4921	0.1124	0.8921	0.3734	0.5427	0.9511	0.5532	0.724	0.5237	0.9183	0.4039	0.5537	0.4657	0.4823	0.9624	1.1587	0.9067	0.4786	0.512	0.6846	0.2709	-0.2905	1.1307	0.7765	0.8898	0.8797	0.1812	0.5208
195	NA	AA864899	NA	0.5867	0.606	0.3436	0.8658	0.3468	0.3401	0.7705	0.6225	0.3327	-0.1196	-0.3566	0.2264	-0.6684	0.3485	0.0681	0.9502	1.2255	0.802	0.7461	0.4479	1.6357	0.6121	0.4026	0.9353	0.6915	0.6948	1.005	-0.5531	0.9051	0.0610222222222222	-0.0527	-0.6488	0.6163	-1.2437	0.0297	0.2715	0.7724	0.6246	0.0124	0.242	0.1019	1.5629	0.6306	0.4447	0.0594	0.5837
196	ENSG00000133243	BTBD2	AY007116	-0.2763	0.8507	0.8522	1.1732	0.3892	0.2843	0.989	0.8483	0.2173	0.9749	0.4054	1.1345	0.4991	0.5405	0.8094	0.6442	0.789	0.9531	0.8185	0.5721	-0.2208	1.6125	0.5443	0.1142	0.0854	0.3838	0.353	0.4423	0.4468	0.2696	0.499	0.8789	0.6044	0.7649	-0.0432055555555556	0.7046	0.8974	0.016	0.2577	0.048	0.9362	0.2276	0.1476	1.0584	-0.2302	0.4844
197	NA	AA689509	NA	-0.095505	-0.94875	-0.00815	0.38485	0.46425	0.93575	0.33765	0.42315	0.33575	0.86445	0.20405	0.25545	0.14175	0.71245	0.41985	0.55175	0.61805	0.23695	0.26445	0.10865	-0.76025	0.41335	0.31475	0.29405	0.03655	0.29575	0.33665	0.48765	-0.77955	0.44845	-0.35305	0.86175	0.15565	0.33755	0.41415	0.81155	0.82895	0.35565	-0.03425	0.42595	0.74905	0.33155	0.31035	0.96895	-0.03975	0.47855
198	ENSG00000160856	NP_443171.2	NM_052939	-0.6048	0.5755	1.0239	0.8305	-0.3983	0.3594	1.3756	0.6998	-0.141	1.3097	0.0898	0.4086	-0.2704	1.2362	0.4573	-0.146	1.0046	-1.0993	1.0632	0.5747	-0.4337	1.0964	0.2705	-0.5474	0.5489	0.7504	1.2351	-0.0937	0.7893	-0.4639	-2.7945	0.5788	-0.2772	0.9361	1.0203	0.5918	0.4152	1.3697	1.5128	-0.7553	1.2974	1.4937	0.8676	1.4224	0.6355	1.3366
199	ENSG00000163513	TGFBR2	AI246189	0.2456	-0.2321	0.6886	0.7472	1.4536	0.2954	0.6835	0.4618	0.7527	1.1977	0.5615	0.117	0.6011	0.8371	-0.0519	0.1297	0.7124	-0.0078	0.629	-0.7517	1.8964	1.5014	0.4782	1.0966	1.3761	1.1622	1.0515	1.0955	0.6183	-0.1823	0.0289	0.6266	0.2948	1.2028	1.4051	1.5335	0.7373	-0.2261	1.3545	0.3979	1.8698	1.1741	0.5256	0.9013	-0.3558	0.6903
200	ENSG00000125354	39697	D50918	0.97415	-0.25295	-0.10195	-0.07615	-0.05915	0.33665	0.92675	-0.04015	0.27215	0.23725	0.02505	0.10495	-0.25885	0.21105	0.50835	0.19935	0.11125	0.16515	0.36505	0.08685	0.52815	0.08755	-0.23875	0.80065	0.64555	0.54945	0.35105	0.22155	0.14065	0.19835	0.64985	0.60335	0.91415	-0.00085	-0.31285	1.03955	0.27075	0.54245	0.53855	0.35585	0.92735	0.35505	0.37855	0.47705	0.33105	0.62595
201	ENSG00000165810	BTNL9	AL833663	0.3467	-0.468635	0.2201	2.8145	0.5512	1.1636	1.8637	1.6852	1.375	1.1801	1.3008	1.5675	0.8361	1.9128	2.2532	1.5823	2.2449	2.2067	1.7085	1.9128	0.9567	0.3848	1.5882	1.6269	1.3957	-2.3547	1.2829	0.5515	0.9918	1.079225	-1.5047	1.5547	0.1026	2.1254	2.6497	1.6203	2.3668	0.9324	2.3478	-0.448	2.0835	1.4848	1.136	2.3978	1.76	2.657
202	NA	AA504608	NA	-0.3767	-0.2863	0.3694	-0.3844	0.1909	1.0149	0.3393	1.0197	0.5765	0.7275	0.2309	-0.239	-0.0446	0.107	1.187	-0.1414	1.1362	1.4446	1.1419	0.2493	0.2783	0.0686	0.4734	0.6351	0.3851	0.7367	0.1157	-0.3207	0.2461	0.7699	-0.7436	0.5966	0.0885	-0.03	-0.5357	1.3671	0.5252	0.3012	0.5327	0.2732	1.6777	-0.1987	0.4713	0.6763	0.3762	1.6185
203	ENSG00000139146	FA60A_HUMAN	AA285046	0.094	-0.526	0.5545	0.4133	0.4785	0.565	0.334325	0.7253	0.365266666666667	0.6058	0.2533	-1.3556	0.8753	0.417	0.5461	-0.2124	0.4057	0.272995	0.3266	-0.259355	1.1564	0.702	0.3403	1.2346	0.4402	0.675095	0.0853	0.7996	0.1922	0.067	0.019	0.59	0.5847	0.959	0.297355	1.3704	0.2126	-0.594	0.9239	0.4053	1.5219	0.1093	0.6826	0.8102	0.1306	0.0925
204	ENSG00000151490	PTPRO	Z48541	0.0105	-0.0453	0.2585	0.545	1e-04	-0.025	0.2252	0.5552	0.1454	0.3722	0.0966	0.2092	0.2823	0.1844	0.194	0.2729	0.2603	0.0193	-0.055	0.0698	-0.4958	0.3919	0.139	-0.0529	0.5333	0.0292	0.0379	-0.3248	0.1203	0.6807	-0.1446	0.0118	0.0088	0.1569	-0.0871	0.3098	-0.0166	0.1868	-0.207	0.0275	-0.331	0.122	0.6422	0.1518	0.1199	0.0814
205	ENSG00000117322	CR2	M26004	0.40685	-0.30765	1.76565	1.01065	0.94265	-0.10065	1.95025	0.91855	0.92955	1.25065	1.41235	1.83095	1.37145	-0.38015	1.64715	0.58345	1.54735	1.54015	0.52715	1.02945	1.00275	0.97155	0.60635	-1.13605	0.53705	0.94115	1.54615	0.54475	1.57325	0.02165	-1.09365	0.35525	0.71385	1.04845	-0.80615	1.19175	-0.28025	1.11785	1.65225	-2.83695	0.56435	1.01575	0.71715	1.57175	0.91715	0.47575
206	ENSG00000117322	CR2	M26004	0.0644	0.164	2.0646	1.2156	0.9082	-0.1989	2.1367	1.0349	0.8716	1.3483	1.5656	2.0006	1.4761	-0.7197	2.0269	0.9525	1.9941	1.5928	0.7693	1.4815	1.3057	1.1804	0.6907	-1.354	0.8729	1.2099	1.4781	0.5248	1.3073	-0.0242	-1.618	0.4546	0.9473	1.4822	-1.3946	1.3044	-0.3443	1.3739	1.6886	-3.468	1.1485	1.1799	0.8858	1.8019	1.0245	0.3468
207	ENSG00000197025	ZNF542	NM_194319	-1.0798	-0.0239	0.53083	0.1033	1.4857	-1.1664	1.2481	0.8664	1.2614	2.0452	0.2941	0.1795	0.4607	-0.161	0.5264	0.5387	1.2156	1.6048	0.7257	0.6371	1.2385	-0.0997	0.7452	1.1628	0.1393	1.2491	1.1566	2.0828	0.8965	1.325	0.162	0.5328	0.4427	0.4587	1.4453	1.5685	0.6858	0.6637	1.2588	1.3852	1.8879	0.5921	0.4302	0.819	0.6647	0.7096
208	NA	AA283905	NA	-0.2357	-0.3291	0.7093	0.7305	0.4881	0.9292	0.2998	0.7378	0.3404	0.2246	0.203	-0.1515	0.1386	0.1642	0.9819	-0.0874	0.8582	1.2401	0.9662	0.4374	0.6794	0.1018	0.6718	0.4886	0.4019	0.3087	-0.0797	-0.6719	0.2778	0.3509	-1.0477	0.375	-0.1028	-0.2445	-0.7923	1.0818	0.4597	0.1563	0.5513	0.2804	1.5645	-0.4488	0.1653	0.0649	0.3315	1.3413
209	ENSG00000156738	MS4A1	X07203	0.2797	-1.2903	1.0857	0.7929	0.9964	0.224	0.8341	0.7761	0.3979	0.8172	-0.4943	0.5944	-0.1642	0.2767	0.3973	0.3709	0.9003	0.7659	0.2172	0.3377	0.5366	-0.5393	0.6712	0.3191	-1.1868	0.1391	0.4416	0.1516	-0.0025	0.1803	-0.0589	0.0113	0.4964	0.6668	-0.3301	1.2505	0.524	0.0563	0.6883	-0.4638	1.2736	0.0142	1.3066	0.8454	0.4492	0.3039
210	ENSG00000170989	EDG1	M31210	1.17505	0.10805	1.27375	0.11615	2.22095	0.16035	0.70445	1.91815	0.49805	1.26995	0.38655	1.26765	0.28745	-0.53175	0.68765	0.10135	0.91075	0.93455	0.17355	1.78065	1.02705	0.66675	0.58555	0.23055	0.25735	1.30665	2.29295	0.45995	0.79495	1.09345	0.81735	1.23225	1.15085	1.12665	0.263955	1.16185	0.70625	0.57155	1.06685	0.97025	1.35025	1.83985	2.33645	0.97475	0.31025	0.49735
211	ENSG00000055332	EIF2AK2	M35663	0.1601	0.7187	0.2849	0.1799	0.6506	0.0082	0.0767	0.1787	0.4629	0.5212	-0.3595	0.6146	-0.1596	0.0353	0.6523	0.2293	0.5284	0.8931	0.0825	0.2755	0.358	0.6064	0.3716	0.8119	-0.1812	0.3667	0.344	0.1735	0.0263	0.1816	0.7595	0.2608	0.5211	0.8206	0.4104	0.5572	0.2252	0.1485	0.1255	0.0665	-0.2162	0.0322	0.0745	0.4704	-0.0981	-0.0433
212	ENSG00000196233	NP_115816.1	AK023248	0.2184	-0.0386	0.4051	0.5467	0.806	-0.0411	0	0.1321	0.0762	0.648	-0.2643	-0.2988	-0.0119	0.7662	-0.0316	-0.2234	0.2133	0.0508	0.0879	-0.4643	1.0703	0.8461	0.4006	0.17	0.5401	0.8464	0.5295	0.3249	0.8386	0.2389	-0.4175	0.1837	0.0931	0.5386	0.2713	0.877	0.6368	0.1518	0.8224	0.0759	0.5658	0.8005	0.442272222222222	0.4315	0.0193	0.195594444444444
213	ENSG00000104529	EEF1D	Z21507	0.4905	1.207	0.1644	0.1406	0.5343	-0.5851	0.6836	0.4781	-0.0468	1.0764	0.4607	0.8995	0.5667	-0.0204	0.7311	0.0914	-0.106	0.3806	0.3307	-0.0815	0.0802	0.7412	1.5277	0.2362	0.4676	0.2175	0.1622	0.5205	0.5974	0.636	0.1371	0.3549	0.5143	0.5439	0.1939	0.3408	0.2598	0.0868	0.8695	1.1183	0.5154	0.6411	0.6921	0.5568	0.2505	0.4924
214	ENSG00000118816	CCNI	D50310	0.0988	0.1088	0.6294	0.3475	0.7134	0.5953	0.7541	0.6828	0.3859	0.4916	0.1557	0.7879	0.4221	0.6351	0.0494	-0.2804	0.2833	0.6437	0.3605	-0.1736	0.7611	-0.1499	0.3572	0.2906	-0.0655	0.3329	0.2123	0.6853	0.9793	0.3953	0.0197	0.0178	0.0283	0.5653	0.3767	-0.0387	0.1281	-0.2346	0.7638	0.4049	0.6587	0.2965	0.8755	0.2938	0.4832	0.3124
215	NA	AI052761	NA	0.02945	0.04915	0.31677	1.06905	1.02935	-0.11155	-0.16455	0.05625	0.29515	0.85535	0.22895	-0.46965	-0.03165	-0.10045	0.65905	0.88125	0.43375	0.31345	1.03405	0.29705	0.76445	0.66935	1.25485	0.69055	0.40935	0.76975	0.66985	0.45185	0.77735	0.30045	0.20405	0.79505	0.28175	0.40065	0.01135	1.10445	0.70725	-0.10135	0.06285	0.26035	0.97035	0.96235	0.78765	0.68295	0.17805	0.24675
216	ENSG00000122224	LY9	L42621	-0.19155	-0.38475	0.65865	0.34695	-0.28145	0.75795	0.66085	1.71205	1.03415	0.87475	0.91455	-0.47165	0.82085	0.96475	0.18865	0.81305	1.17905	0.99195	0.87075	0.34585	1.20335	2.28915	0.45875	1.30235	1.37735	1.57905	0.88985	1.77015	1.44915	0.74685	-0.30965	0.96465	1.03805	1.16995	0.20015	-0.25945	1.13525	1.26255	0.63605	1.71195	2.48495	0.89525	0.58255	1.61035	0.19335	0.22215
217	ENSG00000170456	NP_659410.2	AL137364	0.34118	-0.7605	0.968	0.3027	1.2045	0.8202	-0.1171	1.6705	1.5767	0.6945	0.4081	0.5889	0.4596	0.5845	1.2532	0.7312	0.9331	1.2441	1.2016	0.4225	0.4059	0.7271	1.4169	1.6402	0.5096	1.6283	1.4657	0.5979	1.074	0.5674	0.257	1.6127	0.9819	0.5948	1.0244	1.4705	0.8374	0.3697	1.6417	0.7806	2.0044	1.1064	1.8748	1.8714	1.8147	1.895
218	NA	AA687144	NA	-0.315	0.1786	0.7459	1.093	1.1099	0.9048	0.3305	0.1828	0.1977	0.9509	0.3817	0.5332	0.2594	1.0527	0.7989	-0.7163	1.5334	1.5462	0.921	0.2232	0.1748	-0.1294	0.3092	0.7396	0.1101	0.5589	0.4597	-0.8687	-0.3019	0.4917	-0.6213	0.6127	0.8515	-0.1164	-1.1044	0.045	0.7264	0.0737	-1.2342	0.1843	1.5467	0.4066	0.7607	0.5745	0.0307	1.2838
219	ENSG00000173193	PARP14	AA809854	-0.12745	0.33875	0.21765	1.32585	0.08215	-1.50325	1.02025	0.95875	0.26095	0.37065	0.11005	-0.13845	0.00495	-0.27015	0.77855	0.30615	1.34005	0.87985	0.48735	1.29435	0.71825	2.36965	1.22275	1.22565	1.34805	0.14425	1.69545	0.71605	1.32235	1.43425	0.23015	0.08475	0.20545	1.22815	0.08845	-0.44565	0.01685	1.02205	1.18145	-0.85875	0.25025	0.25315	-0.53975	0.75985	0.48215	0.67285
220	ENSG00000170456	NP_659410.2	AL137364	0.3528	-0.8231	0.1974	0.1867	0.7442	-0.0485	0.431666666666667	0.9159	0.7479	-0.1962	0.0629	0.0292	0.3504	0.5814	0.8634	-0.0777	0.4593	0.9224	0.7888	-0.1013	0.453	0.6418	0.9512	1.1542	0.0994	1.256	0.9584	0.2697	1.1306	0.4969	-0.0558	1.2183	0.7558	0.8644	0.6731	1.1329	-0.4548	-0.0991	1.0744	0.8253	1.6638	0.8345	1.6795	1.5023	1.4144	1.556
221	ENSG00000196684	HSH2D	AK027792	-0.77235	-0.09495	-0.11805	0.82345	0.24195	0.87565	-0.08095	0.08135	0.20925	0.18645	-0.32915	1.26495	0.17535	0.62715	0.81005	0.14615	0.83675	0.23115	0.49725	0.57465	-0.24565	0.44935	0.15145	0.77775	-0.79325	0.54235	0.50975	0.37685	0.05685	-0.20965	0.78185	0.45175	0.05135	0.23405	-0.17475	1.05365	0.35425	0.39675	-0.23615	-0.88325	0.30405	0.40775	0.56845	0.71825	0.12865	0.57545
222	ENSG00000175753	NP_775946.1	AA848071	0.0473	-0.4908	0.6044	0.1568	0.4796	0.0935	0.5548	0.7116	0.7479	0.8126	0.1947	-0.1822	0.144	0.5041	0.6129	0.4608	0.7587	1.0391	0.6265	0.1953	0.8158	1.3519	1.3952	0.7901	1.3299	1.5188	0.4809	1.287	0.95069	0.9607	-0.3112	1.1471	0.4764	0.8025	0.419	2.1148	1.2087	0.4411	1.3658	0.3772	1.2918	1.3997	0.9679	1.908	0.6453	0.8266
223	NA	AF160973	NA	0.2387	0.2852	0.2219	0.2951	1.2557	-0.1315	0.7339	0.8856	0.4978	0.2105	-5e-04	0.0954	-0.2439	0.2769	0.2703	-0.0043	0.2902	0.7792	0.724	0.0671	0.4364	0.3339	0.1517	-0.0225	0.0779	-0.2696	-0.0655	1.1989	1.5529	0.4476	0.6425	0.7629	-0.1256	0.2557	0.4438	0.2505	0.0703	0.1296	0.622	-0.0946	1.0995	0.5725	0.986	0.1898	0.1249	0.7938
224	NA	AA856749	NA	-0.6124	-0.6942	0.4991	0.0287	-0.0674	0.7406	0.0111	0.4115	0.4048	0.5202	0.7452	-0.2948	-0.3539	0.7021	0.3709	0.173	0.7394	0.5112	0.0992	0.0814	0.4445	0.8563	0.576	0.8691	1.1612	0.6433	0.5903	0.7679	1.0651	0.0223	-0.2104	1.4504	-0.3588	0.2361	0.3899	1.3114	0.3722	0.2654	1.2164	1.2265	1.2086	0.5101	0.3777	0.9019	0.0119	1.1955
225	NA	BC012267	NA	-0.08895	0.07655	0.50665	0.58415	0.33785	0.63685	0.69175	0.34395	0.15825	0.61135	0.04715	0.22735	0.00595	0.13945	0.37925	-0.48425	0.55045	0.84295	0.51605	-0.22595	0.17405	0.45985	0.29745	0.24245	0.08365	0.52845	0.28195	-0.43365	0.30655	0.50445	-0.55395	-0.03515	-0.31085	-0.19955	-0.38955	1.26175	0.42975	-0.20595	-0.00725	-0.11675	1.06245	-0.13175	0.58555	0.22695	0.05135	1.03815
226	ENSG00000163687	DNASE1L3	U56814	0.7537	1.2106	1.1583	0.8447	0.3968	1.5953	1.6054	0.474	0.9203	1.77	1.5222	1.396	0.8963	0.7286	1.3912	1.9884	1.201	1.3853	2.2117	0.047	1.3986	2.3176	1.3079	-0.8912	1.9216	1.9081	2.0763	0.1884	0.7311	1.4655	2.85	0.6594	0.8988	1.3236	0.0133	2.0455	1.6291	0	1.3294	0.1247	1.683	2.1997	1.8378	1.3639	2.3282	-0.1753
227	ENSG00000145247	NP_689611.1	AA284154	0.6471	0.9328	0.1174	0.1918	0.3695	0.3258	0.6659	0.5496	0.4827	0.4183	0.0332	0.0656	0.0678	0.16	0.0322	0.0327	0.2349	0.1789	0.2589	0.0462	0.3287	0.0836	0.0325	0.2765	0.671	0.1918	0.3717	-0.4793	1.6599	0.0683	-0.0844	0.3157	0.0236	0.433	0.7427	0.0779	0.3422	-0.1223	0.652	0.222	0.3855	0.8446	0.7454	0.4257	0.2985	-0.1991
228	ENSG00000160219	GAB3	AA808085	0.0186	-0.4651	0.9721	1.1953	0.9748	0.3326	0.7712	-0.5391	0.4731	1.2553	1.1849	0.1112	0.1854	0.1535	0.4687	0.5593	0.851	0.6174	1.6887	-0.1695	0.5103	0.583	0.8043	1.0387	-0.4171	0.5668	1.414	0.5872	0.4719	0.1595	0.5533	0.1199	0.2857	-0.1963	-0.7479	1.5747	0.5825	0.3819	0.3459	-0.4161	0.6127	1.1954	0.4116	0.7213	0.6029	0.7928
229	ENSG00000069966	GNB5	AA766781	-0.3143	0.0101	0.5608	0.8994	-0.0109	0.9279	-0.0178	0.7925	-0.1232	0.07	0.3412	-0.5327	0.1261	0.761	0.574	0.6636	1.2423	0.5414	1.2999	0.443	1.3787	0.6669	0.1767	0.9119	0.891	0.8087	0.407	1.2657	0.1011	0.017	0.0137	0.4693	0.0995	0.5107	-0.01738	0.6705	0.6007	0.1965	0.3578	0.4077	1.1689	0.5759	-0.4185	1.1296	1.1163	1.2258
230	NA	NM_005774	NA	-0.2314	-0.7498	0.6926	0.8038	0.4639	0.7187	0.639	0.8466	0.4199	0.8832	0.505	0.7664	0.787	1.2878	0.6943	0.2084	1.013	0.0498	0.2499	-0.3988	0.1118	0.0922	0.4425	0.5404	0.1189	0.2042	0.3499	0.6004	0.2367	0.8017	0.0538	0.709	0.6164	0.9672	0.4009	0.5509	0.2263	0.2675	1.3192	-0.0217	1.2312	0.8765	0.8416	1.2882	0.5804	0.9933
231	ENSG00000007312	CD79B	M89957	-0.9443	1.8682	0.1336	0.1074	0.7451	0.3904	0.3823	0.6428	0.5855	0.5784	-0.8663	0.7027	-0.5991	0.4953	0.4281	0.5723	0.3888	0.7564	0.221	0.655	-0.416	0.3999	1.3793	0.3312	0.5629	0.2023	0.0203	6e-04	0.5654	-0.1865	0.1407	0.8031	0.2174	0.024	0.8688	0.7183	0.1473	0.2278	0.9892	0.5328	-0.0616	1.2757	0.8891	0.545	0.0363	0.718
232	ENSG00000156304	SFRS15	AB032998	-0.2043	0.9638	0.8125	1.7244	1.708	0.974	0.4885	1.6425	0.9301	1.1076	-0.221	1.2892	-0.1706	0.5868	0.6897	-8e-04	0.9421	0.5235	1.1632	-0.6023	2.6017	0.594	-0.0982	1.3985	1.9488	2.126	0.6362	0.3469	1.5036	0.0073	-0.3513	1.4626	0.5297	1.6021	-1.7811	0.8646	0.52	0.3686	0.8877	0.6372	2.1133	0.7872	0.8659	1.6428	-0.2608	0.5926
233	ENSG00000119866	BCL11A	AJ404611	-0.2265	0.6996	0.355	0.1788	0.7209	0.0887	0.4165	1.0344	0.0831	0.6768	-0.9775	0.2343	-0.5689	-0.2875	0.3166	0.4396	0.0808	0.3559	0.1927	-0.15	0.8239	0.624	0.4347	0.748	0.6114	0.6838	0.689	0.7636	1.941	-0.4033	-0.8931	0.1109	-0.0845	0.0518	0.5013	0.4151	0.365	0.6446	0.1501	-0.3233	0.7552	0.7236	0.5351	0.6608	0.3568	0.3539
234	ENSG00000107863	ARHGAP21	AA731721	-0.24405	-0.73805	1.16445	1.17315	1.05495	0.21185	0.20325	1.59195	0.71765	1.10345	0.31545	1.26365	1.08295	1.11455	0.90455	-0.51725	1.63725	1.43465	0.96975	0.69525	0.34375	-0.52195	0.23415	1.48495	0.62105	1.25795	0.50515	-0.28865	2.36775	0.11935	-0.27455	0.40305	-0.91235	1.44895	2.30125	1.87795	0.06105	-0.86995	1.70745	-1.51045	1.06555	1.96525	1.75595	1.94675	1.73595	0.44175
235	ENSG00000196976	LAGE3_HUMAN	AI122708	-0.2199	-1.8134	-0.013	0.9503	0.8562	0.7182	1.4723	0	-0.1025	1.3581	1.3887	0.5229	1.1422	-1.1351	-0.2593	1.5484	2.2115	0.2838	0.9723	-0.1491	0.4374	1.1812	0.3749	1.3155	0.4804	0.532577777777778	0.9287	1.6403	0.8734	0.476235714285714	0.5943	0.5117	0.6686	-0.4617	1.5476	1.0066	1.1833	1.1488	0.8657	0.2614	0.4193	1.4964	1.0857	0.977	-0.5665	0.6828
236	ENSG00000160310	HRMT1L1	U80213	0.1626	-0.0805	0.0093	0.4294	0.4885	0.2253	-0.0729	0.3166	0.1137	0.6767	0.337	0.1021	0.5168	0.1746	0.1341	0.0177	0.4012	0.3231	-0.0069	-0.1777	-0.059	-0.1769	0.1735	0.129	0.3287	0.3739	0.0711	0.1929	0.1539	0.4548	-0.0092	1.0907	0.3692	-0.0452	0.4771	0.4546	0.2305	-0.5209	0.546	-0.1473	0.7503	0.5811	0.6475	0.3058	0.0376	0.1779
237	ENSG00000105122	Q8N2T9_HUMAN	AK024488	-0.0788	0.8644	0.0511	0.438	0.2459	-0.4718	0.7934	0.4513	0.2057	0.7906	1.0981	0.5281	0.399	0.1283	0.0824	1.0386	0.7188	0.374	0.3684	0.1074	-2e-04	0.9606	0.3402	1.0032	1.7561	0.1733	0.5754	0.6788	0.907	0.0753	0.0871	0.6355	0.5084	0.2033	0.1648	0.1618	0.764	0.6684	0.4307	-0.5775	1.0624	1.1916	0.5561	0.8297	0.2811	0.6001
238	ENSG00000081237	PTPRC	AA766711	-0.5882	0.8094	0.6256	0.8722	0.3683	0.7776	1.0585	1.073	2.0686	1.4721	0.7973	1.3052	0.967	0.6527	1.4159	1.4217	0.8124	0.846275	0.8056	1.4857	0.6229	1.0737	0.6977	1.0303	1.2092	1.7456	1.5841	1.6767	1.3983	0.9091	0.4234	1.3898	0.4803	0.7649	1.4507	1.0035	0.6507	0.9871	1.4152	0.9247	1.0048	1.6571	1.344	1.5675	0.746245	0.519
239	ENSG00000153250	RBMS1	X64652	0.4578	-0.2502	0.5631	0.5959	0.8728	0.2422	0.1353	-0.177	0.9216	0.4282	-0.0374	0.282	-0.0258	0.1217	-0.1016	-0.099	0.1523	0.2806	0.0453	-0.3662	0.8422	-0.2666	0.4308	0.3947	0.149875	0.0097	0.4078	0.8855	1.1141	0.155975	-0.1837	0.0373	-0.1184	-0.0718	0.3478	0.5741	0.472	-0.0575	0.4684	-0.0838	-0.126	0.8255	0.5744	0.6521	0.444	-0.0644
240	ENSG00000055917	PUM2_HUMAN	AA830349	0.0375	-1.5098	-0.4684	-0.0249	0.0936	0.304	0.3235	0.0268	0.1224	0.3273	0.2078	-0.3512	0.3546	0.3801	0.1795	-0.2087	0.5582	0.8186	0.4691	0.0842	0.8013	0.234	0.6259	1.0727	0.0321	1.2074	0.3004	0.9099	0.3099	0.4968	0.100494444444444	0.5821	-0.0501	0.8775	0.5485	1.2505	0.2184	0.3596	0.8814	-0.0293	1.4337	0.1844	0.5307	0.6775	0.322	0.4454
241	NA	AK025613	NA	-0.2039	0.0336	1.4722	1.6155	2.2034	0.4405	1.587	1.5632	1.1903	1.2918	1.0144	0.6978	0.6776	2.095	1.6845	0.598	2.3776	2.3589	1.6955	1.1916	2.0446	1.1507	1.7662	1.9578	1.6102	2.2176	1.384	0.9271	2.9333	1.1138	-0.462	0.8189	0.372	1.9001	0.5225	2.4384	1.1109	0.4707	2.9633	1.7059	2.2455	2.2206	2.5524	2.4228	2.1488	1.3697
242	ENSG00000160856	NP_443171.2	NM_052939	-0.79365	0.08625	0.87755	0.96125	-0.21135	1.17625	1.33805	1.12985	-0.08495	1.04565	0.36695	0.77385	0.22585	1.49235	0.71105	-0.18815	1.29695	-0.37415	0.94965	0.41545	-1.47905	0.02505	0.48905	-0.47875	0.24245	0.21285	1.33715	0.17695	-0.41465	-0.28895	-2.42995	0.86745	-0.41535	0.21125	0.63535	0.47235	0.71195	0.77845	0.79785	-0.46255	0.99585	0.95935	1.11925	1.36645	0.16975	1.71175
243	ENSG00000069020	MAST4	AB002301	-0.40705	-0.39745	0.89155	1.33175	1.64015	-0.50635	0.19205	0.56495	-0.30795	0.67795	0.11115	0.46295	0.74665	0.99815	0.135183333333333	-0.105505	0.735075	0.379255	-0.18715	-0.59835	0.00165	0.26245	-0.10455	0.58585	-0.76405	-0.33155	-0.03365	0.17695	0.81235	0.311208333333333	-0.91165	0.82715	0.46245	0.30769375	-0.55105	0.13365	0.11405	0.07475	0.19385	0.78505	0.33785	0.15595	0.16845	0.48825	-0.0265277777777778	0.65225
244	ENSG00000163534	NP_443170.1	NM_052938	-0.25575	-0.49195	1.65655	0.28965	0.40775	3.44835	1.05645	1.56105	0.35565	1.76155	1.60195	1.46605	1.93775	1.28105	1.09515	0.32825	1.13275	0.67525	1.14845	1.26405	-0.39815	0.54105	0.96605	1.36285	-0.13675	1.05385	2.02295	1.04875	-0.36605	1.90095	-0.69205	2.21195	1.54525	0.31765	-0.19855	2.43415	2.07995	2.49185	0.31475	1.69365	1.58495	-0.07805	0.76545	0.44655	-0.01415	0.92265
245	ENSG00000155657	NP_596870.1	X90568	0.1593	0.242	0.2231	0.8482	0.6824	0.1935	0.2491	0.0934	0.6936	0.470165	-0.2366	-0.1168	-0.0277	0.4722	0.211775	0.0162	0.2719	-1.6779	0.8311	0.2416	1.0347	1.4681	0.7852	0.2372	0.2697	1.5629	0.430035	0.5865	0.9649	0.2002	-0.0350833333333333	0.3058	0.9209	1.265	0.257888888888889	0.3946	0.9638	0	0.6715	-0.7603	1.1065	1.0386	-0.0702	1.2897	-0.5606	0.6472
246	ENSG00000174485	MYCPBP	AA255944	-0.75695	0.37455	0.27945	-0.05435	0.01385	0.48145	0.41055	0.50765	-0.02295	0.33165	0.01105	0.22865	0.11905	0.27225	0.22485	-0.26455	0.63815	0.39375	0.08675	0.41425	-0.45475	1.00015	0.05455	0.14005	0.533372222222222	0.57325	0.23305	-0.16255	0.63625	0.310027777777778	0.25245	0.16935	0.01285	0.42436875	0.20895	0.60025	0.20475	0.33895	0.30335	0.49605	-0.17145	0.50675	0.37395	0.33305	-0.15635	0.36315
247	ENSG00000119922	IFIT2	AA811287	0.0229	-0.588	0.5481	0.8625	1.1715	0.8048	0.3938	1.0564	-0.0422	0.8731	0.2531	0.1383	0.0474	0.7299	1.1352	0.4757	0.9771	0.5708	0.5457	0.07	1.2827	1.3659	0.839	1.2618	-0.0184	0.4658	0.203	0.4506	0.3718	0.8018	0.8562	0.3312	0.6563	1.8087	-0.347	0.5009	0.1474	0.743	1.071	-0.4972	0.0613	1.0716	0.6594	1.3236	0.2473	0.2876
248	ENSG00000064886	CHI3L2	U58514	2.7026	2.0759	1.406	0.4263	1.1258	1.04	2.6615	1.5832	1.846	0.0025	1.0074	0.5747	-0.166	1.2392	1.1782	0.0859	2.2203	1.13686875	0.9047	1.3319	0.1803	0.7652	-0.6132	0.6201	1.071	1.6445	2.7417	1.2539	1.4078	0.1986	2.5582	1.7079	0	-0.5752	1.3607	-1.6732	0.8183	0.3221	0.6664	-1.478	1.0653	0.5794	1.9152	1.276	0.1616	1.1429
249	ENSG00000100077	ADRBK2	AA262383	-0.02875	0.12165	1.17535	0.85945	0.91155	0.55185	-0.03855	0.21545	0.40845	1.33675	-0.28975	0.62485	-0.43255	1.09735	0.45545	-0.00725	0.55865	0.91845	0.65035	0.23775	2.24975	0.75195	0.79995	0.61935	0.72765	0.65165	0.30435	0.44465	1.64885	-0.26085	-0.41035	-0.25775	0.18825	0.28375	-0.05305	0.35135	0.23855	0.27065	0.21125	0.06125	0.15415	1.08905	0.76875	1.11895	1.28195	0.28355
250	NA	AI225224	NA	-0.0858	-0.4795	0.1978	0.6085	0.2091	0.4703	0.8802	0.6619	0.2407	0.7647	0.3125	0.0652	0.4623	0.5592	0.2911	0.170385	0.4355	0.2781	0.1031	-0.5733	0.1559	0.4084	0.3165	0.3418	0.4374	0.1473	0.3671	0.3608	0.2126	0.5095	-0.192	0.66	-0.127	0.7851	-0.0211	0.7189	0.0319	0.5563	0.7566	0.2049	1.0934	0.5696	0.7197	1.0122	0	0.6518
251	ENSG00000010810	FYN	M14333	1.07725	-0.28235	0.39375	-0.20115	0.48305	-0.10415	0.19025	0.53405	0.14705	0.64545	1.36965	0.61315	0.62505	-0.02815	0.31785	-0.03945	0.38725	0.24225	0.78225	-0.17585	0.06125	0.10535	0.16285	-0.34075	0.19615	0.25905	0.82225	0.21365	-0.81495	0.52275	0.48905	0.46205	0.75745	0.37015	-0.02895	-0.00555	-0.68395	0.48995	0.40745	0.38845	0.59375	0.46785	0.47595	0.20275	0.78725	0.48825
252	ENSG00000165810	BTNL9	AL833663	-0.0048	-0.4012	0.2285	2.6995	0.9282	1.2108	1.323	1.0344	1.5411	1.0895	1.4012	1.1594	0.4701	1.7454	1.5527	1.3111	1.5729	1.4574	0.9714	1.3939	1.5087	1.3131	1.5176	1.2158	1.4699	-1.237	1.0046	0.7485	1.5349	1.7324	-0.8741	1.8189	0.2184	0.9693	3.0231	1.9826	1.374	1.2778	2.635	0.8221	1.9031	1.3095	0.6427	1.3028	0.8667	2.2264
253	ENSG00000112079	STK38	Z35102	0.1927	-0.4032	0.0638	0.9226	0.3775	0.0314	0.1394	0.691	-0.8207	0.7657	0.8415	0.3946	0.592	0.5293	0.5501	0.1049	0.5076	0.8132	0.1136	-0.5667	0.3109	-0.0427	0.4035	0.2381	0.1103	0.1456	0.0505	0.0631	0.7799	0.775	-0.1452	0.5606	0.1525	0.5367	0.0616	0.3632	-0.0518	0.029485	0.3462	-0.109	0.5729	0.8847	1.2003	0.997	-0.1068	0.5635
254	ENSG00000177455	CD19	M28170	-0.7069	1.3025	0.2946	0.1556	0.79	0.487	0.9997	0.6008	1.3188	1.2855	0.1748	0.6128	-0.4144	0.256	0.155	1.4447	0.5935	1.1901	0.3609	0.5645	-0.1941	0.983	0.7095	1.0905	1.9598	0.9766	1.0745	0.9339	0.1406	-0.7104	0.7046	1.1555	0.5057	0.7037	0.7706	0.9949	0.6524	0.6393	1.1484	-0.0297	1.3474	1.6173	1.2202	1.5471	0.2904	0.0613
255	ENSG00000007312	CD79B	M89957	-0.7094	1.4651	0.1756	0.1381	0.7784	0.2505	0.332	0.4587	0.5211	0.4962	-0.8998	0.6286	-0.5911	0.2868	0.5217	0.6949	0.3651	0.7317	0.2245	0.5032	-0.2887	0.3866	1.3265	0.1476	0.2034	0.1846	-0.2362	0.0284	0.4965	-0.0431	0.1793	0.8742	0.3287	0.1444	0.7329	0.7507	0.2659	0.4665	0.9476	0.5645	-0.1244	1.2382	0.9028	0.5662	-0.0357	0.6383
256	ENSG00000121413	NP_076415.2	AL157426	-0.4924	0.756	0.3282	0.8332	0.165	-0.9742	0.1766	1.2953	0.269	0.1974	-0.0962	-0.4008	0.0669	-0.1215	0.0419	0.5054	0.9425	0.015	0.3175	0.4315	0.3248	0.8165	0.2518	0.7275	1.2749	0.4058	-0.4457	0.8423	0.9622	0.4161	-0.6665	0.39255	0.8961	0.971	0.5162	0.8438	0.761	0.2438	0.9962	0.7806	0.8033	1.315	0.4	1.1118	0.3958	0.2799
257	NA	AA767537	NA	-0.4715	-1.3442	-0.343	0.6751	0.2933	0.1344	0.4368	0.656	-0.0873	-0.0741	-0.2954	0.135	0.1309	0.5944	0.1019	0.1207	-0.504	-0.1307	0.1917	0.7135	0.3709	0.0422	-0.5203	0.3434	0.3245	0.6214	0.3933	0	0.5743	-0.0719	-0.5227	0.2367	0.1167	0.6415	0.4275	0.7201	0.9106	0.1479	0.8476	-1.0083	0.695	1.6176	0.5255	0.8979	0.1285	0.956
258	NA	AA832385	NA	-0.5885	-0.5569	0.8069	0.8032	0.7266	1.4111	-0.4053	-0.2058	0.8208	0.7644	0.4937	0.1239	0.1912	0.9583	0.6444	1.1063	1.0538	0.9576	0.7607	0.2032	1.5629	0.5145	-0.0775	1.6087	0.2803	0.7139	0.2832	1.2397	-0.3355	0.1974	-0.4759	0.6932	0.1632	0.4427	0.9913	1.2766	0.2715	0.5969	0.4786	0.1859	0.9475	0.3638	-0.3662	0.6509	0.4163	-0.3899
259	ENSG00000105369	CD79A	S75217	0.2672	0.3518	0.1528	0.1259	0.2227	0.147	0.2917	0.6698	0.2542	0.3864	-0.5653	0.3818	-0.0574	0.0529	0.0298	0.548	0.1781	0.171	0.1137	0.6616	-0.6749	0.8763	0.4924	0.4271	0.0936	-0.0471	-0.0844	0.3235	-0.1718	-0.4435	-0.4794	0.5581	-0.0884	-0.294	0.8017	0.3092	0.2413	0.125	-0.1866	0.327	0.4069	0.1655	0.5632	0.436	-0.2579	-0.2284
260	ENSG00000132185	NP_116127.3	NM_032738	-0.85595	0.07695	0.65805	0.62365	0.23785	0.91835	0.69495	0.79405	0.66305	0.43455	-0.09935	0.68405	0.06095	1.02325	0.82145	0.74305	0.53365	0.63225	0.20375	0.04285	-0.54625	-0.60435	1.38775	0.11935	0.38455	0.72175	-0.57245	1.03515	0.37325	-0.07375	-0.75605	0.54465	-0.88655	0.92585	1.38445	0.57865	0.13575	-0.07975	1.32835	0.42195	1.12265	0.50615	1.42015	1.07405	0.27965	0.55205
261	ENSG00000104529	EEF1D	Z21507	0.4662	1.199	0.1338	0.2054	0.6858	-0.5854	0.6802	0.4642	0.0019	1.2531	0.4411	1.06	0.6432	0.0731	0.7242	0.0828	-0.0516	0.5463	0.2408	-0.1804	0.0306	0.7924	1.5963	0.2033	0.5481	0.2468	0.2789	0.6721	0.9395	0.7518	0.0947	0.3767	0.233	0.4806	0.2202	0.3676	0.35	0.2116	0.8779	1.1256	0.4706	0.7571	0.7141	0.4576	0.2879	0.5067
262	ENSG00000143924	EML4	AK001804	0.82515	1.29765	0.61055	0.87635	0.57595	0.28205	0.45305	0.26775	0.78305	0.66175	0.18045	0.39255	0.58585	-0.03325	0.13975	0.04535	-0.07875	1.01015	0.48025	0.42515	1.34725	1.59935	0.00135	0.66575	0.81605	0.20295	0.83465	0.43055	0.59365	0.27335	1.24725	-0.08755	0.25915	0.18395	-0.28315	1.09895	0.59995	0.41285	0.00525	0.28295	0.06275	0.10165	0.26575	-0.35135	0.26925	0.20385
263	ENSG00000163534	NP_443170.1	BQ707082	-0.3654	-1.2242	1.4808	0.6071	-0.0927	2.6247	-0.1775	-0.4022	-0.0423	1.6766	1.3766	0.8077	2.3689	1.92	1.2783	1.2047	1.9432	-1e-04	1.1725	1.2169	-0.4158	0.1152	0.6034	1.2752	0.0645222222222222	0.5375	2.1424	0.7798	-0.687311111111111	1.19013125	-1.2777	2.1887	1.8321	-0.3458	-0.7372	1.8511	1.0752	2.1524	-0.6846	1.0754	0.4146	-0.0224	-0.9127	-0.1952	0.4674	-0.1539
264	ENSG00000132155	RAF1	AI384027	-0.177	-0.2766	0.3235	0.0508	-0.0457	0.6766	-0.135	0.7276	0.0665	-0.0309	0.434	-0.4192	0.2239	-0.2482	0.5093	0.7277	0.6946	0.4728	0.8314	0.1092	0.4383	0.635	0.6526	1.028	0.5662	1.2483	0.5048	0.882	-0.5363	0.2316	-0.4112	0.5735	0.3439	0.8124	-0.4181	0.2813	1.2449	0.3399	0.2836	0.4115	1.0997	0.4436	0.0916	0.6109	0.602	0.336
265	ENSG00000162894	NP_005440.1	AA744586	0.1146	-0.6475	0.9323	0.7945	-0.0631	1.7155	-0.9347	0.9031	0.55	-0.1881	0.661	-1.4984	0.387	0.4855	0.4286	0.0194	1.0346	0.1805	0.0999	0.4417	0.5142	0.6428	0.2975	0.9898	1.1196	1.3746	0	0.7387	-0.1938	-0.3917	1.9439	0.2816	-0.283	-0.4636	1.0984	3.2629	0.2667	0.7382	-0.1771	0.2519	1.9429	-0.5614	-0.5525	0.5245	-0.3709	0.9614
266	ENSG00000132780	NASP	AA213846	0.3594	0.7017	0.5765	0.2205	0.2509	0.546	0.8041	0.5383	0.9548	1.178	-0.4639	0.3981	0.0028	0.0899	-0.7564	0.1602	0.3307	1.1366	0.2855	0.2041	0.8631	0.7449	-0.0758	0.5842	0.9019	1.2219	0.7434	0.1728	0.949725	0.9234	-0.7581	0.4968	0.7962	0.5575	-0.4613	1.1063	0.1007	-0.0224	1.7459	0.9474	0.7769	1.0319	0.7894	0.5719	0.3483	-0.0604
267	ENSG00000178685	PARP10	AK027370	-0.1195	0.6064	0.086	0.3108	0.6222	0.1257	0.0612	0.3338	0.1948	0.7017	0.5593	-0.0582	-0.2374	0.4294	0.8521	0.7469	0.7222	-0.2127	0.6269	0.3101	-0.8797	1.0439	1.1768	0.3483	0.8726	0.3239	-0.2456	-0.109	-0.5417	0.4815	0.29	1.3971	0.4501	0.3296	-0.1988	0.3028	0.2252	0.0575	0.5277	-0.4716	0.3524	0.5944	0.3228	1.0503	0.0277	0.6465
268	ENSG00000081237	PTPRC	Y00062	0.23605	-1.66295	0.72615	-0.00265	0.76735	0.19685	0.19275	0.91645	0.23055	0.36685	0.14535	0.96315	0.09465	0.33835	0.43135	-0.55215	0.30095	0.28885	0.56555	-0.13895	0.29465	-0.33865	0.24545	0.11555	-0.82655	0.38755	0.19435	0.66725	0.18385	0.22545	0.01875	0.37645	0.07145	0.77465	0.63475	0.62925	0.00605	0.32075	0.80785	-0.33655	0.60465	-0.02865	0.80935	0.74715	0.18665	0.20975
269	ENSG00000188994	Q6ZS01_HUMAN	AB011102	0.0522	-1.2913	0.7517	0.6379	1.0232	0.847	0.3085	0.7055	0.5696	0.3301	0.4119	0.9369	0.4626	0.9615	-0.2356	-0.0719	0.7038	0.4428	0.4451	-0.2324	0.896	-0.2896	0.4661	0.7506	-0.2888	0.5249	0.3248	0.9215	-0.1045	0.6198	-0.121	0.5321	0.4478	0.9792	0.0315	0.7791	-0.5331	0.1127	0.9911	-0.4839	1.146	-0.5247	0.5204	0.519	0.295	0.3202
270	ENSG00000144357	ZNF650	AI357199	0.1001	0.1342	0.096	-0.1849	-0.0766	-0.2347	-0.1326	0.1189	-0.1206	0.3517	0.3951	0.954	0.2163	0.2807	-0.0218	0.469	0.5703	-0.2293	0.3283	-0.2057	0.0138	0.612	0.0464	0.5066	0.0397	-0.0987	0.7581	0.4024	-0.8705	0.0775	-0.4219	0	0.4428	-0.1935	0.1203	0.5376	0.4234	0.4852	0.1769	-0.1152	-0.376	0.1971	-0.1867	0.2827	-0.1164	0.3658
271	ENSG00000121879	PIK3CA	Z29090	0.2054	-0.3454	0.4959	0.3946	0.3754	0.7554	0.2883	0.5854	0.0497	0.4062	0.012	0.0607	0.0594	0.1928	0.4295	-0.3344	0.7805	0.0917	0.0726	0.1783	0.6742	-0.0514	0.7117	0.1817	0.4421	0.3111	0.2895	0.7313	0.7466	0.3731	-0.1353	0.6886	0	0.3637	0.2836	0.792	-0.0024	0.175	0.5971	1.1319	0.5412	0.507	0.8299	0.4467	0.2242	0.9831
272	ENSG00000111331	OAS3	AF063613	0.7232	-0.015	0.373	0.5536	1.3025	0.2555	1.4583	0.9464	0.505	1.534	-0.1241	0.4422	0.4511	0.1122	0.92	1.0052	1.8286	1.3082	0.9944	-0.2	1.8589	1.4348	0.3844	1.2252	-0.2489	0.7127	1.9419	1.067	-0.3614	0.8417	0.9219	1.4555	1.0266	1.9809	0.1135	0.1236	1.3893	1.1426	1.2306	-0.201755555555556	2.1993	0.5183	0.5687	1.5191	0.4902	0.2928
273	ENSG00000166927	MS4A7	AF201951	-0.2573	-0.1641	0.821	0.1592	0.8046	0.0278	1.4948	0.8008	0.0897	1.5064	-0.1078	1.7912	0.1053	0.3475	1.1262	1.5676	1.3154	1.5289	0.5983	0.2208	1.216	0.7618	0.3447	-0.5518	0.773	1.0708	2.3061	-0.5498	1.447	1.4889	0.9389	0.037	0.5969	1.6311	-0.7548	1.2152	0.9501	0.3624	1.8789	-0.3659	1.323	1.1338	0.5279	0.8192	-0.0923	-0.8719
274	ENSG00000085224	ATRX	U72938	-0.1398	-0.5238	0.0845	0.0873	0.2674	0.0165	0.3426	0.5721	0.1492	0.1706	-0.2774	0.3486	-0.2994	0.1418	0.0141	-0.2479	0.4037	-0.1841	0.3086	-0.0616	0.7191	0.0596	0.137	0.2125	0.1291	0.5105	0.0514	0.2948	0.4672	-0.0605	0.0261	0.2324	0	0.6958	0.1692	0.5915	0.1345	-0.0377	0.7039	-0.0261	0.5777	0.2708	0.4513	0.5226	0.1805	-0.2429
275	ENSG00000092330	TINF2	AF195512	0.641	0.161	1.4497	0.549225	1.2498	0.374355	0.3841	1.465	1.0238	0.8826	0.5111	0.8396	0.6387	0.9987	0.4136	0.8177	1.21	0.9853	0.1188	-0.349	0.2154	0.2391	0.1344	0.3596	0.103345	0.8195	0.3845	-0.1795	-0.1392	0.391915	0.3116	-0.0013	0.3272	0.0448	0.07	0.9366	0.2895	0.7499	0.9263	0.243485	0.668115	0.6661	1.0208	-0.0264	-0.3771	0.4992
276	ENSG00000120885	CLU	X14723	-0.21215	1.53195	1.12745	1.23365	0.96825	-0.50885	1.17685	0.82315	0.04585	1.31015	1.94725	0.57175	1.18655	-0.12585	0.44575	-1.14745	1.23195	1.16355	0.53585	1.50465	0.53895	-1.58195	-0.02725	-1.84055	-0.90895	1.10785	1.58435	0.21345	0.41475	-1.00985	0.60075	0.41885	1.06355	0.50205	0.02075	0.52875	-1.79825	-0.43195	0.90525	-1.97175	0.16865	-0.49405	-0.37505	0.21055	0.02345	0.47805
277	ENSG00000105127	AKAP8	Y11997	0.0583	-0.5713	0.0908	0.3446	0.2425	0.1385	-0.0171	0.0692	-0.0375	0.4055	0.0155	0.4593	0.1461	0.4814	0.2005	-0.1187	0.3144	0.0516	0.2325	0.0751	-0.0702	-0.0351	0.1808	0.1826	-0.0995	0.4473	0.2862	0.1361	0.2626	0.1474	0.2011	0.3437	0.1678	0.3058	0.3161	0.6447	0.0902	0.3424	0.2747	-0.0054	0.4945	0.2581	0.1157	0.6097	0.1721	0.3423
278	ENSG00000162692	VCAM1	M30257	0.6218	0.1663	0.7541	1.262	0.6923	0.1234	0.707	0.2759	-0.1859	0.4334	0.2956	0.7842	0.0403	-0.072	0.5571	-0.3569	0.9675	0.506	0.5095	0.1327	0.7668	-0.473	0.9367	-0.4582	-0.0627	0.3534	1.0118	0.1999	0.7984	0.5652	-0.0517	-0.2903	0.2518	1.1413	0.3874	0.5845	0.0325	-0.2928	1.1031	-0.4499	0.7432	0.5328	0.2534	0.4292	0.4267	0.1789
279	ENSG00000154144	TBRG1	AA812229	-0.0976	-0.5414	0.5665	0.4741	0.1414	1.0681	-0.1903	0.3345	0.4545	0.3994	1.0154	0.9754	0.8049	1.0405	0.6654	0.012	0.9252	0.2497	0.6389	0.5005	0.4519	-0.4039	-0.5341	1.0121	-0.6553	0.9387	0.3882	0.4289	-1.114	0.4685	-0.1263	0.3674	0.4814	0.2176	-0.3117	1.2111	0.4927	0.908	0	-0.7102	1.2323	-0.344605	0.170275	0.439305	0.293665	0.1554
280	ENSG00000118816	CCNI	AA830264	-0.5069	-0.5531	0.1397	-0.018	0.2944	0.4838	0.6493	0.7921	0.2482	0.3805375	-0.0667	-0.8842	0.2682	-0.1849	0.3987	0.63	1.1604	0.6105	0.9638	0.3509	0.266	0.1476	0.335	0.5879	0.5508	0.2782	0.3452	0.9991	-0.365	0.011	-0.1112	0.2325	0.5274	0.4266	-0.4677	0.4626	0.5437	-0.0273	0.3436	-0.1606	0.6424	-0.0473	-0.0103	0.5496	0.8065	0.6844
281	ENSG00000074370	ATP2A3	Z69881	-0.34645	1.23085	0.48625	0.59735	0.45425	0.00535	1.36325	0.36545	0.11655	1.07435	-0.09245	0.55815	0.02845	0.36035	-0.40495	-0.14675	0.20845	0.32505	0.44665	-0.32045	-0.57025	1.51725	0.36655	0.26965	0.52165	0.20565	0.64515	0.70895	1.29635	0.29895	0.16705	0.13555	-0.07315	0.53575	0.78185	0.82145	0.98725	-0.15225	0.99725	-0.18325	0.86005	1.73255	1.56165	0.98295	0.24035	0.94375
282	ENSG00000185275	CD24	S75311	1.2202	-0.1676	0.8891	0.9967	1.4015	1.3658	0.2184	0.9569	1.0217	0.4534	-0.255	0.3537	1.122	0.7754	0.1438	1.524	0.8459	0.95309	0.2345	0.2231	1.09652	-0.3721	1.5416	0.708	0.1991	0.7779	0.7538	2.339	0.7975	0.6145	0.7817	0.3743	0.8542	1.2454	2.0347	1.3752	0.2784	0.4346	0.4587	0.634	1.6811	0.6664	1.402	0.0767	0.0757	0.6524
283	NA	AA279546	NA	-0.43795	-0.34815	-0.20845	0.62065	0.20905	0.85875	0.31315	0.36535	0.10685	0.79915	0.12875	0.19415	-0.01645	0.53925	0.30495	0.79785	0.49585	0.09425	0.18635	0.10255	-0.89225	0.63695	0.12535	0.34135	0.46785	-0.18725	0.11825	0.50935	-0.32175	0.51155	-0.46385	0.78925	0.18205	0.44005	0.47595	0.59775	0.94105	0.20965	0.23655	0.50695	0.56135	0.48785	0.42565	0.79055	-0.00295	0.26515
284	ENSG00000101972	STAG2	AK026678	0.3857	-0.7678	0.0755	0.1727	0.1807	0.1213	0.6312	0.4985	0.0972	0.1331	-0.1509	0.1407	-0.3206	-0.2037	-0.186	-0.0603	-0.0344	-0.1905	-0.0466	-0.4226	0.2816	-0.125	0.1868	0.0704	-0.1075	0.3819	0.0322	0.274	0.8003	0.0983	0.0016	0.1769	-0.1239	0.3026	0.1679	0.4085	0.2117	0.3611	0.4718	0.1216	0.1757	0.395	0.467	0.1666	0.2543	-0.2446
285	ENSG00000150907	FOXO1A	AF032885	-0.14005	-0.63575	0.82835	-0.01245	1.09645	0.80965	-0.51825	1.08605	-0.18345	1.23625	0.22725	0.15345	0.15395	0.35875	0.41285	-0.68955	0.83835	1.50215	0.68445	0.06455	1.52205	0.01105	0.82835	1.16525	0.26365	1.19515	0.59395	-0.31015	0.99115	0.36595	-0.64125	0.85945	0.53645	1.17125	0.37295	-0.41205	-0.45295	0.13705	1.14755	0.90395	1.86955	-0.05055	0.33825	0.99635	0.50685	0.73435
286	ENSG00000138814	PPP3CA	L14778	0.8439	-0.4869	0.428	0.8392	0.3063	0.1778	0.1279	0.5132	0.4061	-0.0255	0.136845	-0.3227	0.1743	0.2416	0.436	0.3006	0.5234	-0.8977	0.1468	0.166	1.3433	0.3259	0.0497	0.3775	0.5752	0.2697	0.3488	1.3515	0.582	0.1833	-0.0549166666666667	0.1391	0.4904	0.4317	0.53485625	-0.2973	0.6213	0.5961	0.8948	-0.037	0.3451	0.4114	0.047	0.297	-0.3702	0.1676
287	ENSG00000103496	STX4A	AA687318	-0.3507	-0.8619	1.8088	1.3283	2.7338	1.1015	0.0069	1.0062	1.2138	1.19511	0.8085	1.2443	0.1094	1.9498	1.7207	1.7282	0.5783	1.5018	-0.2704	0.7621	1.3043	-0.2572	1.3637	-0.3444	0.017	2.0688	0.3888	1.3416	2.0095	1.1631	-0.2302	1.3359	1.6079	1.6002	0.99576	2.2281	1.875	-0.0414	0.6836	1.5926	-0.1964	1.0424	2.2909	2.3941	0.0088	2.2557
288	ENSG00000165168	CYBB	X04011	0.437	-0.293	0.2469	0.0077	0.0912	0.5108	-0.1045	0.3189	0.0999	1.0622	0.2722	0.3583	-0.3699	0.3348	0.401	-0.2335	0.5717	0.3428	0.7785	0.9791	0.0573	0.5416	-0.0407	0.888	0.5252	0.7414	0.9978	0.7199	-0.1068	1.4532	-0.1541	0.7431	-0.1719	0.5808	0.0588	2.8765	1.3265	1.333	0.8651	-0.463	1.8632	1.0699	1.0288	0.3547	0.1748	1.0354
289	NA	AI378251	NA	-0.6289	0.3256	1.2505	2.503	0.3113	0.4846	0.52343	1.0405	0.5828	0.1697	1.1378	-0.7661	1.4192	1.6134	1.2208	1.2332	1.421	1.3791	1.0928	0.8043	1.2204	2.719	1.6225	0.0056	1.8239	1.3107	-0.0935	1.1968	1.0262	1.6877	0.02628	0.86089	-0.1128	1.4624	0.47814	2.1826	1.5247	0.3965	1.9315	-0.2446	1.6052	3.5359	0.2009	1.5271	0.3444	1.4956
290	ENSG00000006459	Q9C0E5_HUMAN	AI361769	-0.05275	0.69065	1.11495	-0.03055	1.26635	1.23905	-0.175922222222222	0.02205	0.52355	0.801733333333333	0.36545	0.80375	1.14205	1.12625	0.493	0.887622222222222	0.74933	0.71235	0.67785	0.67265	0.15695	0.33535	0.49975	1.55475	-0.78675	-1.03175	0.23165	0.84585	-0.37765	0.41395	-0.42495	0.29655	0.38125	-0.26425	0.0247	1.05318	0.64455	0.31575	0.19415	0.03045	0.92555	0.14435	-0.59595	-0.08495	0.235988888888889	0.44195
291	NA	AJ224901	NA	0.7692	-0.7518	0.469	0.848	0.3838	0.6209	0.3273	0.6537	1.0172	0.5631	0.3437	0.7406	0.1935	0.6677	0.2313	-0.4586	0.6682	0.411	0.2111	-0.3528	0.2749	0.2394	0.6484	0.7169	0.1263	0.3615	0.0572	-0.5082	0.5308	-0.1631	-0.6831	0.4662	0.4562	1.1996	0.6252	-0.3548	-0.8525	-0.3526	1.2711	0.2594	1.0193	-0.0925	-0.222	1.0984	0.5737	-0.0357
292	ENSG00000140743	CDR2	AA807163	-0.3909	0.0133	0.0072	0.4015	0.4904	0.1296	0.1844	-0.5834	0.2885	1.1368	0.4222	-0.4794	0.6185	0.5824	0.0884	0.005	0.4986	0.4146	0.3115	-0.7541	-0.3174	0.6544	0.4312	0.5211	0.5786	0.5533	0.1877	0.8743	-0.0724	0.2832	0.0644	1.1096	0.0822	0.267	0.0866	1.0237	0.4171	0.2523	0.3945	0.2612	0.8269	0.2762	-0.2617	0.7871	0.0525	0.6584
293	ENSG00000144218	AFF3_HUMAN	AI073992	-1.3613	-0.9359	0.2494	0.2752	0.9436	1.6814	1.6032	1.3983	1.6083	3.3615	0.8205	0.8972	6.5078	7.1378	1.1594	0.270333333333333	1.6676	-0.8632	0.7856	-0.5467	1.4809	0.9588	0.7683	1.6176	1.2846	1.4328	0.1649	2.0901	1.3066	1.8876	0.2433	2.2881	0.6178	1.3614	3.4664	1.5705	1.3863	0.5783	1.857	1.6175	2.3405	0.8935	0.1872	2.769	-0.0759	2.18
294	ENSG00000121774	KHDRBS1	AA287380	0.0459	-0.1932	0.0084	0.3256	0.1481	-0.0387	0.2798	0.1294	0.1085	0.3914	0.2012	-0.2961	0.5323	0.2863	0.2686	0.1903	0.2614	0.289945	0.3567	-0.0291	0.0892	0.3587	0.2543	0.2976	0.3734	0.4047	0.3369	0.3539	-0.0049	0.1746	-0.2461	0.3854	0.1531	0.5711	-0.028	0.5117	0.5605	-0.1367	0.101	0.1945	0.6608	0.4732	0.4948	0.461	0.065	0.2625
295	ENSG00000134851	NP_060945.2	AA236592	0.58115	-0.76375	0.91415	-0.66065	0.39605	1.36845	0.29045	0.39475	0.53055	0.65485	0.47245	0.55805	-0.04335	0.19095	-0.12165	-0.44685	0.11915	0.70385	0.16165	0.55305	0.76995	0.54915	0.42545	0.62155	0.00205	1.32105	0.62775	0.61785	-0.51225	0.64595	-0.129905555555556	0.11535	0.46295	0.81345	-0.41285	1.57495	-0.23175	0.55065	1.06005	-0.32325	1.12195	-0.27965	0.46225	-0.63495	0.77135	-0.34755
296	ENSG00000142156	COL6A1	M20776	1.06775	-0.37185	0.53235	0.56345	0.40835	0.49005	0.59805	0.00555	0.83895	0.29325	-0.15215	0.80735	-0.19745	0.37965	-0.04265	0.55335	0.48535	0.71885	0.12745	0.01975	1.73645	0.42855	0.10275	0.45115	0.338577777777778	0.63798	1.42105	0.37455	1.28545	0.212944444444444	0.13495	0.42955	0.69515	-0.14235	0.64955	1.25315	0.40415	-0.45885	0.57595	0.40605	0.58415	0.84375	0.38345	0.73905	0.13505	-0.23865
297	ENSG00000134255	CEPT1	AA250950	-0.10815	0.53065	0.25645	1.18785	0.38705	0.48035	0.50235	0.71535	0.14865	0.00775	0.30995	0.10125	0.18015	1.10405	0.36715	0.25465	1.24755	0.52075	0.10745	0.24195	-0.22435	-0.02785	0.13565	-0.36555	0.33745	0.34425	0.83095	0.47505	0.77585	0.22365	0.42905	0.32625	-0.06155	0.81945	0.44625	0.22525	0.31705	0.42135	0.26585	0.19815	0.37785	0.29845	0.36565	0.60765	0.25495	0.25135
298	ENSG00000198873	GRK5	L15388	-0.88375	-0.37005	0.31865	0.92945	0.61445	1.26105	0.27225	-0.08095	0.39315	0.71495	0.43245	0.23775	-0.04885	0.53485	0.28575	0.31915	0.68855	0.38775	0.62215	0.14385	0.27455	0.18855	-0.92485	0.01735	0.262525	0.29345	-0.55155	0.99165	1.29405	-0.17965	0.08115	-0.47985	-0.22385	0.37615	-0.73335	0.39035	0.19275	0.78225	0.25535	0.28345	0.16585	0.71985	-0.07875	0.92065	0.10285	0.58855
299	ENSG00000152926	NP_056936.1	AI361749	-0.2858	0.53	0.6156	1.2553	0.9026	1.7588	0.9372	0.8704	0.4325	0.4576	-0.2145	-0.0181	0.5075	1.1475	0.3678	0.1425	1.2639	0.4215	0.1661	0.0324	1.6327	0.7038	-0.1102	0.6847	1.1796	0.5497	-0.0991	0.5392	0.7094	0.4195	-0.8842	0.8127	-0.0767	1.4819	1.4352	1.023	0.5666	0.3581	1.5879	0.7375	1.0405	1.1491	0.5248	0.8057	0.3116	-0.1257
300	ENSG00000138814	PPP3CA	L14778	0.5169	0.4464	0.433	1.0592	0.7444	-0.02	1.0544	0.4032	1.0632	0.7354	-0.098	-0.0863	-0.168	0.2049	0.6078	0.8237	0.9888	0.9446	0.3066	0.2163	1.4162	0.6003	0.5325	0.6372	0.645	0.4752	0.471	1.0723	1.6816	-0.4499	-0.0755	0.1803	0.292	0.33	-0.1518	0.4618	0.6421	0.7604	1.1074	0.4194	-0.0242	0.9109	0.4692	0.8137	0.0539	0.3513
301	NA	AA261910	NA	0.3601	-0.5759	0.2723	0.5073	0.6137	0.1579	0.3459	0.2745	0.1904	0.2919	-0.0086	0.7414	0.3416	0.7044	-0.1194	-0.3685	0.2695	0.1776	-0.1692	-0.0571	0.4033	0.0507	0.1794	0.435	-0.2261	0.507	0.4761	0.286	0.7982	0.5534	-0.0041	0.6747	0	0.6595	0.4736	0.6439	-0.0511	0.2105	0.8146	0.6481	0.4484	0.4762	0.5872	0.8138	0.5083	0.1792
302	ENSG00000153922	CHD1	NM_001270	0.2834	-1.0278	0.3	0.4328	0.7591	0.3081	0.8899	0.3635	0.3497	0.4943	-0.0432	0.972	0.1607	0.6594	-0.0079	-0.2114	0.4019	0.6733	0.1512	0.2446	0.6327	-0.168	0.5017	0.3495	-0.7356	0.5361	0.7614	0.5812	0.8124	0.6707	0.6345	0.8032	0.2895	0.6395	0.1561	0.866	0.6961	0.5391	0.922716666666667	0.11044375	2.0434	0.6245	0.761478571428571	1.02900625	0.398364285714286	1.5226
303	NA	AI028383	NA	-0.44965	0.61295	1.63375	0.37925	-0.19715	1.24615	-0.05155	1.33095	0.28625	-1.05875	0.15675	0.25365	1.87335	0.55075	1.30005	0.79105	1.43965	0.71605	1.76615	0.46555	0.94515	0.52375	0.63305	1.03525	1.41085	0.19785	0.24985	1.28135	-0.85105	0.79885	-1.12625	0.95555	1.93915	0.52435	-0.18165	-0.52705	1.00825	0.27865	0.46045	1.54135	1.64555	0.94715	-0.70925	0.51635	0.10255	1.59145
304	ENSG00000147324	MFHAS1	AB016816	-0.1346	1.7916	0.848	1.9857	2.5355	1.7832	0.8196	1.2596	0.811	1.318	-0.1096	1.3471	-0.0141	1.0501	0.6797	-0.0863	1.0821	0.9515	1.6855	-0.5821	2.6565	0.8427	0.0156	1.4199	2.2841	2.3131	0.6081	0.3389	1.7157	-0.0656	-0.7819	1.8592	0.7743	2.2086	-4.9526	1.1344	0.2294	0.1389	1.0169	0.6959	2.675	0.9019	1.273	1.3002	-0.4149	0.6711
305	ENSG00000114857	NKTR	L04288	0.18975	-1.37775	0.36355	0.83735	0.69205	0.38235	0.19185	0.61545	0.37575	0.59845	0.30305	0.68085	0.41515	0.74975	0.39925	0.49365	0.62275	0.43355	0.32955	0.40825	0.06345	0.40515	0.43855	0.52075	-0.53655	0.60275	0.12965	-0.07175	-0.07585	0.57765	0.07545	0.41035	0.35705	0.79305	0.36685	1.02865	0.23395	0.34845	0.92315	0.34575	0.77185	0.51195	0.76695	1.11405	0.94025	0.40075
306	ENSG00000166501	PRKCB1	X06318	1.221	-0.0522	1.2945	0.9384	1.1845	1.0408	1.1208	1.8076	1.8322	1.1604	0.793	1.4821	0.6837	1.3354	1.7373	0.7462	1.5542	1.2343	1.6186	0.8263	1.7136	1.1483	1.1588	1.8532	0.8321	1.874	1.2619	2.198	0.9587	1.4574	-0.2096	1.3958	1.4322	0.8143	0.8322	1.729	1.1902	1.1602	1.8202	1.4246	1.9443	0.6928	1.5031	1.5096	1.5116	1.2805
307	ENSG00000166501	PRKCB1	AI381431	0.2981	-0.278855	0.9499	0.8055	0.652	1.3281	0.5761	0.9166	0.8694	0.2082	0.4102	0.416	0.3069	0.4242	1.2839	0.1366	0.8157	1.1991	1.3058	0.2575	0.0291	-0.2409	0.6065	1.2276	-0.0551	1.1418	0.7473	1.2878	-1.3129	0.9987	-0.3187	0.6663	0.7972	0.1054	-0.389	1.1538	0.9784	0.2498	0.2716	0.7722	1.5242	-0.6978	0.3099	0.5701	0.4281	1.0778
308	ENSG00000110448	CD5	X04391	1.1967	0.6233	1.4294	1.4874	1.0016	0.8105	1.2538	0.8401	0.9836	0.8282	1.7176	0.4725	1.4153	0.9793	1.0226	0.8151	1.6673	0.6016	1.0435	-0.4739	0.7797	-0.0137	1.3048	0.6908	0.377	0.7952	-0.0943	0.8284	1.0523	1.6442	0.5986	1.4698	1.2553	0.8665	-1.5617	0.8808	1.5157	0.5689	1.5562	0.8823	1.6572	0.3749	0.3945	0.5648	1.0676	1.0054
309	ENSG00000100485	SOS2	L13858	-0.1903	-1.0092	0.4063	0.2019	0.9703	0.9452	0.1641	0.7814	0.5751	0.3967	0.0113	0.1363	0.3255	0.6842	0.3909	-0.1163	0.6181	0.5336	0.5233	-0.5414	0.7557	-0.7442	0.9283	0.6935	-0.7218	0.9549	0.458	1.0597	0.4205	0.5219	0.1039	0.6181	0.3123	0.8732	0.4283	0.9538	0.8135	0.0319	1.1843	0.2894	1.1308	0.5015	1.2216	0.8033	0.4025	0.8607
310	ENSG00000079263	SP140	U36500	0.1386	-0.5185	0.6532	0.8705	0.6145	0.4906	0.8498	0.7671	-0.2461	0.958	-0.1959	0.8376	-0.0444	0.4945	0.5173	0.5961	0.6517	0.4955	0.6157	0.1503	-0.0449	-0.4314	0.6951	0.6734	0.4643	0.6131	0.7716	0.8158	0.8761	0.2987	-0.2943	0.992	0.6615	0.5058	0.6191	0.3908	0.9986	0.2612	0.0509	-0.0739	1.3329	1.0624	0.9765	1.3054	-0.0174	0.7537
311	ENSG00000174130	TLR6	AB020807	-0.0978	-0.5577	0.5392	1.0781	0.8047	0.6333	0.46125	0.88	0.4175	-0.0149	-0.0751	0.4841	0.4718	1.3931	0.5387	0.5873	0.9523	0.8895	0.6639	0.2888	0.5701	-0.3996	1.0676	0.851	-0.6721	0.3254	0.6218	-0.1696	-0.4684	0.523	0.2309	0.265	0.018	0.8954	0.2248	1.3393	0.8284	0.1107	1.0297	-1.0945	1.2376	0.03	0.9291	0.84	0.193	1.6409
312	ENSG00000064886	CHI3L2	U58514	3.2374	2.7424	0.966227777777778	0.625	1.4379	1.0249	3.4746	1.9415	2.4636	0.2073	0.6655	-0.1527	-0.5916	1.528	1.3358	-0.265	2.7326	1.51	1.35	1.7257	0.3612	0.7582	-0.4633	1.0781	1.6433	2.3226	3.2993	1.99	2.0012	0.5719	3.0069	2.2149	0.1336	-0.8054	1.7805	-2.318	1.0658	0.2576	1.1642	-0.712	1.8244	1.5633	2.2968	1.9305	0.6629	1.2383
313	ENSG00000163534	NP_443170.1	NM_052938	-0.7294	-0.445	1.3186	0.3072	0.3031	2.4974	1.2942	2.4824	0.9567	1.1873	1.1532	1.6745	1.5828	1.4917	2.0623	1.7583	1.9957	0.7788	1.5639	0.7838	-0.3085	0.7848	1.8744	1.675	1.1892	1.2482	2.9635	2.1862	-1.2679	1.4732	-1.9412	2.2323	1.1252	1.2768	0.2798	1.1342	1.8912	2.7823	1.3466	1.9706	1.3041	1.7328	1.8468	1.6451	0.4079	1.6154
314	ENSG00000131002	NP_115965.1	NM_032576	-1.1121	-0.41918	0.6856	-0.3643	0.9513	1.0935	-0.5234	0.8086	1.1265	1.1444	0.57953	0.4856	0.5946	1.627	0.6768	0.0765	-0.4652	0.999	0.7007	0.1939	0.4105	0.7599	0.1042	1.2444	0.0998625	0.5856	1.0034	0.801	1.5168	0.0689	-0.7799	0.9779	-0.4475	0.8313	1.2654	1.6739	1.1554	0.7204	1.4209	0.5282	-0.8793	0.2505	0.2813	1.4616	0.8976	-0.457
315	ENSG00000152457	DCLRE1C	NM_022487	0.02665	-1.89895	0.42125	0.25265	-0.11575	0.39635	0.89365	0.57585	0.30475	0.43915	0.15435	0.39565	0.85745	0.85165	0.85675	-0.27315	0.73205	0.80105	0.26675	-1.02065	0.38615	-0.50805	0.63375	0.65905	-0.60415	-0.07685	0.42735	0.53965	-0.69385	0.57605	0.33535	0.90405	0.33285	0.25695	0.49895	1.16465	1.02345	0.20595	0.47385	0.47575	1.06505	-0.29585	0.85475	0.90185	0.14495	0.21305
316	ENSG00000125657	TNFSF9	U03398	0.0281	-0.2453	0.786	0.3713	0.6522	0.6807	0.3693	0.8037	0.0016	0.3706	0.6066	0.7083	0.3854	0.6678	0.5165	-0.3504	0.6807	0.2323	0.2187	-0.1769	0.2856	-0.1723	0.5841	0.3018	-0.2405	0.4664	0.1592	0.3392	0.4823	0.1331	-0.1273	0.4904	0.3861	0.635	0.5069	0.7097	0.1669	0.092	0.6703	1.3567	0.709	0.2371	0.9322	0.4789	0.2496	0.5826
317	ENSG00000087274	NP_789771.1	BC013393	-0.025	0.4586	0.4919	0.997	0.7365	-0.1061	0.7328	0.7542	0.3455	0.9934	-0.1534	0.2089	0.1831	0.1692	0.4146	0.5429	0.4523	0.5476	0.2503	0.3206	0.6945	1.1371	0.161	0.5221	0.8231	1.1701	0.1101	0.2849	1.211	0.2545	0.2518	-0.0272	0.0545	0.8684	0.0396	0.8684	0.2251	0.1066	0.9545	-0.6796	0.722	1.2904	1.095	0.7548	0.5382	-0.0131
318	ENSG00000114857	NKTR	L04288	0.29975	-1.89945	0.22195	0.43085	0.30955	0.64635	-0.12485	0.27815	0.14195	0.40795	0.19125	0.65665	0.26045	0.63355	0.38685	-0.27685	0.64835	0.37555	0.41205	0.67555	0.37025	-0.12195	0.16725	0.59615	-0.88995	0.21545	0.18485	0.09575	-1.01115	0.74235	-0.20875	0.32265	0.41295	0.69985	-0.19555	0.98005	0.22895	0.23395	0.45935	-0.08855	0.94305	-0.48265	0.07995	0.48515	0.60305	0.25975
319	ENSG00000081320	STK17B	AA405007	1.2936	-0.7415	0.3397	-0.1959	0.4716	-0.6857	0.4212	0.4474	0.5738	0.3541	0.1483	0.2948	0.0701	0.3299	-0.0725	0.0681	0.2108	0.1015	0.1166	-0.1864	0.9457	0.6185	0.1837	-0.0345	-0.214	0.4895	0.3265	0.2226	0.6273	0.261	-0.466	0.1834	0.4102	0.2885	0.5014	0.4952	0.2299	0.3632	0.5254	-0.4932	0.5068	0.6017	0.7826	0.8478	-0.2156	0.6548
320	ENSG00000170006	NP_689893.1	AA251925	-0.21685	-0.18275	1.13555	0.85455	0.29685	1.52715	0.64095	1.56755	0.54615	1.06305	0.35855	1.09125	0.12095	0.98405	0.69925	0.66995	0.43025	-0.19685	0.44455	0.36755	0.29015	-0.14745	0.97325	1.21105	0.65675	0.50655	0.52455	1.21675	0.64525	0.09585	-0.37985	-0.02205	-0.30115	0.20845	1.12945	0.81285	1.10475	1.18825	0.88435	0.59985	0.71115	0.88155	0.56175	0.80665	0.62805	-0.03385
321	ENSG00000100647	KIAA0247	D87434	-0.1144	-0.7347	-0.0219	-0.2018	0.4239	0.1979	0.0255	-0.1969	0.1787	0.2893	-0.3573	-0.2124	0.2164	0.0775	-0.1048	0.183195	0.1736	0.4853	0.1454	-0.0343	0.2887	0.0609	0.584	0.672	0.1162	0.5676	0.3389	0.5943	0.481085	-0.1591	-0.2654	0	0.1568	0.1302	-0.773	-0.2912	0.2189	0.4594	0.4689	-0.3631	0.9843	0.5385	0.2622	0.7606	0.024	0.7055
322	ENSG00000132704	FCRL2_HUMAN	AY043465	0.1466	-0.2379	0.9264	0.0462	0.0296	0.9167	0.7027	1.0785	0.4647	0.93	-0.5385	1.6714	1.6801	1.5966	1.419	0.6682	0.6705	0.0693	0.3668	0.6386	0.134625	0.4382	0.5523	1.0667	0.488311111111111	0.622675	1.4823	-0.4056	-0.5173	0.112511111111111	-1.2104	1.6983	-0.1286	-0.2605	0.4905	-0.1611	1.142	0.1089	0.8708	0.1795	-1.0712	0.4271	0.5711	1.6567	0.7899	-0.4139
323	NA	AA809490	NA	-0.09555	-0.06615	0.62245	0.64475	0.00165	0.05215	-0.02735	0.08435	0.48245	0.76885	0.95905	-0.00975	0.62315	1.00205	0.25755	0.38955	1.29495	0.56265	1.11005	0.25315	0.36075	0.36815	0.06425	0.89685	0.25465	0.41925	0.30115	0.32835	-0.50835	0.20955	-0.43515	0.56465	0.75175	0.46455	-0.33745	2.34205	0.66075	0.58055	-0.07065	0.01645	0.631715	-0.67795	-0.178205555555556	0.235685	0.161775	0.349295
324	ENSG00000111790	FGFR1OP2	AL117545	0.6239	-0.376	0.2848	0.5573	0.8501	0.0018	0.554	0.2609	0.2119	0.3743	0.1833	0.6148	0.1591	0.2484	0.3316	0.1771	0.2575	0.3214	0.0919	-0.19239	0.6133	-0.4098	0.3083	0.3504	-0.5471	0.5914	0.1523	0.3116	0.0212	0.2554	0.2046	-0.0018	0.308	0.4826	0.3191	0.413	0.1885	0.3647	0.1905	-0.0474	-0.1157	0.3786	0.5058	0.4538	0.2599	0.3184
325	ENSG00000100888	CHD8	U00930	-0.18725	0.04295	0.19035	0.44835	0.39775	0.14165	0.20005	0.41975	0.30625	0.62905	-0.07875	0.27055	0.11435	0.49425	0.05665	-0.03415	0.47945	0.30115	0.24545	-0.04235	-0.14705	0.37555	0.08555	0.21925	0.06735	0.20355	0.21725	0.23035	0.25075	-0.00875	-0.05695	-0.05845	-0.22075	0.10835	0.12705	0.47785	0.33705	-0.02345	0.54115	-0.03695	-0.16515	0.47705	0.37625	0.27715	-0.06855	0.15715
326	ENSG00000118816	CCNI	D50310	0.2342	0.745	0.3686	0.1745	0.1282	0.1651	0.492905555555555	0.4892	0.3563	0.4493	-0.4844	0.4735	0.2428	0.1056	-0.0174	-0.3082	0.0669	0.2066	0.1195	-0.1391	0.7391	0.2708	0.079	-0.0422	0.3187	0.2759	0.3031	0.3301	1.0133	-0.0645	0.0386	-0.2425	0.016	-0.0391	0.2031	0.299	0	-0.2836	0.4034	0.2018	0.2735	0.6504	0.6023	0.317	0.4025	0.0613
327	ENSG00000039068	CDH1	Z13009	0.20855	0.31564375	1.42975	2.88775	0.30525	-0.38955	0.61285	0.84635	0.33125	0.710094444444444	0.94005	0.40375	3.05205	0.98245	1.03005	0.59835	2.29145	1.49725	1.38715	0.32645	1.06885	0.68875	0.47815	-0.55835	0.87255	0.27055	0.71045	-0.16405	3.29135	0.39225	0.71045	0.02135	1.20345	0.96225	-0.56515	0.70495	-1.18655	-0.66185	1.49005	-0.66795	0.74855	1.33645	-0.44925	0.62045	1.30215	0.42735
328	NA	BX647358	NA	0.0843	-2.5373	-0.2036	0.1226	0.0535	0.3174	0.0884	-0.1715	0.5317	0.2265	0.3299	0.6042	0.6279	0.6153	0.3019	0.4677	0.6708	0.2446	0.4468	-0.1773	-0.7689	-0.0156	-0.0213	0.6818	-0.3104	0.054	0.0206	0.2807	-0.1783	0.9467	-0.4552	1.0178	0.0192	0.0533	-0.4781	0.966	0.7038	0.3465	0.4019	0.0956	1.1176	-0.0386	0.2255	1.0514	-0.1553	0.1587
329	ENSG00000010810	FYN	M14333	1.31475	-0.65935	0.56115	-0.14975	0.82725	-0.25895	0.29025	0.46135	0.04485	0.74855	1.57295	0.50865	0.73035	-0.11325	0.17345	0.00335	0.38105	0.35955	0.90085	-0.45245	0.35945	0.14415	0.23375	-0.64635	-0.15905	-0.01895	0.75265	0.05065	-0.70965	0.354238888888889	0.95185	0.21375	0.73415	-0.16975	0.05925	-0.18485	-0.87645	0.42655	0.49395	0.30465	0.07265	0.59395	0.57965	-0.08885	0.71515	0.61205
330	ENSG00000164050	PLXNB1	X87904	0.72285	0.61075	0.42225	0.78805	1.16195	0.29135	0.47095	0.06285	0.33115	1.05955	-0.03855	0.09125	0.45075	1.15695	0.23625	0.22035	0.79205	1.36035	1.01835	0.55435	0.05925	0.82035	0.27655	1.75495	1.01415	1.33495	1.68815	0.07895	1.91745	0.487311111111111	0.06895	1.03665	0.42155	0.25295	0.06799	0.94825	-0.24375	-0.08255	0.45235	-0.12605	0.38595	0.83175	1.32855	0.61155	0.31885	-0.16975
331	ENSG00000081237	PTPRC	Y00062	0.0741	-1.0025	0.6042	0.4566	0.2172	0.3215	-0.2229	0.7108	0.3571	0.3254	0.3362	1.0424	0.2871	0.335	0.4691	-0.4159	0.2304	0.3025	0.4369	-0.0527	0.3825	-0.163	0.2965	0.133	-0.4025	0.3961	0.2424	0.572	-0.0262	0.2027	0.0476	0.4216	0.3946	-0.0299	0.3052	0.3671	0.0633	0.3875	0.7031	-0.6422	0.429	0.1152	0.5805	0.7351	0.7062	0.3147
332	ENSG00000137478	FCHSD2	AA827149	-1.0077	-0.3199	0.7312	-0.2411	0.7145	0.6891	0.4737	0.6231	0.7262	0.8932	0.4605	-0.0246	-0.6994	1.2549	0.7897	0.7765	1.0801	0.3711	1.2195	0.16	0.7469	0.3411	1.6943	0.6368	0.1732	0.9893	1.0004	0.7896	0.6252	0.808	-0.3788	0.2521	-0.3421	1.0419	0.3276	1.8967	0.9034	0.5873	1.0047	0.559	1.2514	0.9304	0.4689	1.9929	1.0713	1.5752
333	ENSG00000157601	MX1	M33882	0.0586	-0.8233	0.5288	1.1603	2.0016	-0.3773	0.2001	0.2243	0.2263	1.0149	0.4159	1.3121	0.6551	0.1076	1.5894	0.4404	1.6833	0.5482	1.0672	0.1312	1.2227	2.5279	0.6681	2.3129	-0.3073	1.1231	1.5072	0	1.1441	0.651983333333333	2.0051	1.1791	1.4111	1.5739	1.5088	0.7178	0.3238	1.204	0.5749	-0.424	0.0241	0.6693	0.5704	1.8697	0.1566	-0.3826
334	ENSG00000138764	CCNG2	U47414	0.5448	-0.8376	0.6964	-0.3302	0.93	0.9979	1.2694	0.4272	0.7118	0.5194	0.1172	-0.1157	0.4928	-0.2372	0.1698	0.1572	0.5495	1.0994	0.3475	-0.1456	0.1636	-0.7387	0.0939	-0.2318	-0.526	0.4463	0.8448	1.4389	1.1853	0.7725	0.1559	0.459	0.4276	0.4439	-0.4263	0.5271	0.6174	0.8893	1.4634	0.3008	0.7537	0.1263	0.9315	0.8333	0.7194	0.1326
335	ENSG00000157601	MX1	M33882	-0.576	-0.4193	0.1105	1.3417	2.2512	-0.3253	0.2782	0.2877	0.5	1.4049	0.4018	1.4953	0.8134	-0.0713	2.4009	0.7936	1.9191	0.9103	1.3734	0.4714	2.1752	3.2561	1.2195	2.9214	0.4424	1.7038	1.8083	0.3469	1.3514	1.0348	2.3674	2.1482	2.0834	2.8147	2.2101	0.9801	0.8098	1.4749	0.8678	-0.1668	1.0463	0.8587	1.0616	2.5864	0.0951	-0.4005
336	NA	AK024900	NA	-0.29472	-0.212644444444444	0.88175	0.54975	0.57395	0.25935	0.45415	-0.27605	1.21815	1.70565	1.26515	0.19915	0.53005	1.30005	0.52835	0.67751	0.76345	0.73495	0.99975	-0.02115	1.18545	1.06575	0.81325	1.15275	0.65815	0.44555	1.08565	1.63415	0.92285	0.70715	0.11595	0.75845	0.93645	0.74065	0.21645	1.48225	0.49175	0.45665	0.73005	0.59085	1.08975	0.38395	-0.11975	0.60665	-0.38665	0.93425
337	ENSG00000077097	TOP2B	X68060	1.0837	-0.3068	0.2512	0.1283	0.6177	0.2616	0.8302	0.3234	0.1422	0.5159	-0.0734	0.3527	-0.1117	0.0891	-0.2413	-0.3706	0.2808	0.2112	0.0029	-0.403	0.1757	0.3317	0.3592	0.2178	-0.0356	-0.3389	0.5008	0.5	0.5015	0.00711111111111111	-0.2033	0.5039	0.2527	0.3413	0.2936	0.5172	0.122	-0.2566	0.8109	0.5898	-0.0364	0.5143	0.625	0.3351	0.2831	-0.6435
338	ENSG00000164050	PLXNB1	X87904	0.43705	0.39505	0.24485	0.85005	0.35005	0.29735	0.435915	0.21825	0.070455	-0.09475	-0.25645	0.14085	-0.00875	0.21535	0.12605	-0.10115	1.27605	0.89235	0.18355	-0.77315	-0.47175	-0.03975	-0.27275	0.39355	0.87785	0.35245	-0.16835	0.236795	0.685945	1.22525	0.016365	1.34245	0.44285	0.34185	0.267345	0.62345	0.05215	0.046515	0.28665	0.551255	0.51305	0.80285	0.55905	0.19125	-0.15495	0.72985
339	ENSG00000116852	KIF21B	AB007918	0.5293	-0.3384	0.3654	0.7055	0.6035	0.7005	0.8415	0.0187	0.3149	0.6984	0.6426	0.426	0.3063	0.336	-0.1578	0.4919	0.6076	0.9013	0.3035	0.2693	0.0386	0.5297	0.1926	0.7526	0.219	0.2243	0.6339	0.4169	0.9066	0.7188	0.1596	0.6622	0.6563	0.3362	-0.2025	0.1505	0.8169	0.3154	0.0797	0.5162	0.2227	0.5562	0.4916	0.2313	0.2468	-0.2141
340	ENSG00000174123	TLR10	AF296673	-0.345	-0.0509	0.4327	1.1196	0.696	0.7331	0.1478	0.6761	0.0587	-0.3154	-0.63	0.7922	-0.272	1.1386	0.8867	0.0963	1.1126	0.9096	0.2385	0.5611	0.4151	0.1002	0.515	-0.0683	-0.3456	0.424	0.3366	0.1042	-0.0529	0.7644	-0.3292	-0.0941	-0.6861	0.7738	-0.4164	1.5544	0.6624	-0.1555	1.0928	-1.3514	0.9726	0.1813	0.4887	0.8066	0.5342	0.6631
341	ENSG00000138964	PARVG	AA279444	-0.7809	0.1199	0.5215	0.7523	-1.3091	0.946	0.6758	0.9448	1.0973	1.0336	1.1063	-0.7537	1.2274	0.2875	-0.152	0.6358	1.1635	0.8627	1.1228	0.2846	-0.6467	1.9507	0.9889	1.5744	2.0963	1.0959	0.4297	-0.2662	1.0943	-0.3422	-0.1109	1.2264	0.6631	0.9884	-0.3198	-0.7038	0.5727	-0.1828	0.3313	0.0938	1.1707	0.7567	0.0135	1.3374	0.8335	1.0203
342	ENSG00000198081	ZFP161	D89859	-0.0095	-0.4674	0.3589	0.2893	0.1676	0.3998	0.2922	0.2555	0.4025	0.5557	0.1673	0.3611	0.2918	0.3637	-0.2126	0.1022	0.4035	0.204	0.157	-0.0436	0.3489	-0.3803	0.3684	0.2881	-0.0677	0.3097	0.1712	0.3836	1.1371	0.1884	-0.067	0.2345	0.2013	0.802	0.117	0.6848	0.6607	0.1203	0.7456	-0.3204	0.4665	0.4065	0.3435	0.5627	0.3331	0.3015
343	ENSG00000116194	ANGPTL1	AI360598	-1.5063	1.0661	1.1458	0.6532	0.2306	0.4756	-0.0316	0.2465	0.9048	1.5255	2.8294	0.4052	1.802	2.1694	0.9636	0.8278	1.719	1.1018	0.7352	1.8088	2.9368	0.8521	1.3797	0.6672	-0.7275	0.1298	2.8373	1.1094	-0.4138	1.1904	2.1628	2.0966	1.972	0.026	-0.1686	1.0331	-0.2794	0.9017	-0.0135	0.6038	0.7221	0.7381	0.6068	0.7793	2.0463	1.7449
344	ENSG00000143297	NP_112571.1	AF343662	-0.9052	-0.7969	1.3338	1.2056	0.4159	2.1113	0.9296	0.9378	0.3149	1.0937	0.4036	1.0947	0.3236	1.417	0.6485	0.2757	1.8213	0.8394	1.0717	0.4791	-0.9319	-0.8053	0.8151	-0.1855	0.7679	0.7462	1.3904	1.2719	0.2593	-0.3463	-2.1317	1.5573	-0.5067	0.5021	0.68021	0.64305	0.66786	0.40372	0.76009	-0.04003	1.14244	0.69516	0.75772	1.19048	0.36571	0.91091
345	ENSG00000114331	CENTB2	D26069	0.1169	-1.0164	0.5303	0.2488	0.0547	0.6939	0.0504	0.8532	0.0597	0.1122	-0.1918	0.3261	0.2206	0.0263	0.6248	-0.2453	0.8161	-0.2028	-0.0711	0.0032	0.3085	-0.5209	0.7777	-0.0123	-0.0181	0.4148	0.0453	0.2243	0.8676	0.0682	-0.1059	0.1656	-0.0567	0.5049	0.2431	0.5821	0.3481	0.0911	0.7219	0.7299	0.2187	0.5377	0.5615	0.2635	0.2962	0.8074
346	ENSG00000157483	MYO1E	U14391	-0.81595	-0.08875	0.24865	-0.20985	0.77415	1.23125	0.65575	0.78255	0.40985	-0.16015	-0.28835	0.36535	-0.07135	-1.42415	0.81035	-1.18575	1.11045	0.30245	1.23905	0.08905	0.06405	0.38595	1.03085	0.80755	-0.17365	0.75105	-0.22255	0.90605	1.47075	0.14664	1.27725	0.84255	-0.33165	0.25385	1.19925	0.47445	0.43915	-0.08255	0.36425	-0.34645	-0.19025	1.32765	1.12575	0.62575	-0.22925	0.27715
347	ENSG00000163534	NP_443170.1	NM_052938	-0.86	-0.0641	1.1363	0.4096	0.3309	1.6037	0.8407	1.9519	0.6265	0.8978	0.5828	1.0811	0.5301	0.5853	1.4075	1.2556	1.5748	0.4354	0.7524	1.579	0.2281	0.492	1.3227	0.9687	0.8256	0.7369	1.8962	1.5594	0.3208	1.1168	-1.2226	1.7244	0.6491	0.9584	0.7795	0.874	1.3971	1.8693	1.4296	1.3403	1.0188	1.5105	1.3642	1.4624	0.6588	0.9132
348	ENSG00000198105	ZNF248	AL049341	0.0794	-0.3267	0.3878	0.6986	0.6593	0.0898	0.2726	0.7456	0.7765	0.8478	0.1884	0.0909	0.4403	0.9097	0.483	0.2537	0.5623	0.5801	0.1464	0.007	0.4584	0.6542	0.3857	0.9476	0.6067	0.9218	0.4047	0.7874	0.8321	0.3939	-0.2185	0.5521	0.4216	0.9761	0.1229	0.8318	0.764	0.8369	1.0542	0.4238	1.0098	1.2435	0.7672	1.1095	0.5518	0.7052
349	ENSG00000131370	SH3BP5	AB005047	-0.03265	-0.285946717753561	-0.0233971616801517	0.0721103978319545	0.024352057428792	-0.0415846392552367	0.080035612445003	0.00422535893711746	-0.116015752132585	0.105444431570339	-0.0225123901240953	-0.50505	0.165461422976501	0.0581674482190966	-0.100719011805214	-0.181188098468331	0.0615363873623064	0.10292415559109	-0.0184871694004647	-0.260618461538461	-0.0798531401262588	-0.157275126182865	0.0337194687983502	-0.0488237215880682	-0.217815327774052	-0.066154424544179	0.100278550953219	0.0940888946848492	-0.166014755417838	-0.0324607229778098	-0.0871119776108515	0.0277849329798929	-0.0419422980794528	-0.01734645174103	-0.0427498910991723	-0.0459016720406932	-0.0858245983012412	-0.123326001880716	0.0792841636316328	-0.095684291602709	-0.0339571268470463	-0.0639236513157891	0.0495290773532156	0.029979597059982	-0.106162498292217	0.0409359298859895
350	ENSG00000117676	RPS6KA1	L07597	0.1813	0.9756	0.1979	0.2815	0.6723	0.0231	0.5426	0.7225	0.2194	0.6965	0.0042	0.1936	-0.071	0.5285	0.0266	0.5205	0.3879	0.1603	0.111	0.0047	0.7157	0.4967	0.176	-0.0945	1.1056	0.2602	0.363	0.6872	1.5975	-0.083	0.0537	0.3912	0.2975	0.2399	0.5184	0.2307	0.5307	-0.1098	0.9204	0.1126	0.4432	1.2003	0.8165	0.7975	-0.0923	0.2649
351	NA	AA215381	NA	-0.5969	-0.084	1.1764	-0.3127	0.6948	1.8176	0.8821	1.9021	0.7283	0.812475	0.6344	0.2206	0.1252	1.1266	0.1302	-0.2811	1.1717	1.0635	1.0358	0.4952	1.5058	1.1444	0.4365	0.7397	0.9852	1.7444	0.5886	0.5129	1.0736	0.5863	-0.1045	0.5786	0.7191	1.6382	1.6535	1.6885	1.1321	0.2389	1.1653	1.087	1.4052	0.5705	0.6393	1.176	1.426	0.6809
352	NA	AA262473	NA	-0.7314	-0.8775	0.2014	-0.1192	-0.0674	-0.531	-0.149	-0.6745	-0.2723	0.449	-0.3148	0.268	-0.2636	0.5919	0.3472	0.6904	1.0451	0.855	0.8582	0.3817	0.65	0.4935	0.4944	0.7345	0.0873	1.0466	0.5862	-0.129	1.246	0.2527	0.0959	0.1089	0.7109	-0.308	0.2476	0.0423	0.4652	-0.1841	-0.1102	0.3158	0.5408	0.4089	0.5455	0.5249	0.2834	0.6217
353	ENSG00000077809	GTF2I	AF035737	-0.0029	-0.372	-0.0153	0.2337	0.5493	0.4358	0.6253	0.2688	0.1932	0.2172	-0.2586	0.2977	0.0927	0.0776	0.2416	0.0468	0.5818	0.7394	0.1344	-0.0855	0.2855	-0.1758	0.0565	0.504	0.0425	0.4829	0.1965	0.0067	0.6445	0.0874	-0.5953	0.197955	-0.1024	0.4598	0.5323	0.6012	0.2244	-0.069	0.3412	0.6417	0.4986	0.1238	0.5504	0.4777	0.0445	0.0923
354	ENSG00000155760	FZD7	AB017365	0.8498	0.27	0.6732	0.289	0.7446	-0.0855	0.0869	0.0227	0.2039	0.6257	0.9899	0.7559	0.9162	0.6536	-0.0026	-0.488	0.9201	1.0836	0.5139	0.4912	0.295911111111111	-0.0585	0.461	0.3568	0.24693	0.46796	0.6666	0.245	1.4098	0.395744444444444	0.1158	-0.1573	0.4795	-0.3926	-0.1857	0.2025	-0.1617	0.5351	0.3284	0.0479	-0.0239	0.4086	0	0.59178	0.4879	0.5215
355	ENSG00000158467	SAHH3_HUMAN	BC024325	0.1876	0.606	-0.0353	1.6466	0.3946	-0.0423	0.4459	0.2348	0.05831875	-0.0097	0.4925	0.6083	0.7289	0.7337	0.0437	-0.0452	0.4313	0.863	0.3221	-3e-04	-0.0718	-0.2337	0.4285	0.2828	-0.3373	0.0982	0.5597	0.2714	-0.466133333333333	0.2752	0.0936	0.3079	-0.0661	0.4233	-0.3356	0.8312	0.1294	-0.0499	0.4656	0.1257	-0.059	0.133	-0.069	-0.5018	-0.3862	-0.1231
356	ENSG00000105369	CD79A	S75217	0.5172	0.2401	0.1332	0.0104	0.5885	0.2428	0.67	0.689	0.4077	0.597	-0.3687	0.9241	-0.1068	0.3226	0.1599	0.3899	0.217	0.4154	0.2959	0.4228	-0.7308	0.7044	0.6017	0.6119	-0.2109	-0.2245	0.2392	0.2905	0.1734	-0.9067	-0.4528	0.3377	-0.2303	-0.5707	0.6651	0.4674	0.3707	0.1364	-0.0629	0.4312	-0.0422	0.2014	0.3153	0.4877	-0.2771	-0.0908
357	NA	AI492648	NA	-0.2349	-0.9134	0.095	0.0865	0.6257	0.1553	0.3048	0.368	0.9176	0.2575	-0.2542	0.8656	-0.7345	0.0399	0.3809	0.3281	0.1858	0.4027	0.2139	0.6973	0.5865	0.275	0.6544	0.1782	-0.3832	0.0469	0.4421	0.3902	1.7523	0.239745	-0.0832	0.2721	-0.1679	0.8093	0.7148	0.5441	1.0888	0.6641	0.6838	-0.3068	-0.2475	1.0681	0.9488	0.2936	0.4711	-0.8057
358	ENSG00000170776	AKAP13	NM_144767	-0.28625	-0.65455	0.01105	0.78675	0.31365	0.20415	0.13265	0.16385	0.14075	0.44085	0.17145	0.36015	0.57955	0.93355	0.34695	-0.72815	0.43895	-0.02805	0.11225	-0.90775	0.43665	-0.12255	0.56995	0.37435	-0.06195	0.29935	-0.00565	-0.02045	-0.44305	0.32835	0.10025	0.42415	0.14895	0.09555	-0.15945	0.47245	0.39895	-0.47375	-0.17075	-0.09975	0.85555	-0.47645	0.32565	0.31775	-0.00125	0.76155
359	ENSG00000154144	TBRG1	AK027527	-0.1314	-1.1055	0.1814	-0.0789	-0.1198	0.8502	0.1102	0.4148	0.5804	0.0307	0.3059	0.5111	0.3267	0.6697	0.5628	0.0723	0.5752	0.6259	0.2619	0.4224	0.4309	-0.5378	-0.239	0.7254	-0.8303	0.4769	0.4761	0.8339	-0.9474	0.2947	0.1904	0.4938	0.3003	0.4929	-0.3481	0.8748	0.76	0.5594	-0.2281	-0.2854	0.7011	-0.6139	-0.2857	0.1704	0.1563	0.4944
360	ENSG00000081237	PTPRC	Y00062	-0.0046	-0.9865	0.4999	0.1998	0.4171	0.2785	0.0146	0.8948	0.2893	0.2043	0.2238	0.9989	0.1445	0.2742	0.424	-0.3603	0.1674	0.1542	0.5587	-8e-04	0.1986	-0.3466	0.226	-0.0387	-0.7212	0.4232	0.1909	0.5895	-0.0718	0.2244	-0.0975	0.3857	0.2031	0.4135	0.3763	0.4898	-0.0282	0.3572	0.9496	-0.4947	0.5177	0.1007	0.7422	0.6938	0.3399	0.2471
361	ENSG00000189180	ZNF33A	AK025638	0.0899	-0.2828	0.559	1.0467	0.871	0.0046	0.1186	0.7408	-0.0387	0.8026	0.5755	0.8151	0.7687	0.9091	0.5577	-0.2017	0.6985	0.3917	0.3353	-0.5262	0.7319	0.9371	0.7132	0.8127	0.3855	0.8127	0.2718	0.2495	0.9643	0.9314	-0.2329	0.6168	0.4736	0.9258	0.2269	1.0791	0.5626	0.2497	0.7742	0.1597	1.332	0.9078	1.0568	1.1598	0.3107	0.3938
362	ENSG00000182179	UBE1L	L13852	-0.34995	0.33085	0.70255	0.86205	0.24465	-0.13205	0.01595	0.71315	0.39755	0.65545	0.42135	-0.39935	0.17295	0.26905	0.47235	0.38955	1.15195	0.50215	0.31085	0.43565	-0.15065	1.45575	0.43485	0.93175	1.25605	0.50845	0.55925	0.45675	0.789265	0.21575	0.35325	0.65325	0.25505	0.68075	0.41175	-0.11605	0.14025	0.01285	0.70095	-0.02055	1.02545	1.06435	0.64425	1.28255	0.49745	0.25785
363	ENSG00000183486	MX2	AI393065	-0.4544	-0.271	0.7074	0.5495	0.923	0.6798	0.3626	0.9442	0.7889	0.2755	0.2094	-0.7419	0.5502	0.1307	1.0007	0.7371	0.8936	1.3149	1.076	0	0.9205	2.0105	0.7948	2.0818	0.9385	1.0677	0.976	1.5539	0.3484	0.024	-0.3426	1.7736	0.3175	1.6721	0.0044	1.3001	0.5559	1.0508	0.9042	0.2714	1.6919	0.8337	0.1198	1.2634	1.2322	1.0587
364	ENSG00000134574	DDB2	U18300	-0.0709	0.2521	0.4073	0.4466	0.276	0.1944	0.2341	0.6773	-0.126	0.6613	-0.1133	0.3808	4e-04	0.1222	0.184	0.5572	0.6501	-0.1786	0.1907	0.285	-0.5978	0.4473	0.4848	-0.2908	0.8452	0.203	-0.0118	-0.0503	0.6064	0.8606	0.2743	0.431	-0.0453	0.0828	0.0182	0.3616	0.7343	-0.183	0.9623	0.8119	-0.1155	1.2371	0.9183	0.7107	0.2442	0.1651
365	ENSG00000101040	PRKCBP1	NM_183048	-0.1601	-0.401	0.1374	0.8013	0.3426	0.7522	0.6597	0.6771	0.3805	0.1987	-2e-04	0.8583	0.296	0.7657	0.3936	0.6302	0.7665	0.7122	0.5877	0.2057	0.0848	0.55	0.5866	0.5099	0.2862	0.1175	0.2519	0.0107	0.5107	0.3888	0.0848	0.8951	0.0226	0.6588	-0.3699	0.6573	0.5126	-0.1044	0.7319	-0.1169	0.9446	0.7888	0.6994	0.9699	0.4097	0.5256
366	ENSG00000107562	CXCL12	L36033	0.6066	-0.3503	1.5358	0.8181	0.5427	-0.8949	-0.1707	-0.4766	0.7404	1.6564	1.8749	-0.5273	1.2269	-0.1467	1.0688	1.3708	2.5737	2.574	2.8302	1.0022	0.6349	0.1447	0.9693	0.4178	-0.3824	0.529	0.2488	0.7853	0.991	1.7171	0.1801	-0.9761	2.3475	-0.1127	-0.8187	1.9711	0.5229	1.2771	0.5942	1.1808	0.7969	1.7862	0.0734	0.5913	2.0935	-0.179
367	ENSG00000010671	BTK	X58957	-0.1047	0.1611	0.3004	1.4021	0.7869	0.6735	1.3585	0.7917	0.5698	1.4066	-0.2656	0.7031	0.0683	0.3724	0.0512	-0.1032	0.2582	1.0842	-0.2797	-0.5044	0.3814	1.5178	0.6781	0.6701	1.3747	0.1659	0.8344	0.3444	1.5118	-0.0804	0.0672	0.2304	-0.2349	0.6788	0.7368	0.6096	-0.1458	-0.7644	0.8402	0.4898	0.3463	1.4292	0.9284	1.3555	-0.5667	0.1288
368	ENSG00000167483	NP_775815.2	NM_173544	-0.7495	0.0652	0.5498	0.3072	1.2819	0.0687	1.0132	0.5969	1.6747	0.7096	-0.5259	0.2453	-0.599	0.4687	1.1224	1.3064	0.8344	0.4814	1.4621	1.2002	0.2128	0.8957	1.2322	1.2013	2.0428	1.5629	0.5171	1.2349	2.2011	-0.1852	-1.4556	1.1633	0.1586	0.2912	1.037	1.6368	1.2347	0.5518	1.0364	0.7973	1.0061	1.8548	1.3518	1.6813	0.7294	1.4221
369	ENSG00000136280	CCM2	AA832101	-0.1468	-0.5407	-0.0109	-0.3963	-0.5824	0.7084	-0.0564	0.0181	-0.0399	-0.4081	0.0396	0.6772	0.8595	0.9026	0.38	0.7642	0.6023	-0.1057	0.7484	0.184	-0.1451	-0.0555	-0.1317	0.0961	0.1025	0.0248	0.0969	0.0544	-1.1276	-0.05	-0.4519	0.1152	0.2095	0.7218	0.7454	0.6211	0.3599	0.2589	0.325	0.5375	0.889	-0.1113	-0.5215	-0.0125	0.1534	0.3954
370	NA	M87789	NA	-2.78555	1.34805	0.61845	0.77175	0.04725	-0.11685	0.07995	-0.33615	0.55315	0.72585	1.45395	0.24135	1.73675	1.79615	0.57495	0.67415	1.31345	0.80555	-0.07615	1.76725	0.90265	0.82365	0.59355	0.50535	-0.89945	-0.27235	1.64365	0.21245	-1.29465	1.09395	3.97485	2.50805	2.15165	-0.44885	0.02265	0.61575	-0.62005	0.66025	-0.87155	0.30875	0.63855	-0.12155	0.83585	0.01945	1.52075	2.82765
371	ENSG00000188042	ARL7	AB016811	0.16875	0.91215	0.69465	0.66595	-0.51075	0.00445	0.12615	0.79645	0.22475	0.95455	0.54175	0.22155	0.61985	-0.23135	0.42335	-0.48475	0.73265	0.08305	0.92825	0.97085	0.88615	1.45075	0.40595	0.11945	0.41565	1.18945	0.49595	0.85905	0.25415	0.65765	0.74135	-0.08655	0.82145	-0.03715	-0.64815	0.25915	0.47695	-0.07175	0.41925	-0.91055	0.21755	0.97305	0.90335	0.50015	0.72955	0.91075
372	ENSG00000082153	BZW1	D13630	0.1698	-0.7187	-0.0763	0.4119	0.7351	-0.1639	0.5319	0.1694	0.4464	0.3122	-0.377	0.119	0.1489	0.2932	0.2266	0.1264	0.0362	-0.0422	-0.0866	-0.3123	0.5055	0.2431	0.281	0.2385	0.3204	0.3612	0.0353	0.4433	0.8326	-0.4492	0.5117	0.0789	0.0613	0.5735	0.1283	0.1988	0.1487	-0.429	0.3156	-0.1124	0.3807	0.727	0.5448	0.7337	-0.0073	0.3357
373	ENSG00000187555	USP7	AA830686	-0.01295	-0.282125	-0.00035	0.50965	0.35815	0.03395	0.18385	0.90265	0.70875	0.15645	0.23105	-0.29715	0.24065	0.06555	0.16975	0.21265	-0.37465	0.02975	-0.19725	-0.31565	1.07785	1.50065	0.51895	0.80795	1.42605	0.58975	0.45875	1.38485	1.22475	-0.21215	-0.47545	0.71905	0.09995	1.07475	0.67255	0.40615	0.26705	0.35245	0.94465	0.63455	0.69505	1.29545	0.70145	0.75495	0.88265	0.51045
374	ENSG00000007312	CD79B	M89957	-0.9594	0.0223	0.4453	0.4035	0.7052	0.5768	0.2425	0.3956	0.4633	0.3266	-0.6853	0.9062	-0.231	0.4913	0.6679	0.0888	0.5443	0.8986	0.4136	0.6182	-1.5461	-0.4899	1.3178	0.364	-1.0383	0.204	-0.2842	-0.1529	-0.8454	0.1651	0.0073	0.968	0.1202	0.0366	0.2493	0.6155	0.166	0.237	0.0092	0.4933	0.5433	-0.4794	0.8078	0.1869	-0.2213	0.5705
375	ENSG00000129534	CV106_HUMAN	AA504111	0.15245	-1.38585	-0.14685	0.19405	0.47545	0.66125	0.97865	0.60665	0.42895	0.57085	0.24585	0.41885	0.06745	0.95765	0.43335	-0.19795	0.44575	0.80425	0.14395	0.06365	0.20145	-0.23645	-0.04265	0.40995	-0.17685	0.89005	0.85585	-0.08335	-0.16735	0.37925	-0.22335	0.62075	0.07075	0.47865	0.21875	0.36985	0.97975	0.42575	0.90185	0.26245	0.72275	0.47655	0.85285	0.41235	-0.30535	0.42475
376	NA	AA804519	NA	-0.15125	0.16265	0.61995	-0.16285	0.57425	1.42355	0.76045	0.81065	0.20715	0.667715	0.02075	0.88535	-0.11695	0.59495	0.39355	1.13405	1.81225	0.72105	0.69745	0.53845	0.52955	0.56205	0.51635	0.84455	1.06735	0.47515	0.37485	0.51765	0.452225	0.30985	-0.62815	2.77235	0.62325	1.11225	0.93975	1.68565	1.08665	-0.28945	1.65405	0.89365	1.67285	2.07975	1.26805	0.90015	0.02855	0.39355
377	ENSG00000151702	FLI1	X67001	0.3716	0.1189	0.1219	0.5644	0.8094	0.6487	0.4232	0.4638	0.5245	0.4269	0.3681	0.386	0.0132	0.4088	0.4975	-0.0832	0.3426	0.505	0.0781	-0.3699	0.6326	0.1603	0.4587	0.3578	0.002	0.5352	0.084	0.3854	0.3582	0.4228	-0.1736	0.299	0.2344	0.2766	5e-04	0.454	0.2122	-0.0396	0.4469	0.0156	-0.2157	0.0149	0.3744	0.5249	0.3695	-0.207
378	ENSG00000118816	CCNI	D50310	0.1681	-0.5814	0.935	0.6189	0.8355	0.4752	0.3302	0.3489	0.3349	0.3214	-0.0426	0.6439	0.2736	0.3281	0.1191	-0.6075	0.2677	0.2061	0.1968	-0.23	0.6191	-0.2608	0.2211	0.3152	-0.715	0.4938	-0.093	0.6055	0.9972	0.0705	-0.0509	0.0814	-0.062	0.6277	0.2405	0.3187	0.0996	-0.6772	0.668	0.3561	0.671	-0.3384	0.8085	-0.1084	0.1242	0.1073
379	ENSG00000166900	STX3A	U32315	0.87225	-0.53005	0.57555	1.58315	0.94605	0.66555	-0.31095	-0.92235	0.52095	0.78505	-0.08655	0.70755	0.54155	0.72725	0.34545	0.50715	0.03505	1.20865	0.48885	0.31975	-0.11965	0.92545	0.10335	0.12995	-0.16885	0.21495	0.49045	0.49085	0.25725	0.88235	-0.69705	1.02975	-0.04995	-1.01225	-0.59805	0.758425	0.6234375	1.10065	0.3319375	0.35375	0.246275	0.6223625	0.3976	0.811222222222222	0.2247125	0.252875
380	ENSG00000007312	CD79B	M89957	-0.89285	0.01515	0.24075	0.27815	0.90345	0.64715	0.46665	0.48015	0.54785	0.69695	-0.86015	0.91615	-0.40705	0.63765	0.47655	0.09615	0.37425	1.01645	0.27775	0.43425	-1.31425	-0.49255	1.42925	0.42975	-0.91625	-0.19895	-0.02495	-0.24625	-0.53455	-0.78665	0.18475	0.89565	0.30465	-0.25785	0.34095	0.85745	0.29875	0.09455	0.29645	0.51125	0.10975	-0.07545	0.92815	0.29445	-0.05855	0.68435
381	ENSG00000107984	DKK1	NM_012242	0.2162	-0.0332375	0.5243	0.9113	0	0.0569	0.6308	0.509166666666667	0.273083333333333	0.9496	0.277045	0.521	0.321005	0.408015	0.535	0.434725	0.466505	0.160445	-0.4303	0.6143	1.1995	-0.133	0.3432	0.1331	0.3616	0.7757	0.404	0.0576	0.6978625	-0.7304	0.5896	0.399565	0.8503	0.855	0.199227777777778	0.4502	0.278125	0.209055	0.6252	-0.5571	1.7217	0.4498	0.460435	1.122	-0.2401	0.178
382	ENSG00000147912	FBXO10	AA805619	0.3406	0.2994	0.3164	0.1963	0.5373	-0.0271	0.0607	0.3578	-0.4699	0.6509	0.7849	0.224	-0.0766	0.2765	-0.059	0.627295	0.0267	-0.0429	0.4726	0.1316	0.1071	0.0881	0.4404	1.3021	0.5004	0.0065	0.4456	0.1685	0.032	-0.1734	-0.0974	-0.0216	0.011	0.2518	0.6896	0.8721	0.0033	0.5707	0.4722	1.0467	0.1997	0.4436	-0.2427	0.6888	0.1879	-0.0281
383	ENSG00000130517	PGPEP1	AK025948	0.0778	0.5403	0.2301	0.7024	0.2945	-0.138	0.2778	0.6977	-0.3607	0.2497	0.3101	0.1676	-0.1114	0.5038	-0.01	-0.0281	0.809	-0.2011	0.3526	0.5136	-0.781	0.575	0.2437	0.0879	0.8012	0.0524	0.2343	0.4748	-0.0424	0.0139	0.2195	0.2427	-0.1275	0.356	-0.2922	0.578	0.4935	0.2007	0.4824	0.3952	0.9167	0.8625	0.5532	0.6806	0.2237	0.7297
384	NA	AA283760	NA	-0.8129	0.2355	0.3301	0.5282	1.2851	0.2838	0.2911	0.6946	0.8205	0.8275	-0.437	0.2612	-0.6748	0.6425	0.3272	0.6232	0.0333	0.1532	0.0567	0.1512	0.7889	0.3896	0.4343	0.2557	0.8809	0.9426	0.2888	0.4215	2.0318	0.3671	-0.4389	0.814	0.0594	0.7955	0.7131	1.3855	0.544	-0.1439	0.9632	-0.4041	1.0963	1.7045	1.0042	1.0349	0.6935	0.9087
385	ENSG00000069764	PLA2G10	U95301	-0.2798	0.1825	-0.0028	-0.3571	0.5673	0.0769	0.1682	0.4613	0.5953	0.4229	0.3817	0.093	0.0666	-0.1124	-0.0554	0.4904	0.3348	0.9142	0.3584	-0.0194	-0.0208	0.0126	0.5797	0.8704	0.2287	0.2813	0.1188	0.9389	0.4677	0.1992	-0.4238	1.5218	0.3944	0.1803	-0.4552	1.3218	0.7601	0.2345	0.003	0.0486	1.4456	0.514	0.134	0.3497	0.373	0.4909
386	ENSG00000154016	GRAP	AA252517	-0.32765	0.04655	1.00105	0.49165	-0.39125	2.57255	1.38955	0.72115	1.66615	1.75235	0.59735	1.38695	0.76655	1.10115	0.47455	0.60545	0.67945	1.19895	1.02425	-0.34925	-0.38725	2.92325	-0.91405	1.68445	1.66815	1.08605	3.63385	2.75045	1.85815	0.87155	0.41185	2.29915	1.68555	1.07105	0.30485	3.44235	1.91065	0.52675	2.87755	1.46985	2.05955	2.75255	2.47855	2.60625	1.35745	0.98225
387	NA	AA255789	NA	-0.5656	-0.4148	0.9913	0.3689	1.694	1.4527	0.49315	1.11451	0.0711	2.095	0.396	-0.2144	0.4217	0.8627	1.9041	-0.6436	1.1771	1.4343	1.043	0.8821	0.8961	-0.9735	2.0698	1.655	1.2506	1.7259	0.97099	1.5794	0.5218	0.3668	-0.67968	1.7304	-0.014	0.467	-0.4644	-0.1982	2.1144	1.9232	0.3302	1.1915	2.9817	2.2444	2.9708	1.6984	0.90231875	1.5508
388	ENSG00000121966	CXCR4	X71635	0.92075	-0.40325	0.34075	2.32925	1.20315	1.27005	0.38725	1.30375	0.45825	0.18255	1.49495	1.77515	-0.01425	1.84125	0.45185	-0.16005	0.50185	0.16945	0.23415	-0.60745	1.11285	0.89495	1.23865	2.47005	-0.08165	1.73215	0.07285	0.51815	1.51705	-0.09015	0.49475	0.06985	-0.34775	1.43295	0.94675	-0.22835	0.59515	0.88245	0.67055	0.87915	1.56975	0.05965	0.90255	0.65455	-0.33375	1.07955
389	ENSG00000166927	MS4A7	AF201951	-0.37455	0.76635	0.92865	0.60885	0.95105	-0.14425	1.49505	0.61685	0.19135	1.02275	-0.01305	2.01775	0.62615	0.10895	0.62515	1.30205	1.23445	1.42965	0.44625	0.14085	0.92315	0.37905	0.41046	-0.06355	0.58225	0.64185	2.17415	-0.24745	0.63735	1.74655	1.05905	0.22305	0.56795	1.14765	-0.35445	0.68965	0.77125	0.16365	0.91615	-0.18855	1.13075	0.27555	0.04505	0.18465	0.44155	-0.31435
390	ENSG00000158481	CD1C	M28827	1.5743	1.1772	2.1432	0.0029	-1.1436	-0.2746	3.5444	1.6384	1.1361	3.0175	0.6524	1.2327	2.666	-0.1562	-0.138	1.2708	1.4753	2.2803	1.1681	2.3828	-0.658	2.0981	1.4306	0.4526	2.8755	0.7106	1.5685	0.6002	-0.7449	0.2788	-1.1766	2.092	2.5851	-0.1942	-0.8928	-1.7222	-0.1446	2.6004	2.4473	-1.1679	0.0384	2.5668	2.4415	3.0899	0.0886	1.5886
391	ENSG00000105486	LIG1	M36067	0.21425	-1.03845	-0.49445	0.87405	0.00105	0.08195	0.90935	-0.29545	0.10565	0.66435	-0.06095	-0.18575	0.03005	-0.01815	-0.21915	0.35115	0.78555	0.15385	0.13615	0.27795	-1.09665	0.34245	0.71445	0.45525	0.93895	0.56985	-0.11265	0.84725	0.47785	0.46775	-0.17385	0.56435	0.01205	0.87935	0.18195	0.01035	1.00385	0.10055	0.19565	1.00845	0.97605	1.09755	0.81025	0.62795	-0.42935	1.18025
392	ENSG00000119707	RBM25	L40392	0.0896	-1.1229	0.4456	-0.317	0.5356	-0.5765	0.0316	0.0816	0.7723	0.4556	0.1317	0.4454	0.0834	0.5073	0.0935	0.0731	0.3521	0.1444	0.2254	-0.0418	0.2796	-0.0401	0	0.3286	-0.531141666666667	0.0406	0.5384	0.1942	0.3229	-1.732	-0.0138	0.122	0.0578	0.1652	0.2708	-0.2654	0.0988	0.4666	0.5955	-0.1166	0.1251	0.4007	0.1769	0.7366	0.5832	0.0777
393	ENSG00000147324	MFHAS1	AB016816	-0.1316	0.98	0.202	0.9437	1.8587	0.6729	0.3706	0.6875	0.6279	1.2293	0.0191	1.0126	-0.2978	0.5443	0.329	-0.5581	0.6665	1.0445	1.4685	-1.0076	1.6644	-0.035	-0.0789	0.6904	1.8058	1.6763	0.5914	-0.045	1.2576	0.2049	-1.0837	1.2873	0.2745	1.4468	-2.1343	0.6625	0.053095	-0.1691	0.5381	0.2013	1.6225	0.5437	0.5834	0.6776	-0.1209	0.0562
394	ENSG00000157540	DYRK1A	D86550	0.31215	-1.74955	0.09835	0.52715	0.55665	0.23745	0.25375	0.50825	-0.12955	-0.01265	0.09565	0.72805	0.37865	0.55365	0.16395	-0.36205	0.46425	0.34795	0.06755	-0.56255	0.25875	-0.34335	0.55715	0.25455	-0.72815	0.09165	0.04445	0.21135	0.10855	0.32215	-0.11155	1.17365	-0.14985	0.76385	0.37195	0.12975	0.08105	-0.41345	0.61305	0.15785	0.67635	-0.04395	0.75735	0.64175	0.12145	0.49095
395	NA	AA809446	NA	0.8243	-0.2576	-0.1652	0.9045	-0.04	1.8144	0.7876	0.7086	0.4988	0.5232	0.0741	0.656	0.3589	0.7362	0.0764	0.5478	-0.0951	0.2434	-0.4044	0.0986	-0.2979	-0.0207	0.2406	0.4536	-1.2786	0.4601	0.6586	0.5326	1.3027	1.6932	0.311	1.2285	0.363	0.5719	-0.7303	1.1749	1.8054	-0.0548	1.1028	-0.8826	1.2891	-0.0649	0.6715	0.2249	-0.3174	1.0183
396	ENSG00000182179	UBE1L	L13852	-0.2843	0.175	0.7199	1.0567	0.6067	0.2064	0.1593	0.6973	0.7199	0.7656	0.8213	0.4242	0.4867	0.6515	0.8777	0.6656	1.2765	0.5655	0.6771	0.4077	0.0133	1.5065	0.6178	1.1486	1.0898	0.6974	0.2016	0.7865	0.1137	0.3905	0.029105	0.5389	0.3723	1.0727	0.6327	0.0941	0.2477	0.2917	0.7541	0.0481	1.0353	0.8833	0.3248	1.2301	0.6328	0.2448
397	NA	BC051879	NA	-0.2569	-0.8607	0.0567	0.2271	0.3177	-0.6217	0.1052	0.4115	-0.4852	0.5287	0.1174	0.3983	0.3163	0.5745	0.2223	-0.0036	0.5684	0.5383	0.4574	0.3502	0.5184	1.0148	0.2868	0.6451	0.6889	0.67	0.4428	-0.8215	1.0217	0.1293	-0.3592	0.3254	-0.0184	0.4549	0.1094	1.0044	0.1638	-0.0553	0.5699	0.8394	0.3182	0.8819	0.4701	0.5973	-0.0535	-0.1694
398	ENSG00000099991	CABIN_HUMAN	AF072441	-0.407	-0.4613	-0.2286	0.4859	0.7811	0.0255	0.2603	0.2246	0.2722	0.5224	0.3175	-0.06	0.3441	0.3967	0.087	0.0874	0.4434	0.2688	0.2411	-0.0249	0.0722	-0.1882	0.0605	0.1487	0.4932	0.02228	-0.3407	0.4167	0.6501	0.0739	0.0264	0.2563	-0.0145	0.2867	0.2856	-0.7089	0.6242	0.1864	-0.1979	-0.0639	0.6078	1.0848	0.1772	0.7411	0.452	0.5163
399	ENSG00000119866	BCL11A	AJ404611	-0.3962	0.947	-0.0572	0.3216	0.035	-0.2769	0.309	1.1164	-0.3739	0.0471	-0.9894	-0.39	-0.8123	-0.0637	0.2881	0.6951	0.054	0.5182	0.2363	-0.0444	0.6916	0.8119	0.2169	0.5772	0.8857	0.3094	0.4314	0.7206	1.6775	-0.3626	-1.1513	-0.2452	0.1293	0.3514	0.6285	-0.0817	0.6661	0.5685	-0.2706	-0.2242	0.6763	1.048	0.3676	0.4142	0.1392	0.1676
400	ENSG00000164691	TAGAP	AA814034	0.2965	-0.0598	1.1544	0.5284	1.0892	0.8252	0.4836	1.2193	0.6693	0.4911	0.4085	1.2827	-0.165	-0.4286	-0.197	-0.4537	0.0843	0.8483	0.4595	-0.3762	1.3606	0.2058	0.7449	1.386	0.1176	0.2977	0.2514	1.1329	1.7819	0.4652	0.0573	-0.0949	0.0315	1.8643	1.0837	0.1149	-0.2016	0.3098	1.5233	0.9708	0.9064	0.7263	1.0705	1.0608	0.5798	0.4794
401	ENSG00000156508	EEF1A1	NM_001402	0.366	0.9896	0.641	-0.1707	0.0732	-0.5526	0.1152	0.2507	0.5086	0.5541	0.5384	0.0965	-0.018	0.6063	0.5511	0.9344	-0.3399	0.3333	0.5718	0.9721	0.7956	0.4124	0.2131	0.2332	0.8882	0.6123	0.4488	0.6729	0.6948	0.0304	-0.4949	0.0156	0.8605	0.4877	-0.2397	0.0192	-0.1294	0.5218	0.3229	0.7728	-0.0122	0.3015	0.1558	0.3476	0.6172	0.4525
402	ENSG00000134744	ZCCHC11	AA809411	0.5238	-0.3619	0.2247	0.8055	0.1471	0.1756	0.2045	0.5386	0.6165	-0.2239	-0.3071	0.8789	-0.4155	1.2463	-0.3222	1.3235	0.2116	-0.0736	0.056	-0.6757	0.6068	0.1934	-0.0532	0.1889	0.5886	0.7268	0.3096	0.4842	0.9702	0.3004	-0.4084	0.8152	0.2113	0.8988	0.5617	0.5369	0.3828	-1.0329	1.2231	-0.9024	0.6833	0.7179	0.3493	1.0513	0.1461	-0.0469
403	ENSG00000163376	NP_115894.1	AB058745	-0.4633	0.1972	0.4535	0.0921	0.529	0.5255	0.7654	0.6173	0.6068	0.7266	-0.333	-0.0742	-0.0886	0.8937	0.396	-0.2862	0.5991	0.3971	0.6869	0.2711	0.2027	-0.5585	-0.1536	-0.0277	0.83	0.6598	-0.0164	1.3098	0.1616	-0.6872	-0.0478	0.102	-0.6247	0.7443	1.4907	0.8003	0.6319	0.4402	0.5711	0.0398	-0.2041	1.0071	0.7509	0.8513	0.6483	0.953
404	NA	AK024119	NA	0.51025	0.28005	-0.21765	0.33025	0.08655	-0.44105	1.05335	0.54155	0.02775	0.56235	0.13245	0.70145	0.35315	0.31995	1.11295	0.61005	0.58365	-0.33415	0.21545	-0.66405	0.42055	0.91325	0.04895	0.19185	0.92835	-0.07645	0.24835	0.13055	1.62785	-0.00215	0.40335	-0.16435	0.06665	0.12425	0.105083333333333	1.53485	0.54095	-0.33025	0.53605	0.10665	1.00685	0.30695	0.42545	0.57695	0.309005555555556	0.59375
405	ENSG00000164761	TNFRSF11B	U94332	0.7069	0.4567	0.2106	1.365	1.9352	0.7516	0.3781	0.415138888888889	0.5835	1.147675	0.5702	0.3216	1.7996	0.497	0.0516	0.4809	1.8155	0.2743	1.4798	0.1259	1.7208	0.1719	3.1431	1.7621	-0.3375	1.0866	0.5154	1.3257	0.487335	-0.2151	-0.2603	1.2906	2.1548	0.4501	0.127638888888889	1.4716	0.4312	0.4096	1.055	-0.1352	1.4226	-0.0417	-0.2016	0.604455	0.3796	0.602005
406	ENSG00000120885	CLU	X14723	-0.83275	0.97915	0.77845	0.32665	0.73225	-1.25045	1.26325	0.35955	-0.26245	1.09485	1.72155	0.85395	1.51395	0.33785	0.80825	-0.60875	1.30195	1.15685	0.69345	0.83365	0.30635	-1.58935	0.43915	-1.31075	-0.75605	1.01595	1.22675	0.03985	0.03095	-0.91255	0.59175	0.47195	0.64415	0.05125	0.20495	0.58995	-1.70505	-0.16835	0.67565	-1.94995	1.16185	-0.68715	-0.33365	0.37195	0.28405	0.55965
407	ENSG00000096433	ITPR3	U01062	0.2079	-0.7675	-0.1693	0.8626	0.3016	-0.4813	0.2467	-0.0934	0.097	0.5875	0.3426	0.0772	0.5293	0.2235	0.4554	0.6236	0.2844	-0.493	-0.0675	-0.2222	-0.4327	0.3563	0.2252	0.1616	0.7858	0.4515	0.0393	0.2428	0.9475	-0.045	-0.3452	0.0814	-0.0521	0.5087	0.2804	0.4883	0.4097	0.267	0.0252	0.3513	-0.1277	1.9362	1.2841	0.5271	-0.0094	0.8409
408	ENSG00000197943	PLCG2	AI378105	-1.3979	-0.220266666666667	0.5428	0.8333	0.3982	0.1207	0.211	1.2	0.44	0.3802	-0.7035	-0.5397	1.2119	1.9679	0.4097	0.0598	1.2091	0.2552	0.7809	-0.0496	-0.7035	0.7737	0.7881	1.3616	0.0713	0.6153	0.272022222222222	0.7396	-0.1908	0.1426	-1.0162	0.747	0.8681	0.3244	-0.7292	1.359	0.6277	0.4856	0.1965	0.0422	1.0219	-1.5538	-0.064	0.503	-0.1578	0.4319
409	ENSG00000142784	WDTC1	AB028960	-0.4901	0.3676	-0.0764	0.8782	0.4505	0.4229	0.4663	0.2412	-0.3	0.2658	0.194	0.0581	-0.0119	0.4585	-0.0912	0.5991	0.0173	0.4499	0.2491	0.4232	-0.2052	0.4383	0.1846	0.1887	0.5602	0.6269	0.2169	0.3479	1.3388	0.4502	-0.0531	0.2903	-0.0777	0.2756	-0.1332	0.5869	0.0319	0.3463	0.488	-0.3261	-0.1098	0.8842	0.2262	0.1819	0.1601	0.2051
410	ENSG00000155307	SAMSN1	AF218085	1.3626	-0.0297	1.0299	0.7014	0.4641	0.7324	0.9152	1.1185	0.8707	1.6644	0.4815	0.5698	0.4205	1.5601	-0.4847	-1.07	-0.1561	-1.7215	-0.9102	-0.4562	-0.0974	-1.1848	-0.2901	0.4966	0.1605	0.8637	0.7088	1.6566	0.8619	-0.5857	0.2671	0.157	-0.3034	1.1638	0.5651	0.044	-1.0388	-0.4759	2.0231	-1.7919	1.0385	-0.1633	0.2239	0.1436	0.1638	0.778
411	ENSG00000135144	DTX1_HUMAN	AA258141	-0.1763	-0.4442	0.4953	-0.5456	0.5523	0.8571	0.875	0.0093	1.2191	0.907	-0.4744	-0.0648	-0.3949	0.6518	-0.6406	-0.0793	0.7795	-0.0733	0.8693	-0.0412	0.8412	1.3412	0.2729	1.1336	0.6167	0.3734	1.2342	-0.959	-0.0922	0.4152	0.7581	1.3398	0.754	1.3983	0.0842	1.5878	0.0585	-0.1077	0.6638	1.007	2.2441	0.2535	0.2448	0.7628	0.2812	0.5545
412	ENSG00000139278	GLIPR1	X91911	0.20515	-1.27915	0.63315	0.77155	0.84355	-0.05935	0.53805	0.48505	0.47865	0.21665	-0.03965	0.39605	0.23895	0.52445	0.96655	-0.28875	0.60315	0.58245	0.58015	0.39705	0.28015	-0.64225	0.50155	0.52485	-1.17105	0.53075	-0.11455	-0.76315	-0.25815	0.20195	0.47335	0.48595	-0.36305	0.34395	-1.76975	1.29675	0.69695	0.74225	0.74585	-1.01285	1.12975	-0.05945	0.84435	0.47085	0.53335	0.06265
413	ENSG00000132670	PTPRA	M34668	0.1295	-0.3937	0.1773	0.2007	0.5382	0.3056	0.4596	0.5139	0.4039	0.4595	0.3087	0.5071	0.372	0.5653	0.1945	-0.2338	0.3672	0.3436	0.0601	-0.2781	0.4061	-0.4454	0.0681	0.2732	-0.3914	0.139	0.3058	0.6994	0.9198	0.2551	-0.1681	0.2855	-0.0491	0.3681	0.6244	0.2315	-0.3478	-0.0627	0.8792	0.3334	-0.1692	0.579	0.6228	0.2659	0.0154	0.3627
414	ENSG00000152601	MBNL1	AA807127	-0.282	0.109105	1.2997	-0.086	-0.0997	1.1786	0.0128	0.6809	-0.2455	-1.1933	-0.0602	-0.8353	0.3077	-0.3488	1.4726	0.5781	2.5706	-0.2468	0.7431	0.1131	0.0837	-0.0905	0.2959	0.2937	0.6667	0.9528	0.2978	0.7437	-1.4714	0.6434	-0.656	-0.4159	0.622	0.8252	-0.8478	0.9157	0.7508	0.6152	-0.0123	0.2448	1.4444	0.4114	-0.6774	0.0127	0.0186	0.7411
415	ENSG00000167522	ANKRD11	AK025964	-0.16065	-1.38625	0.50085	0.04575	0.80565	0.41155	0.13465	0.49015	0.60785	0.56085	0.51005	0.70405	0.46165	0.68715	0.44565	-0.03445	0.57675	0.50365	0.11235	-0.00395	0.33685	-0.47595	0.28565	0.47205	-0.54465	0.79645	0.32835	0.60605	0.24245	0.36385	0.15335	0.51585	-0.14195	0.45425	0.53915	0.85685	0.25975	-0.05015	0.37085	0.41785	0.79795	-0.17695	0.28095	0.70785	0.62645	-0.02755
416	ENSG00000116001	TIA1	M77142	0.17535	0.06415	0.47435	0.32995	0.74375	0.12405	0.41935	0.38185	0.76435	0.27165	-0.06545	1.06415	0.43165	0.71995	0.42435	0.73225	0.61015	0.82515	0.30025	0.30115	1.07935	0.07495	0.15165	0.29825	-0.0144875	0.47735	0.56155	0.25895	0.91405	0.315442857142857	0.29575	0.78355	0.37505	0.30465	0.26175	0.94695	-0.20385	-0.18955	0.09595	-0.07375	-0.22645	0.23725	0.51215	0.75455	0.59955	0.38495
417	ENSG00000117586	TNFSF4	D90224	0.8628	1.0774	1.0382	1.2046	-0.7881	0.5794	0.848	2.7156	0.1497	1.385	0.4382	1.856	0.5768	0.3288	-0.9552	0.1377	-0.1349	0.2775	1.7664	2.0762	1.9062	1.4589	0.9134	0.4656	0.0048	-0.5401	1.0764	0.7057	0.2008	1.6366	-0.0164	1.996	2.1149	0.0281	0.1912	-0.9334	-0.5633	-0.3	0.7295	-0.6173	1.9162	0.3572	0.804355	0.1445	0.0471	0.662145
418	NA	AA651892	NA	-0.1208	-1.2063	0.0641	0.418	-0.4338	0.7523	-0.1756	-0.5584	0.353	0.0235	-0.1043	0.348	0.2366	0.3814	0.5651	0.3006	0.7267	0.4382	0.5765	-0.0519	0.1408	0.0123	0.1616	1.0143	-0.3428	0.7629	-0.3612	-0.1612	-1.0058	0.3357	-0.9569	0.5677	0.0782	-0.1161	-1.0438	1.8301	0.8679	0.152	-0.2183	0.0285	1.6156	-0.6597	-0.0776	0.6256	-0.7511	0.4142
419	ENSG00000116128	BCL9	Y13620	0.1261	0.1779	0.1327	0.0555	-0.1743	0.116	0.0197	0.6489	0.3086	0.785	-0.0583	0.1023	0.0275	0.146	-0.1298	0.1757	0.2764	-0.0815	0.4135	-0.3633	-0.0107	-0.3433	0.1251	0.1618	0.2797	0.9434	0.1338	0.568	0.743	0.3846	-0.1491	0.7422	0.3569	0.5311	-0.7766	-0.1826	0.1795	-0.3739	0.7188	0.0487	1.2205	1.3439	1.1921	1.0859	0.8707	-0.4513
420	ENSG00000010810	FYN	M14333	1.31685	-0.84135	0.45065	-0.01235	0.67865	-0.28575	0.20125	0.35655	-0.10965	0.60985	1.33225	0.42485	0.45505	-0.30695	0.28775	-0.25045	0.39315	0.36345	0.81975	-0.20345	-0.10295	0.28515	0.13415	-0.76385	0.03225	-0.13755	0.56225	0.04235	-1.02875	0.60935	0.76965	0.35485	0.71395	0.58815	-0.19715	-0.48295	-0.92255	0.33895	0.51425	0.20495	0.67425	0.30665	0.55035	-0.13105	0.65525	0.33795
421	ENSG00000142875	PRKACB	M34181	-0.32185	0.30895	0.51455	0.03555	1.33185	0.44905	0.28555	0.66445	-0.19375	0.25935	0.06535	0.42895	0.50935	0.86565	-0.09855	0.14375	0.48735	0.35775	0.06505	-0.205855	0.56565	-0.20295	0.33025	0.44235	0.30485	0.67385	0.43265	0.30065	0.31075	0.02245	0.18385	0.380725	-0.08075	0.10525	-0.01895	0.35345	0.02635	0.03945	0.40345	-0.29565	0.57255	0.50285	0.86255	0.47145	0.22785	0.39365
422	ENSG00000071564	TCF3	M31523	0.2675	-0.8647	0.3832	0.5168	0.6412	0.7563	0.1436	0.2274	0.3714	0.5787	-0.2624	0.491	0.2142	0.5688	0.0418	0.2119	0.4526	0.3399	0.2844	0.2493	-0.5579	0.1436	0.0129	0.1426	0.199625	0.8065	0.3972	0.1981	0.6412	0.092375	-0.2991	0.6176	-0.0303	0.0812	-0.271	0.8227	0.195465	0.0069	0.4143	1.0159	-0.022	0.4702	0.3096	0.5392	-0.1739	0.0725
423	ENSG00000065243	PKN2	S75548	-0.0672	-0.5685	0.4035	0.1255	0.562	0.9619	-0.1689	0.6867	0.0456	0.0906	0.0928	-0.0076	0.6906	0.8497	-0.0442	-0.5409	0.6296	0.0593	-0.1601	-0.0388	0.6206	0.0108	0.235965	0.0541	-0.3824	0.6111	0.4174	-0.1027	-0.7892	0.3956	-0.1511	0.7093	-0.4163	0.1446	0.1382	0.239	-0.2871	0.3819	0.1114	-0.186	0.2634	-0.0964	0.4143	0.0822	0.4303	0.4056
424	ENSG00000130592	LSP1	X55188	0.6268	-0.161	0.138	0.7032	-0.132	-0.1299	0.8331	0.171	0.2936	0.9538	0.2012	0.0043	0.3954	0.266	-0.0231	0.2229	0.5	0.5425	0.1827	-0.5531	-0.2804	-0.2401	0.6409	0.3594	0.6176	0.4827	-0.2182	0.8399	0.0392	-0.0588	0.2391	-0.3061	-0.1558	-0.1485	0.0964	0.5203	1.037	0.3749	-0.0347	0.3029	0.8818	0.3623	0.4539	0.4536	0.0373	0.4652
425	ENSG00000183055	NP_690002.1	AA284314	0.5111	-0.7048	0.0678	-0.0528	0.19	-0.0729	0.2724	0.1422	0.3138	0.2477	0.062	0.1277	0.085	0.4245	-0.0474	0.0302	0.0557	0.1678	0.1121	-0.0166	-0.0305	-0.2173	-0.1515	-0.0255	-0.1214	0.2442	0.2444	0.2209	0.4475	0.3242	0.1105	0.3099	0.052	0.3635	0.6891	0.8647	0.1704	0.3778	0.2546	0.5523	-0.1423	0.1869	0.1119	0.2469	-0.0359	0.1748
426	ENSG00000007312	CD79B	M89957	-1.10305	-0.77825	0.50245	0.29315	0.90815	0.77675	0.50245	0.55255	0.70345	0.61605	-0.61955	1.10605	0.19865	0.74085	0.80735	-0.04505	0.78275	1.17505	0.47805	0.66015	-1.95175	-0.41095	1.34625	0.46835	-1.47785	0.25575	-0.04075	-0.11895	-1.23895	0.31005	-0.08145	1.25035	0.46565	-0.12765	0.31555	1.06875	0.31575	0.24195	0.08915	0.65945	0.87695	-0.71985	0.83525	0.35965	0.06145	0.89685
427	ENSG00000097046	CDC7	AF015592	-0.1914	-0.3156875	0.1838	-0.2422	-0.0843	0.0645	0.4256	0.5104	0.3126	-0.0112	0.047	0.2815	0.218	-0.0117	0.158	0.4446	0.6597	0.2622	-0.1886	0.4528	0.1939	-0.2229	-0.7593	0.1226	0.1755	0.2929	-0.1028	0.2843	0.578033333333333	0.0626	0.1308	0.174	-0.3995	0.335614285714286	0.237	0.192	-0.1614	-0.0062	0.1122	0.8446	-0.7239	0.3957	0.1348	-0.1577	0.3806	-0.0068
428	ENSG00000108384	RAD51C	BC000667	-0.42595	-0.23885	0.31215	0.73375	0.70605	0.03855	0.38095	0.06175	0.51115	0.68875	0.09665	-0.47715	0.24255	-0.23785	-0.15525	0.28685	1.07875	0.55235	0.31565	0.10835	1.40745	1.16355	1.57095	1.14365	0.53555	0.00905	0.41325	0.41315	1.67255	0.33325	-0.02465	0.64195	-0.00745	0.53805	0.02565	0.72465	0.29645	0.00945	0.72745	0.03705	0.48335	0.85955	0.30835	0.72075	0.26765	0.04835
429	ENSG00000158717	RNF166	AA491226	0.8632	-0.7608	0.0534	0.6231	0.7782	0.0252	0.5563	0.269	-0.2118	1.0756	1.3457	0.6912	0.8675	0.4996	0.1521	0.5439	0.559	0.6596	0.6285	-0.14781	-1.0668	0.2364	0.1249	0.8179	-0.144	0.1034	0.434	-0.5706	-0.3428	0.463	-0.2529	0.1016	0.6486	-0.5336	-1.0609	0.0366	0.743	-0.4054	-0.5179	-0.8417	0.4289	0.0012	0.0732	0.7141	-0.393	0.1276
430	ENSG00000198791	CNOT7	AL833642	0.9153	-0.1521	0.3402	0.5705	0.8482	0.0875	0.4948	0.5635	0.0542	0.4125	-0.0245	0.5703	-0.097	0.388	-0.1239	-1.073	-0.2531	0.3304	-0.0083	-0.3691	0.6518	0.2556	-0.0922	0.3647	0.2259	0.399	0.3895	-0.0679	0.6836	0.0411	-0.0307	0.3174	-0.1463	0.2744	-0.5578	0.4277	0.2066	-0.0247	0.3841	-0.2089	0.3793	0.2999	0.5471	0.3719	0.08	0.2315
431	NA	AA488891	NA	-0.953	0.9368	0.9692	-0.4135	1.2943	0.5374	1.1879	1.4562	0.8799	1.1701	-0.0799	1.0264	-0.2052	0.923	0.8309	0.3115	1.174	0.4732	0.8765	0.4948	0.9966	-0.7144	1.1517	1.0001	1.1733	0.5586	0.7463	-0.1454	1.2939	0.270833333333333	-0.1507	2.2456	0.1001	0.9963	1.3247	0.8137	0.2393	-0.4406	1.1673	1.4665	1.2114	2.3119	2.367	1.3607	0.5685	-0.1859
432	ENSG00000178295	NP_872431.2	AK025489	-0.13605	-0.10855	0.34975	-0.05565	0.04375	-0.23975	0.67205	0.23665	0.87075	1.61785	-0.40135	0.11815	0.14315	0.20735	0.85425	1.19025	-0.32325	0.77545	0.47975	0.15565	0.22915	0.13985	0.77745	0.65365	0.14915	0.16515	1.35635	0.58355	-1.44045	-0.14235	0.00215	0.40735	1.12685	-0.04435	0.36775	0.36525	0.87625	1.50115	0.65105	0.54405	-0.07025	0.62575	0.21605	1.71045	0.57855	0.49795
433	ENSG00000114686	MRPL3	NM_007208	0.12825	-0.38765	-0.08615	0.35185	0.19665	-0.09855	0.07305	-0.01395	0.29145	0.25475	0.37845	0.45605	0.81735	0.64335	-0.17265	0.24475	0.27685	0.183133333333333	0.04045	-0.125311111111111	-0.07835	0.12195	0.13935	0.33505	-0.07935	0.227466666666667	0.56325	0.52385	-0.65765	0.37635	-0.28875	0.03525	0.23375	0.24795	0.11065	0.52675	0.04995	-0.10385	0.48465	-0.59685	0.05625	0.23865	0.32385	0.25325	-0.22835	-0.01385
434	ENSG00000068831	RASGRP2	Y12336	0.1126	0.3639	0.9477	0.4413	1.1979	0.454	-0.5226	0.2052	0.3552	0.633	0.8233	0.5377	0.2505	0.3146	0.7048	1.1203	1.5451	0.3949	1.4815	0.8077	-0.1214	0.4103	0.4	0.8936	-0.215078571428571	0.19749375	0.7371	0.5507	-0.1486	0.3961	-0.082	0.8696	0.7236	-0.4893	-0.00101875000000001	2.113	0.9189	-0.3834	-0.3479	0.6882	0.4289	0.2831	-0.5813	0.2801	0.7109	-0.048
435	ENSG00000160683	BLR1	X68149	0.0613	-0.2915	0.1673	0.0594	0.7383	1.0264	0.8116	0.8034	0.0545	0.6006	-0.5483	0.6059	0.1748	0.0917	0.3141	-0.4759	0.5481	0.5063	-0.4135	-0.0807	0.0071	0.8884	0.7089	-0.2306	0.4545	1.0967	0.5523	0.4056	-0.0991	0.3329	-0.2287	0.5698	-0.5851	0.2328	-0.0486	0.1934	0.0589	-0.1094	-1.0426	0.3202	1.0618	0.518	0.7664	0.4291	-0.2825	0.7105
436	NA	AF160973	NA	0.3243	0.0192	0.0761	0.0435	0.8448	-0.2186	0.3699	0.6303	0.3315	0.3936	-0.303	0.0501	-0.2139	0.0651	0.1603	-0.2624	0.1479	0.641	0.4105	-0.0451	0.307	0.183	0.1498	-0.2141	-0.1743	0.2012	0.1933	1.0454	0.8975	0.0628	0.5009	0.6229	-0.1646	0.0344	0.5142	0.3146	0.0264	0.0272	0.2626	-0.0932	0.8257	0.0665	0.8138	0.0579	-0.113	0.5139
437	ENSG00000166927	MS4A7	AF201951	0.3752	0.6344	1.1248	0.5639	1.3732	0.3388	1.0323	0.2649	-0.0218	2.237	0.3353	1.4803	0.116	0.0474	0.2709	0.7353	1.1203	1.6988	0.7262	0.7742	0.7656	0.1098	0.5793	-0.29	0.183678571428571	-0.0987	2.5484	-0.3328	-0.0136	1.0484875	0.5108	0.0125	0.1151	0.4456	-1.5029	0.7762	0.2075	-0.4824	0.2157	-0.2805	0.3888	0.1481	-0.3797	-0.0874	0.5521	-0.6597
438	ENSG00000096433	ITPR3	U01062	0.2291	-0.8758	-0.1463	1.0235	0.2199	-0.4047	0.2299	-0.5162	0.0347	0.5465	0.2734	-0.1484	0.4128	0.1113	0.4047	0.6759	0.2414	-0.51	0.0084	-0.4437	-0.3601	0.4462	0.2835	0.0967	0.2484	0.3357	0.0271	0.2291	0.8344	-0.4221	-0.3332	0.0909	0.0313	0.329	0.0075	0.5809	0.5114	0.3362	0.0027	0.388	-0.2621	2.023	1.1986	0.618	0.1352	0.8354
439	ENSG00000103264	FBXO31	AK026130	-0.2091	0.1609	0.3381	0.7153	0.1228	0.7919	0.3807	0.307	-0.1935	0.0334	-0.1298	0.777	0.3368	0.7934	0.3184	-0.7217	0.4463	0.2651	0.2507	0.2335	-0.3404	0.6859	0.0575	0.0714	0.483844444444445	0.5349	0.6484	0.1058	0.6932	0.6753	0.271	0.1623	-0.1674	0.44925	-0.1232	0.0399	0.4327	1.0097	0.4455	0.3987	-0.0785	0.562327777777778	0.2784	-0.145	-0.3178	0.3298
440	ENSG00000010810	FYN	M14333	1.23915	-0.63185	0.46265	0.07655	0.79245	-0.26185	0.19395	0.35475	-0.13085	0.63965	1.34765	0.45515	0.53665	-0.18875	0.22015	-0.02865	0.40075	0.31445	0.93575	-0.12175	-0.10125	0.14275	0.21415	-0.61375	-0.01765	-0.26185	0.64015	0.05945	-0.82585	0.62185	0.85645	0.33435	0.70535	0.46615	-0.20225	-0.47965	-0.90085	0.43835	0.50465	0.25415	0.77065	0.59495	0.71155	0.00515	0.73585	0.43555
441	ENSG00000134744	ZCCHC11	D83776	0.1174	-0.6448	0.9184	0.8026	0.6115	0.7852	0.4874	1.0017	0.5871	0.2727	-0.1131	0.4893	0.2761	1.1488	0.6112	0.7141	0.9389	0.457195	-0.0489	0.6111	0.7163	-0.141	0.0885	0.9719	-0.2925	1.2776	0.2623	0.001	1.0397	0.3814	-0.2677	0.5595	0.6081	1.0437	0.924	1.4353	-0.3415	0.1873	1.0778	-0.6712	1.3183	0.4912	0.8174	1.6478	0.9286	0.5935
442	ENSG00000198873	GRK5	L15388	-0.3992	-1.26	0.2977	0.8505	0.646	1.2659	0.1883	0.4717	0.2435	0.7091	0.4533	0.3438	0.0377	0.6463	0.0131	-0.1145	0.705	-0.1244	0.2392	0.2924	-0.0744	-0.0309	-0.8383	0.0765	0.1845	0.1375	-0.3095	1.0843	0.9383	0.3734	0.0894	-0.4175	-0.2859	0.6551	-0.3788	0.3828	-0.0241	0.6739	0.4187	0.261	0.7144	0.1808	0.3055	0.6278	-0.1559	0.9586
443	ENSG00000182866	LCK	M36881	-0.1535	0.9199	0.4343	1.4499	2.1611	1.7463	0.4831	1.0866	0.2406	1.0946	0.7896	0.6013	0.3338	1.8996	0.9761	-0.1931	1.5037	1.2493	1.03	0.2936	-0.1289	-0.6151	0.548	-0.1693	0.0803	1.1136	0.4014	-0.5999	1.7051	0.9229	-0.7795	1.3942	0.2401	1.5786	1.0223	0.642	0.5152	-1.2686	1.7117	-0.2463	0.7792	0.8294	1.9223	0.4959	0.08	0.3739
444	ENSG00000121577	POPDC2	AF204173	-0.3344	0.0314	0.2046	1.1763	0.6494	0.5811	1.2676	0.0038	-0.1007	0.1697	0.5519	0.7008	0.6746	0.9585	-0.014	0.2224	1.1155	0.0902	0.3403	-0.1225	0.0753	0.1428	0.4894	0.0236	-0.1268	0.6252	0.667	0.1582	0.3778	0.2524	-0.197	0.4257	0.6259	0.0202	0.2343	0.2313	0.3252	0.3772	0.6808	0.3282	0.522075	0.511205	0.379405555555556	0.639865	0.203045	0.351516666666667
445	NA	AA715023	NA	0.2492	-0.3472	0.5938	1.4086	1.2144	1.3321	0.7231	0.465305555555556	0.6742	2.1665	0.4187	0.363	2.0861	0.01	0.6489	0.6021	1.4377	0.6759	0.9584	0.7292	1.3357	1.1633	0.9551	0.7386	1.5233	1.8331	1.6141	1.8414	0.3676	0.0351	0.1346	1.3353	0.2341	0.8226	-0.1378	1.4301	1.0474	0.7887	1.0088	0.6534	1.7396	0.5068	-0.0528	1.2843	0.5425	0.8264
446	NA	Y00816	NA	-0.6475	-0.4858	0.9149	0.5107	-0.2272	-0.5316	1.4513	0.1143	0.4863	0.473911111111111	0.6906	0.7233	1.3453	0.305	2.0072	0.9813	1.4358	1.1557	0.8731	0.6772	-0.1892	0.5973	-0.5529	-0.8747	-0.512	0.9286	1.9012	0.89221	-0.1073	2.2934	-1.0196	0.4803	2.05	0.2796	-0.8985	0.8959	0.4692	1.4632	-0.1122	-1.0747	0.4851	0.098	0.0731	0.5695	-0.0741	0.0282
447	ENSG00000170006	NP_689893.1	AA809311	-0.23145	-1.67835	0.51355	0.77755	-0.27985	0.73715	0.93465	1.52275	0.77125	0.61955	-0.37045	1.43335	0.60885	1.48055	0.74375	-0.23665	0.21725	-0.27505	0.24585	-0.17535	0.18325	-0.88785	0.71995	0.96095	-0.20345	0.52845	-0.18165	1.31325	0.80065	-0.16315	-0.70245	0.01555	-0.31325	1.11185	2.07315	-0.08015	0.93525	0.67235	1.02845	0.46615	1.00935	-0.29975	1.03015	0.44335	0.44145	0.05015
448	NA	AA764839	NA	-1.01635	-0.19095	0.21965	-0.28535	-1.05795	0.43655	0.10365	0.89085	0.73325	0.00775	-0.05205	0.32035	-0.62765	-0.13235	0.46375	-0.36815	0.79825	1.33715	0.17515	0.72255	1.32935	0.81985	0.25835	0.63695	0.76575	1.46145	0.74885	0.63285	1.53455	-0.31655	-1.27915	0.25705	0.11895	0.87005	0.56245	0.51875	0.08145	0.48845	1.39525	-0.66015	0.78705	0.80685	0.97665	1.37735	0.67965	0.58255
449	ENSG00000111057	KRT18	X12876	-0.35895	1.63405	0.15065	-0.37475	0.00915	0.73095	0.26455	0.54855	0.99255	0.67845	0.28155	0.27125	-0.27355	-0.69045	0.37755	0.75795	1.14875	0.65425	0.10725	0.26235	0.47225	-0.37105	0.51435	1.83245	1.53715	-0.64405	-0.33525	-0.13285	1.21185	0.10645	0.19535	0.57865	0.60985	-0.00395	1.61555	1.18995	1.11285	-0.98955	1.61755	-1.15415	1.10585	0.02125	-0.22615	0.97425	0.45945	-1.10715
450	ENSG00000124151	NCOA3	AF012108	-0.07785	-0.53235	0.32805	0.68025	0.73535	0.45645	0.05675	0.71465	0.51375	0.57015	-0.20555	0.68795	-0.17265	0.68375	0.29515	-0.09825	0.67515	-0.38255	0.16375	-0.01615	0.41005	0.20205	0.27545	0.67395	-0.16275	0.54815	0.03725	0.59465	0.54745	-0.89955	-0.52845	0.27575	-0.26585	0.19715	0.32455	0.85215	0.11515	0.99205	0.34795	0.43165	0.24965	-0.12005	0.32725	0.79135	0.09225	0.54435
451	ENSG00000137331	IER3	NM_003897	0.22155	-0.33725	-0.19995	1.01035	0.18395	-0.06475	0.26555	0.02495	-0.05605	0.15165	0.59355	0.36575	0.79675	0.44105	-0.21155	0.14845	-0.16995	-0.28145	-0.13545	-0.09015	-0.00635	0.53605	0.93775	0.52875	0.11515	0.46385	0.40035	-0.11805	1.11865	-0.19555	0.34975	0.28805	-0.28545	0.22405	0.07525	0.69775	0.16125	-0.21525	0.19975	0.00235	-0.26095	0.44815	0.17955	0.04635	-0.22585	-0.20905
452	ENSG00000134574	DDB2	U18300	-0.2384	0.8171	0.3343	0.6236	0.0972	0.223	0.197	0.872	-0.0127	0.6238	-0.1226	0.2298	0.0258	0.06	0.3279	0.7055	0.8882	-0.1169	0.2495	0.5197	-0.4947	0.6138	0.4816	-0.1614	0.951	0.30455	-0.2108	0.2997	0.5815	1.0606	0.1332	0.5558	0.2221	0.6977	-0.3173	-0.1802	0.6147	-0.1123	1.2376	0.7312	0.7186	1.3412	0.9022	0.8615	0.3594	0.18
453	ENSG00000196502	NP_803880.1	NM_001055	0.31495	-0.22335	-0.08935	-0.03365	0.15655	0.18015	-0.11145	0.05475	-0.11445	0.47085	0.51135	-0.12655	0.36865	0.38695	0.24065	0.32425	0.29125	0.21345	-0.08115	-0.08845	-0.87255	0.07835	0.23085	0.10695	0.80385	0.00465	0.30505	0.26875	0.25445	0.08625	0.04745	0.67765	0.43765	0.22045	-0.22295	0.83095	0.16345	0.36015	0.26105	-0.11345	0.31225	0.78465	0.16175	0.92375	0.85585	0.53675
454	ENSG00000105499	PLA2G4C	AF058921	0.1638	-0.2355	1.6121	1.1163	0.5926	0.5089	0.8114	0.4078	0.19	1.4235	0.3972	-0.4507	1.3748	0.1095	0.3112	-0.1756	0.6111	0.6318	1.063	1.0431	1.5342	1.3333	0.9338	0.0809	1.6083	1.3508	0.1344	2.0189	0.5368	1.1617	0.1806	0.359	1.4448	0.3135	-1.7137	0.8337	-0.3122	1.6317	0.7174	-0.6933	1.4871	1.5449	0.7585	1.0218	1.4251	1.0221
455	NA	U94359	NA	0.4125	-1.1196	0.3891	0.6454	0.6811	0.2352	0.3628	0.0096	-0.0421	0.0012	0.081	0.5961	0.2756	1.0316	0.1389	-0.1237	0.1334	-0.008	0.2034	-0.6626	0.0228	-0.751	0.2306	0.161	-0.3572	0.3444	0.0367	0.2749	-0.4983	0.152	0.3818	0.8166	-0.0013	0.4584	0.4274	0.8727	0.8528	0.3151	0.2654	-0.6859	0.9668	0.4867	1.1214	0.5569	0.2773	0.3693
456	ENSG00000158481	CD1C	M28827	1.4409	1.6053	1.7334	-0.0783	-1.0162	-0.6108	3.2471	1.4455	0.6974	2.4591	0.3156	0.7678	2.0183	-0.6383	-0.1194	1.8946	1.485	1.7225	1.0563	2.1053	-0.0385	2.6737	0.838	0.3752	3.3756	0.4907	1.3626	0.4627	-0.5574	0.0161	-1.602	1.7911	2.8563	-1.2042	-1.5963	-1.6995	0.0633	2.8992	2.484	-1.9404	0.5513	3.0111	2.0764	3.0513	-0.2438	1.6966
457	NA	AA481274	NA	-0.386	0.1585	0.5619	-0.4535	0.6874	1.7915	0.533094444444444	1.1282	1.265	1.0693	-0.1505	0.2182	-0.6543	0.2843	0.3739	0.444	2.0563	1.127	1.3379	0.0845	0.5416	0.1136	0.6154	1.2007	0.9776	2.0683	0.6023	0.4715	0.7254	-0.3409	-0.2852	2.4855	0.3642	1.8432	0.5365	1.7277	1.407	0.0376	1.7022	0.6116	2.9659	2.2856	2.3561	1.8327	0.4754	0.3839
458	ENSG00000157540	DYRK1A	D86550	0.0676	-1.0197	0.1756	0.4375	0.7192	-0.1167	0.205	0.1065	-0.0936	-0.0146	0.1658	0.5919	0.4934	0.5979	0.0835	-0.1952	0.3574	0.2484	0.063	-0.3841	0.4629	0.129	0.5564	0.3073	-2.7793	-0.6174	0.476	0.0289	0.699	-0.8975	0.0841	0.6588	-0.1177	0.216	0.4164	0.3112	-0.084	-0.193	0.4211	0.0923	-0.2111	0.632	0.2263	0.5462	0.332	0.5087
459	ENSG00000188042	ARL7	AB016811	0.597	1.3194	1.231	0.7332	-0.2476	-0.2034	0.3227	0.5955	0.4596	1.0354	1.0535	0.4421	0.805	-0.2734	0.6676	-0.1906	0.9466	0.3144	1.531	1.1451	1.5989	1.7713	0.851	0.4081	0.6824	0.985	1.2676	1.3695	0.6833	0.4446	0.9645	-0.0053	1.0569	-0.144	-0.5871	0.6408	0.7736	0.0592	0.8146	-0.9283	-0.529	1.2166	0.8307	0.69	1.0012	1.3977
460	ENSG00000159618	GPR114	BC032401	-0.3527	0.0951	0	0.3402	0.7458	0.5344	1.133	0.478	0.4287	1.2793	0.8395	0.7064	0.585	-0.6936	0.1645	0.2366	1.1002	0.211	0.8509	0.7071	0.2287	0.7483	0.3523	0.6051	0.8263	0.764	1.7113	2.1104	0.7954	1.0045	1.3585	0.7315	1.0786	0.0267	-0.5723	-0.3289	1.976	1.4939	0.9233	-0.6166	1.2502	0.7894	1.2566	1.1184	0.9171	0.7552
461	ENSG00000147065	MSN	AA250811	-0.1164	-1.4973	0.489	0.6612	0.2771	-0.0359	0.4784	0.3467	0.2056	0.550794444444444	0.5425	0.7064	1.7781	2.3698	0.4953	0.0529	1.6223	0.6263	0.3734	-0.864	0.8714	1.196	0.2586	-0.1984	0.3543	-0.0128	-0.256	0.5108	-0.00299	0.7146	0.1613	0.44677	0.2584	0.5303	-0.8188	0.8581	0.5181	-0.3201	1.1401	0.0015	0.9475	0.0064	-0.0753	0.3162	-0.4434	0.158
462	ENSG00000151702	FLI1	X67001	0.0713	-0.6305	0.1437	0.2163	0.6278	0.6959	0.4105	0.5726	0.5754	0.1424	0.2243	0.6881	0.0761	0.3406	0.4013	-0.2501	0.2236	0.5364	0.2413	-0.2923	0.4113	-0.1313	0.5912	0.1669	-0.4177	0.4743	0.0697	0.5927	0.0353	0.414	-0.1637	0.2397	0.2003	0.5003	0.1377	0.2763	0.2332	-0.0031	0.4748	0.2691	0.3247	0.0519	0.4338	0.8013	0.5744	0.0038
463	ENSG00000166037	CEP57_HUMAN	AA742379	-0.144	-0.2172	0.6033	0.1763	-0.0228	1.9409	0.5048	-0.4138	1.0847	0.8055	0.1722	-0.1452	0.2181	0.5706	-0.0708	0.2329	0.1	0.4984	0.1139	0.4715	0.6902	1.1245	-0.0276	1.2874	0.3893	1.167	1.1087	0.9841	1.7075	0.1951	-0.0562	0.7616	0.2565	0.5035	0.7528	1.5045	0.0832	0.7911	1.0828	0.6934	0.484	1.3312	0.2475	0.7296	0.9129	0.6178
464	NA	AA937941	NA	-0.0083	-1.5561	0.2661	0.4049	0.7734	0.7143	-0.0284	0.6134	0.2461	-0.1419	-0.3081	0.4672	0.0616	0.7791	0.4151	0.3815	0.8238	0.2895	0.0633	-0.1456	0.1864	-0.822	1.035	0.4701	-1.4613	0.0511	-0.142	0.2389	-0.5264	0.1657	-0.6546	0.9838	-0.3056	0.1047	0.1946	1.1113	0.3114	0.231	0.12	-0.2828	0.4255	-0.5419	0.4516	0.7534	-0.1499	0.5596
465	ENSG00000141425	NP_060640.2	AF419845	1.60885	-0.24235	0.31155	0.23145	0.07395	0.56615	0.31635	0.19035	0.06565	0.38465	-0.01195	0.62015	0.03335	0.15185	0.10575	-0.36855	-0.03555	0.16915	-0.24025	-0.22315	0.19055	0.31155	0.29195	0.12865	0.06765	0.33225	0.31775	0.24795	1.41775	0.21755	-0.11785	0.05185	0.16655	0.19235	1.75295	0.61185	-0.00545	-0.05955	0.38305	0.83175	-0.47805	0.58685	0.42295	0.48395	0.20875	0.04925
466	ENSG00000177989	NM_001014440.1	AA765070	0.3693	0.0088	-0.2391	0	0.2099	0.5749	0.3336	0.1579	0.0662	-0.1314	0.4887	-0.0292	0.33	0.5081	0.3434	0.1131	0.2922	0.0648	0.5618	0.1113	-0.4446	0.7872	0.0353	0.8161	0.0013	0.6893	0.4366	0.2129	0.3222	0.5193	0.2339	0.3998	0.4333	0.3879	-0.2696	0.7431	0.9986	0.1884	-0.3665	-0.4426	0.0365	0.0503	0.2952	0.1195	-0.3659	0.2807
467	ENSG00000044446	PHKA2	X80497	0.06265	-0.25515	-0.00775	0.32365	0.13555	0.29695	0.04925	0.52125	0.60375	0.45315	0.06265	0.11605	-0.10555	0.46875	0.17955	0.73135	0.19995	-0.29005	0.04085	-0.02855	-0.20265	0.52995	0.13805	0.24435	0.41105	0.43815	-0.13135	-0.09055	0.65135	-0.02815	-0.41035	0.00415	-0.10645	0.54535	-0.08555	0.54945	0.17215	0.28185	0.58945	-0.13865	0.39045	0.89595	0.39975	0.69115	0.24205	0.36755
468	ENSG00000170858	LIRA4_HUMAN	AF041261	1.4026	0.681	1.9768	0.6202	2.034	3.3066	2.2464	-0.4521	2.4001	1.7029	1.6175	0.5471	0.0099	1.8606	1.7219	2.2075	3.2188	3.0695	2.0591	0.6288	-0.4627	2.3463	1.6379	0.7409	1.10514	0.323	2.8615	0.9556	1.6756	0.567372222222222	1.9024	-0.3094	1.3619	-0.0341	3.4885	2.1003	2.3644	0.8417	2.0797	0.2706	1.1621	-0.6035	-0.4651	1.9163	0.1783	0.3227
469	ENSG00000105426	PTPRS	U35234	-0.0312	0.7817	0.2884	0.4457	0.4771	0.5696	0.272	0.1309	0.1761	0.161	0.2846	0.1674	0.0166	0.5173	0.2397	-0.181188098468331	0.0615363873623064	0.10292415559109	0.6	-0.260618461538461	-0.0798531401262588	-0.157275126182865	-0.0107	0.4851	-0.217815327774052	-0.066154424544179	0.100278550953219	0.0940888946848492	-0.166014755417838	-0.0324607229778098	-0.0871119776108515	0.0277849329798929	-0.0419422980794528	-0.01734645174103	-0.0427498910991723	-0.0459016720406932	-0.0858245983012412	-0.123326001880716	0.0792841636316328	-0.095684291602709	-0.0339571268470463	-0.0639236513157891	0.0495290773532156	0.029979597059982	-0.106162498292217	0.0409359298859895
470	ENSG00000081237	PTPRC	Y00062	0.272	-1.8766	0.7806	0.5409	0.6953	0.5468	0.3195	0.8356	0.3292	0.4941	0.2899	1.0429	0.1963	0.4437	0.2443	-0.3807	0.2325	0.4035	0.5067	-0.1385	0.3197	-0.512	0.3789	0.0589	-1.12125714285714	-1.0432	-0.4004	0.4178	-0.6526	0.432091666666667	-0.155344444444444	0.4735	0.0508111111111111	-0.0118	-0.173988888888889	0.27813	0.17859	-0.0732444444444444	0.04729	-0.10867	0.10988	-0.33683	0.17178	0.16395	-0.0196	0.16454
471	ENSG00000007312	CD79B	M89957	-1.0297	-1.2462	0.5063	0.4247	0.9882	0.8651	0.4374	0.6561	0.4573	0.7529	-0.5376	1.0387	-0.1151	0.66	0.7608	-0.3534	0.5449	1.0946	0.5038	0.5436	-2.1877	-0.6839	1.4095	0.5076	-2.026	0.3053	-0.1281	-0.2863	-1.4371	0.2268	-9e-04	1.3096	0.2447	0.1318	0.3555	1.2154	0.2896	0.1416	0.0922	0.5556	0.9617	-0.9303	0.9684	0.2861	-0.1261	0.8433
472	ENSG00000102575	ACP5	X14618	0.40575	0.59135	-0.74505	1.00915	0.43575	0.57785	0.83035	-0.76325	-0.38885	0.97345	-0.42175	-0.97075	0.03325	0.25055	0.46395	2.21855	2.03115	1.34325	1.28365	0.77945	-0.33965	1.64995	0.41465	-0.42835	0.62975	0.51495	1.25775	0.83135	0.89295	0.12405	1.66805	0.64435	0.49995	-0.78005	0.00945	0.94125	0.15075	0.79805	0.31195	0.21615	0.58415	1.22685	0.40745	1.45945	-0.65645	0.77735
473	ENSG00000166501	PRKCB1	X06318	1.0175	0.6665	0.5653	0.617	0.5513	0.7522	0.3854	1.027	0.7362	0.8966	-0.0015	0.6512	-0.125	0.6702	0.9386	-0.0096	0.7173	0.4712	0.8079	0.1699	1.2848	1.1488	0.4184	0.9392	1.1843	0.9228	0.8161	1.624	0.9432	0.3447	0.2107	0.7812	0.6883	-0.0922	0.5245	1.1031	0.6205	0.3241	0.9794	0.4884	0.9069	1.365	1.199	0.977	0.6367	0.3565
474	ENSG00000177000	MTHFR	AA291271	-0.527	-0.876575	0.6708	0.5711	0.0187	0.4738	-0.5565	-0.4774	0.3741	0.3106	0.1654	0.371	0.5975	0.8938	0.786	0.5978	1.773	0.8442	0.7218	0.3433	0.2083	-0.9182	0.0095	0.1817	-0.4602	0.4785	0.3877	0.5228	0.7401	0.4125	-0.2737	0.7471	0.3393	-0.3545	-0.839	0.943	0.7268	0.2074	0.2475	0.29	0.0881	-1.1083	-0.6885	0.3009	0.2534	0.0427
475	ENSG00000128438	Q9H7M0_HUMAN	AK024458	0.1346	-1.1046	0.8079	1.6719	0.0906	-2.3157	0.7932	0.8386	0.8974	1.3546	0.0951	0.217	0.1454	0.8339	0.6089	0.328	0.4584	1.0691	0.4879	-0.0187	-0.7098	1.2718	-0.1006	1.0223	0.6012	0.4231	0.9304	0.3409	-0.0255	0.4194	0.3389	0.2576	0.7445	0	0.1434	1.691	1.5548	-0.136	0.341	-0.9634	1.4603	2.0808	1.6133	1.9586	0.7366	1.5528
476	ENSG00000158481	CD1C	M28827	0.82	1.2273	1.0872	-0.2737	-1.0658	-0.496	1.5591	1.0248	0.3017	1.633	0.4625	0.6517	1.3809	-0.2727	0.0216	0.3435	0.9644	1.2938	0.6776	0.7678	0.4189	1.3366	0.8354	0.2234	1.943	0.2775	0.6539	0.1969	-0.7096	0.194	-0.2695	1.586	1.4243	-0.367	-0.9959	-1.0114	-0.5342	1.2172	1.6155	-1.1821	-0.0275	1.5054	1.8378	2.1122	0.0663	0.9162
477	NA	AA255776	NA	-0.117	-0.826	0.2593	0.044	-0.1957	0.1926	-0.3704	-0.1763	-0.1697	0.3178	0.1865	1.4741	0.6882	1.672	0.0606	0.1744	1.7018	1.3291	1.0217	-0.011325	0.38	0.1187	0.3099	0.7942	-0.9166	0.3858	0.6427	0.7566	-0.7481	-0.1979	0.0877	-0.4564	0.3102	-0.3223	-0.1583	0.7927	0.0344	-0.4139	-0.2412	0.2419	0.8938	-0.5482	-0.5542	0.1367	-0.6721	-0.5479
478	ENSG00000167522	ANKRD11	AK025964	-0.0744	-0.587233333333333	-0.0094	0.1352	0.7871	0.6565	0.2019	0.1	0.827	0.4681	0.5159	0.5114	0.375	0.4445	0.2449	-0.2212	0.2942	0.3005	-0.1326	0.01	0.0133	-0.5696	-0.303	0.0362	-0.6364	0.5395	0.3878	1.122	-0.31760625	0.2829	-0.1818	0.4302	-0.2378	0.40288125	0.4145	0.6278	-0.0918	0.7399	0.2324	0.3091	-0.1168	0.0948	0.2044	0.7189	0.3747	-0.4432
479	ENSG00000047346	NP_062546.1	AB037791	-0.2874	-1.3048	0.1131	0.6632	0.4186	0.202	0.6399	0.2112	0.3502	0.4334	-0.1585	-0.2615	0.5681	0.6352	0.478	0.3647	0.4596	-0.1443	-0.1762	-0.3794	0.7179	-1.032	-0.0113	0.389	-0.5442	0.6316	0.4767	0.4752	0.7804	-0.0587	0.5798	0.2339	0.1144	0.2745	0.5355	0.8313	-0.1098	0.6518	0.685	-0.7957	0.5831	0.2449	0.75	0.917	0.191	0.8008
480	ENSG00000132704	FCRL2_HUMAN	AY043465	-0.1334	-1.2363	1.0003	0.7161	0.4727	0.8973	-0.0304	-0.1334	-0.4979	1.3183	0.1814	1.2674	0.3286	1.2632	0.815	-1.2163	0.9181	-0.4359	0.758	0.5048	-0.948	0.3323	1.2065	-0.386	0.21712	0.6955	1.6355	-0.0946	-0.8562	0.9178	-1.7161	1.028	0.7898	0.6661	0.9485	1.1578	0.1371	-0.422	0.7133	0.2372	0.839	0.3928	0.9327	1.4264	1.0196	0.1841
481	ENSG00000089127	OAS1	NM_016816	-0.046	-0.2642	-0.044	0.1988	0.1439	0.074	0.6819	0.4322	-0.0402	0.4636	0.063775	0.1309	-0.1353	0.1581	0.5507	-0.3887	1.2762	-1.5651	0.1496	-0.4633	0.7902	1.0038	-0.1136	0.7602	0.7162	0.3259	0.7419	0.2402	0.6159	-0.5613	0.3544	0.3569	0.4873	1.0625	0.1736	-0.2437	-0.3222	0.093	-0.1014	-0.5392	1.3291	0.1186	0.5082	0.5904	-0.1181	-0.9195
482	ENSG00000145425	RPS3A	M84711	-0.0698	0.9726	0.9102	0.4886	1.2183	-0.5733	0.8428	0.7675	0.402	0.8483	0.8883	0.9962	0.7809	0.3628	0.501	-0.7374	0.2355	0.3471	0.0336	0.2724	0.4769	-0.5612	-0.1307	-0.3765	0.3303	0.6684	0.7052	0.1432	0.8884	0.0133	-0.3393	0.1203	0.5234	0.6171	0.2958	0.4316	-0.3203	0.079	1.1454	0.1736	0.6928	0.0956	0.2086	0.6549	0.5896	0.0339
483	ENSG00000198408	MGEA5	AF307332	0.13015	-1.15865	0.17555	0.74575	0.76735	-0.04385	-0.15415	-0.76595	0.10355	1.18595	0.50335	-0.40065	0.11625	0.51555	-0.32075	-1.27445	0.21045	-0.35885	0.22435	0.09255	0.94935	0.69795	0.38085	0.84285	0.175877777777778	0.81015	0.11145	0.51785	1.22175	0.45155	0.33505	0.56565	-0.37335	0.83785	1.09325	1.46665	-0.07575	0.12845	1.08805	-0.37845	0.51335	0.51495	0.64465	0.65355	0.96285	-0.17745
484	ENSG00000198625	MDM4	AA835888	-0.2789	-0.3496	1.052	-0.0983	0.6713	0.3855	-0.44	0.9009	0.2945	0.5186	-0.4593	-0.5557	-0.891	0.0558	0.1992	-0.7984	0.8269	0.489615	0.2011	-2.283	-0.9314	-0.2876	0.4433	0.7451	-0.2518	1.2136	0.8055	0.2102	-0.6775	0.5998	-0.7821	0.1792	0.9766	-0.9753	0.0800388888888889	1.729	1.296	0.251	1.2801	-0.4541	1.0455	0.0526	0.482	0.3854	1.0075	0.1648
485	ENSG00000083312	TNPO1	U70322	0.0623	-0.919	0.1652	0.2886	-0.084	0.4365	0.0458	0.3204	-0.2826	0.1953	-0.0071	0.6463	0.5146	0.9556	-0.0243	-0.3894	0.6295	0.2496	0.1939	-0.6293	0.0498	-0.2741	-0.0505	0.2351	-0.6921	0.0393	-0.033	0.0148	-0.5474	0.1663	0.075	0.2982	-0.1225	0.2086	0.0425	0.9306	0.4752	0.2129	0.3395	-0.161	0.8199	-0.2574	0.2561	0.2437	0.1939	0.3019
486	ENSG00000162298	SYVN1	NM_172230	-0.3428	-1.0079	0.0198	0.5418	0.4956	-0.0976	0.2952	0.1767	0.0137	0.3408	-0.2535	0.1626	-0.1372	0.2062	0.0962	0.4214	0.3171	0.1885	-0.0254	0.0176	-0.3046	-0.4267	0.3439	-0.1278	0.0946	0.3805	0.1048	-0.1113	0.6949	-0.4728	0.0019	0.2664	-0.2703	0.4177	-0.5492	0.4653	0.1033	0.0432	0.1058	0.2706	0.6006	0.7262	0.4555	0.7751	0.2187	0.4068
487	ENSG00000096433	ITPR3	U01062	0.18725	-0.90895	-0.30775	0.80145	0.11345	-0.56815	0.19725	-0.12715	0.09805	0.55545	0.24275	-0.05405	0.40695	0.07175	0.47535	0.62575	0.19295	-0.45295	-0.12695	-0.27355	-0.29655	0.39495	0.24105	0.07165	0.80575	0.44615	-0.05455	0.31295	0.56365	-0.14025	-0.39675	0.96185	-0.02975	0.50105	0.15735	0.54025	0.35085	0.21595	0.00715	0.34455	0.30515	2.01585	1.29965	0.62085	0.13925	0.86235
488	ENSG00000134121	CHL1	AF002246	0.2434	-0.7188	0.9632	-0.8348	-0.0729	0.6817	0.428	-0.3002	1.6012	0.9334	-0.6382	-0.4065	-0.0828	-0.0562	-0.9385	-0.6268	0.2073	1.1929	-0.1988	-0.0453833333333333	1.263	0.1471	-0.8248	0.5175	0.5952	1.5676	2.1252	1.2375	1.2335	0.4441	-0.08691875	0.639683333333333	2.0153	1.5109	-0.7058	1.9311	-0.4609	0.35129375	0.8548	-0.2493	1.9473	-0.6804	-0.4328	2.6797	-0.1242	0.41715625
489	ENSG00000049618	NP_059989.1	AI052410	-0.21025	-0.62075	0.35315	0.04665	0.64705	0.75955	0.76835	0.09675	0.38605	0.12545	-0.04925	0.31785	0.38035	-0.09275	0.18875	0.00775	0.32775	0.54325	-0.17795	-0.83865	-0.21015	0.36235	0.33125	0.46045	-0.08145	-0.04705	0.05865	0.25095	-2.67435	0.46145	-0.22255	0.08345	0.13105	0.55115	0.14435	1.25455	0.26505	0.02995	-0.41455	-0.00907222222222222	0.53825	-0.66885	-0.51565	0.30545	-0.20685	0.21335
490	ENSG00000067066	SP100	M60618	0.0682	-1.0627	0.7069	0.9877	0.5353	0.6724	0.4838	0.7523	-0.3871	0.4286	0.1649	1.1894	0.1755	0.6856	0.547	-0.9852	1.1132	0.4857	0.5628	0.4182	0.4666	-0.5234	0.1866	0.5317	-1.0289	0.269	0.3145	1.1098	-0.0792	0.5181	0.3786	0.9991	0.5796	0.8959	-0.0228	0.3718	0.6107	-0.101	0.3576	-0.529	1.0324	-0.4836	0.447	0.228	0.327	0.487
491	ENSG00000151702	FLI1	X67001	0.2858	-0.8512	0.1636	0.2842	0.5053	0.5867	0.3581	0.4263	0.1953	0.0183	-0.0058	0.2616	0.0598	0.4818	0.1348	-0.1947	0.1744	-0.0729	-0.0165	-0.5792	0.3825	-0.0468	0.2785	0.1754	-0.5443	0.5303	-0.0196	0.4332	0.1266	0.272	-0.4408	0.235	0.1729	0.5861	0.1859	0.3059	0.1704	0.1284	0.3822	0.0682	0.2678	-0.1409	0.5032	0.5406	0.3536	-0.175
492	ENSG00000112787	Q86XQ1_HUMAN	AB046765	0.0317	0.7741	1.5838	0.7362	0.7933	1.3614	0.5097	1.4843	1.1167	1.2653	1.0283	0.1981	0.062	0.5194	1.0751	1.0198	1.0878	1.1526	1.2961	1.1333	0.9044	1.3547	1.2257	0.9701	1.0801	1.9655	0.3089	-0.4384	0.793	0.6894	-0.2205	-0.2725	0.8793	1.5522	-0.7126	1.1688	0.5931	0.0892	1.1693	0.8583	1.7349	1.4964	0.7495	1.1256	1.648	0.4891
493	ENSG00000157601	MX1	M33882	-0.4565	-0.6165	-0.0208	0.3969	1.2409	-0.4108	-0.0242	0.0152	0.2708	0.8187	0.0908	0.8121	0.4035	-0.046	1.3697	-0.0665	1.292	0.3832	0.7478	0.0644	1.3427	2.1055	0.3586	1.68	0	0.8899	1.1407	0.2561	0.7228	0.5569	1.8565	1.4902	1.3838	2.1296	1.4887	0.299	0.0739	0.6914	0.5044	-0.336	0.1959	0.435	0.4893	1.5922	-0.2144	-0.5779
494	ENSG00000108599	AKAP10	AF037439	0.8898	-0.1012	0.5827	0.4197	0.8055	1.1251	1.1293	0.5006	0.3754	0.4601	-0.1011	0.159	-0.1191	0.3715	-0.0463	0.0831	0.5608	0.406455	0.2331	-0.0811	0.433295	-0.2711	0.2693	0.3799	0.3173	0.7612	0.8332	1.4311	1.2883	0.644	0.4275	0.6862	0.5411	0.7408	0.593	0.5625	1.1172	-0.249	1.3628	1.2253	0.7244	0.9767	1.5123	0.169	0.13	0.1245
495	ENSG00000168918	INPP5D	U57650	-0.5792	0.3738	0.148111111111111	0.2412	0.3128	0.6104	0.5468	0.7783	1.1572	0.6153	-0.0831	0.0374	-0.2423	-0.0632	0.1818	0.0306	0.411	-0.1535	-0.2138	-0.0439	0.4187	1.2894	0.2846	0.5168	1.1458	0.3842	0.1815	0.505	0.6	-0.4398	-0.1479	-0.016	-0.4701	0.0632	1.3228	0.2918	0.3176	0.2069	0.5585	-0.2723	0.1464	0.8949	0.3762	0.6212	0.3908	0.3146
496	ENSG00000119508	NR4A3	U12767	0.4659	-0.2626	0.7671	1.1406	-0.395	0.4942	0	-0.1083	0.221294444444444	0.4345	0.383405555555556	1.6652	1.1317	0.893	-0.3343	-0.03875625	0.516194444444444	0.8588	0.7516	-0.0186	1.4988	-0.0089	1.7723	0.8059	0.9746	1.2975	0.516015	0.598445	0.76730625	-0.3939	0.126005555555556	0.41355625	0.351795	0.644	0.426761111111111	1.1182	0.46725	0.04968125	1.7683	0.056455	0.912505555555556	0.5534	1.7153	1.013	1.4172	1.4961
497	ENSG00000175274	NP_006025.2	AF010315	0.6544	-0.3764	0.6765	1.6192	1.2863	0.789	0.247	-0.2903	0.6341	0.5493	0.2106	0.0629	-0.2958	0.7561	0.2912	0.8861	1.0927	1.1823	0.3054	-0.1143	0.2393	0.464	0.6818	0.827	-0.3194	0.7416	0.2461	1.1334	1.7659	-0.8564	-0.0312	0.2356	0.0937	0.3859	-0.3988	1.4245	1.0785	-0.104	0.7198	0.8339	0.6649	0.8655	0.3457	1.0811	0.6348	0.7171
498	ENSG00000172845	SP3	X68560	0.93365	-0.36015	0.17835	0.58145	-0.01275	0.30815	-0.00605	0.40025	0.24325	-0.06875	-0.32175	0.12225	-0.19005	0.19275	0.23875	-0.15425	0.29645	0.03678	0.25705	-0.02145	0.10945	-0.35805	0.17175	0.00895	-0.07115	0.04075	-0.23875	0.50945	0.49055	0.13065	-0.22735	0.04195	0.15425	0.63155	0.30215	-0.04965	0.41595	0.09175	0.45905	0.03205	0.51345	0.33995	0.68055	0.34515	0.15835	0.28695
499	ENSG00000189684	NA	AA814450	0.4231	-0.4918	0.4503	0.1812	0.6194	-0.5122	0.3368	0.5659	0.7139	0.595	0.2548	-0.1713	-0.6342	1.0409	0.7405	1.15	1.0277	0.1312	0.8838	0.7848	-0.1516	-0.0878	1.0982	0.5594	-0.5549	0.5674	-0.0756	0.616	0.1527	0.8596	-0.6781	-0.0171	0.2249	-0.03	-1.3198	1.506	0.0327	-0.1947	1.3252	0.2033	0.1327	1.3297	0.7065	1.2893	0.4266	-0.1281
500	ENSG00000165671	NSD1	AK001546	-0.0267	-0.5058	0.2071	0.3614	0.3488	0.3283	0.046	0.2775	0.2239	0.3285	0.0334	0.2499	0.1042	0.2435	0.1576	0.0917	0.4891	0.4351	0.1558	-0.2917	-0.6222	-0.0436	0.3869	0.2053	0.091	-0.0663	-0.2795	0.1033	0.0664	0.3811	-0.5245	0.267	0.3125	0.5258	0.2562	0.2326	0.32	0.0466	0.4345	-0.3035	0.4173	0.3024	0.161	0.7598	-0.182	0.2941
501	ENSG00000150347	ARID5B	AL049471	-0.5258	-0.4233	0.0409	0.5907	0.2669	0.239	0.3916	1.1994	0.0847	0.4782	0.6699	-0.8339	-8e-04	0.6259	0.3003	0.1145	0.5771	0.2158	0.8766	0.0042	0.8482	0.4354	0.1357	0.2081	0.393	0.6421	0.1788	0.8726	0.5257	0.0423	0.1044	0.4764	0.5483	0.8195	0.4193	0.1824	0.2245	0.4471	0.8307	0.6484	0.8444	0.8332	0.5626	0.5126	0.1374	0.2647
502	ENSG00000178826	NP_699176.1	AA810033	-0.1579	-0.0198	0.2519	0.6703	0.129	1.1726	0.4199	0.12634375	0.3455	0.4208	0.2601	-0.2616	1.0472	0.5951	-0.0205	0.0941	0.6271	-0.1941	0.5499	-1.0257	0.1234	-0.0319	-0.1649	0.7724	-0.5632	0.4033	0.3174	-0.2097	-1.3677	0.5252	-0.2383	1.3513	1.0137	0.2011	-0.150188888888889	1.1523	0.8396	-0.1168	0.1033	0.5388	1.4061	-0.6003	0.0502	0.429	0.0395	1.0716
503	ENSG00000013441	CLK1	L29219	-0.03965	-0.17455	0.64555	0.36065	0.14855	0.34115	0.21845	0.66775	0.77315	0.49485	0.44495	0.18975	0.12595	0.47305	0.48335	0.77825	0.40165	0.03085	0.41845	0.53715	0.60815	0.91115	-0.18875	1.09035	0.80875	0.91665	0.58915	0.58645	1.32515	-0.08985	0.18265	0.43805	0.72165	0.60755	0.79285	1.02205	0.11125	0.88755	0.77555	-0.13475	1.19465	1.11915	0.70305	0.98285	0.99465	0.35445
504	ENSG00000131242	RAB11FIP4	AB058724	-0.0248	-0.1397	0.0563	0.7728	0.1904	0.0654	0.6306	0.372	0.0308	0.6569	0.2763	-0.6747	0.217	0.2336	0.6654	-0.6634	0.5102	0.7961	0.2986	-0.359	0.2019	-0.0072	-0.2975	0.3044	0.3806	0.7145	-0.1173	0.0119	0.6447	0.1614	-0.2136	0.4701	-0.2112	0.5121	0.247777777777778	0.5774	0.3154	-0.2218	0.2988	1.6493	0.5361	0.4263	0.2302	0.724	0.3657	0.7991
505	ENSG00000068305	MEF2A	AI471464	-0.37285	1.25435	-0.09035	0.28585	0.50525	-0.71745	-1.04845	0.23005	0.72845	0.54215	0.29245	-0.51625	0.46865	0.20265	0.18985	0.29595	1.38495	0.53575	1.01715	0.60825	0.93035	0.82635	1.66875	0.86235	1.49935	0.95685	1.53435	0.03485	0.45655	-0.45825	0.62485	0.79545	1.29975	-0.09705	1.13065	0.23545	0.66585	0.23635	0.91015	-0.36805	0.64605	1.07855	0.23505	0.20255	1.00455	1.25775
506	NA	AA804900	NA	-0.36635	0.54055	-0.23615	0.38145	0.25685	0.70515	0.40925	0.33165	0.42735	0.66315	0.08345	0.10675	-0.18435	0.29795	0.24375	0.87675	0.40605	-0.02925	0.22465	0.23615	-0.57695	0.76395	0.19785	0.19195	1.17305	0.08085	0.22575	0.60135	0.26045	0.32105	-0.25085	0.70435	0.43265	0.42955	0.44535	0.36085	0.88925	0.52825	0.55285	0.45085	0.45465	1.28905	0.35315	0.85875	0.19395	0.37365
507	ENSG00000196743	GM2A	AK094308	1.39	-0.0427	-0.0436	-0.1377	0.3864	-0.6843	0.7126	-0.1761	0.9525	0.5358	-0.4164	0.2675	-0.5424	0.3229	-0.0637	0.5337	1.0521	0.0786	0.8075	0.6221	1.0651	1.3664	0.1126	0.2283	0.8936	1.3295	0.7443	1.6134	0.311	0.0296	0.7435	0.24	0.2098	-1.022	-0.3632	1.1713	0.3766	-0.3462	0.6753	-0.1175	1.0882	0.5703	0.4961	1.1592	-0.6685	1.2004
508	ENSG00000007312	CD79B	M89957	-1.45665	-2.41255	0.60695	0.23275	0.90665	0.89225	0.31825	0.61745	0.80045	0.74015	-0.54495	1.14635	0.25055	0.66035	0.95715	-0.43525	0.79265	1.20245	0.50785	0.54805	-2.20845	-0.75485	1.51435	0.43225	-2.16155	0.35285	-0.04725	-0.23405	-1.79285	0.39955	-0.04715	1.42555	0.39245	0.04515	0.11765	1.22275	0.40695	0.03045	-0.07685	0.69925	0.94955	-1.44435	0.82545	0.24665	-0.05375	1.00955
509	ENSG00000143924	EML4	AK001804	0.5529	0.9989	0.4111	0.7763	0.5161	0.4053	0.3105	0.4182	0.602	0.2408	0.1576	0.3951	0.4695	0.1619	0.1687	0.0612	0.092	0.8803	0.1636	0.2274	1.1275	1.2367	-0.0832	0.438	0.9453	0.1831	0.6131	0.5771	0.1683	0.4982	0.7518	0.0751	-0.0553	0.122	-0.3783	0.6685	0.2939	0.1791	0.0432	0.0468	0.3314	-0.2004	0.121	-0.2336	0.3259	0.3356
510	ENSG00000163513	TGFBR2	NM_003242	0.81885	-0.10425	0.76845	0.57155	0.72655	0.52915	0.52115	1.31055	0.54355	0.58295	0.52695	0.89435	0.26335	0.75455	-0.32995	-0.11335	0.49355	0.36375	0.56445	-0.54745	1.36635	0.50155	0.25815	0.70325	0.33645	0.17365	0.27615	0.86855	0.69775	0.443814285714286	0.10145	0.00525	0.06415	-0.90375	0.53975	1.01275	-0.19195	-0.01375	0.70635	-0.01025	0.51135	0.97325	0.67095	0.62445	-0.59455	-0.24465
511	ENSG00000105486	LIG1	M36067	0.2802	-0.335	-0.00946	0.3626	0.0722	0	0.6518	-0.2664	0.0135	0.5314	-0.0709	-0.179	-0.2176	-0.0402	0.1235	0.0953	0.4373	0.108	-0.1294	0.0709	-0.8046	0.2568	0.2661	0.2205	0.6136	0.1264	-0.032	0.7559	0.3382	0.3154	-0.2321	0.2781	-0.348	0.5161	0.0553	-0.5469	0.7706	0.1704	0.1983	0.5145	-0.0223	0.7937	0.5435	0.2594	-0.3496	0.7586
512	ENSG00000055955	ITIH4	D38535	-0.1686	-0.5874	-0.198	0.0329	0.5105	1.5603	-0.1639	-0.6201	0.6376	0.7561	1.0406	0.0082	0.5563	1.4862	-0.1125	0.8202	1.0586	0.6557	0.5085	0.0305	-0.5331	1.6489	0.2784	0.902	0.4556	0.769	0.3607	0.1855	-0.3353	0.6053	0.3485	1.3483	0.6491	-0.1483	-0.3472	1.6169	0.6515	0.36051	0.6208	-0.5323	1.6554	0.9912	-0.2447	0.5419	0.2637	0.4666
513	ENSG00000083168	MYST3	U47742	0.768	-0.5313	0.2172	0.6915	0.4893	-0.0166	0.289	0.4274	0.1274	0.5129	0.0966	0.2517	0.1876	0.4719	-0.3691	-1.0257	0.4321	0.2007	0.206	-0.3484	0.6585	0.0187	-0.1907	0.2156	0.0113	0.5396	-0.1523	0.258	0.5224	0.4049	-0.2197	0.2674	-0.112	0.9291	-0.9791	0.2719	0.1262	-0.241	0.7947	-0.4119	0.6983	0.3009	0.5331	0.2517	0.2342	0.4733
514	ENSG00000169442	CD52	X62466	-0.0825	0.5165	0.2828	0.9594	0.1165	1.0364	0.3702	0.7942	0.9003	0.6061	0.1312	0.662	0.1903	0.8086	0.7436	0.2917	0.8825	0.8879	0.6955	0.409	-0.672	0.9972	0.61	0.7306	0.9302	0.2019	-0.2021	0.7933	0.9015	0.2642	0.5133	0.3488	0.1794	-0.3382	1.0129	1.0168	0.6866	0.6771	0.4581	0.2875	0.9441	0.8388	0.7948	0.5994	-0.1406	0.3597
515	NA	AL157438	NA	0.4066	-0.2365	0.4176	0.5233	1.2578	0.15	0.3668	0.2927	0.238	0.5403	-0.0129	0.2459	0.0759	0.1705	0.6378	0.219	0.4677	0.1933	0.237	0.0589	1.4821	0.1846	0.4384	0.5023	-0.2338	0.6366	0.144	0.3821	0.9878	-1.0132	0.076	0.6033	0.1462	0.1144	0.1695	-0.0765	0.4136	0.5423	1.3276	0.3059	-0.1988	0.9037	0.5996	0.4317	0.4942	0.301
516	ENSG00000067082	KLF6	U44975	-0.00515	0.94065	-0.14925	1.96045	-0.10395	-0.16845	0.30025	0.42235	0.02585	0.49155	0.49435	-0.60755	0.96175	0.81965	-0.01045	-0.85715	0.00865	-0.25935	-0.19215	-0.16525	-0.01235	0.87355	0.57497	1.20455	-0.37665	-0.11105	0.15325	0.04415	2.07615	-0.06675	0.18045	-0.51845	-0.09585	-0.26575	-0.16555	0.80925	0.36585	0.08065	0.89725	-1.21085	0.05615	0.19195	0.32765	-0.35355	-0.09385	-0.22745
517	ENSG00000188822	CNR2	X74328	-0.6743	0.5913	0.3108	0.6119	0.8416	0.286	0.193	0.5801	0.3515	0.1916	-0.4259	-0.4279	-0.3884	0.5975	0.4135	0.4994	0.5298	0.4658	0.4686	-0.3165	0.1376	0.5403	0.1499	0.5445	0.0164	0.6199	0.068	0.6897	0.4892	0.3223	0.4688	0.6624	0.0422	0.1333	0.2813	1.1543	0.9767	0.4238	-0.0085	-0.4662	0.3966	0.1875	0.2277	0.675	0	-0.1304
518	ENSG00000121966	CXCR4	X71635	0.8824	-0.0675	0.2488	2.4742	1.2312	1.357	0.6038	1.4441	0.7744	0.6063	1.2046	1.8107	0.1326	1.7062	0.6303	-0.0112	0.5987	0.2613	0.2599	-0.5466	1.4903	1.1544	1.5299	1.9622	0.5863	2.2503	0.498	0.8094	1.9252	-0.108	0.5119	0.1359	-0.4157	1.1807	1.2479	0.3015	0.9012	1.1858	0.8914	1.118	1.4798	0.976	1.1334	0.9272	-0.1984	1.2033
519	ENSG00000109079	TNFAIP1	M80783	-0.8312	-0.3604	0.2128	0.025	0.2206	0.5834	-0.0779	0.0694	-0.3753	-0.0679	0.0853	0.5146	-0.3553	-0.0035	0.6608	-0.0617	0.1362	0.2276	0.5215	-0.01336	-0.0078	-1.0631	0.1429	-0.042	0.8176	0.17	-0.3233	0.0113	0.05854	0.2693	-1.0029	0.2628	0.1171	1.0212	0.18418125	-0.2854	0.0412	0.0846	0.4525	1.2334	-0.5553	0.5951	0.4009	0.2767	-0.0748	0.1271
520	ENSG00000095585	BLNK	AA836294	-0.9409	-0.5869	0.7665	0.7048	0.879	1.202	0.5183	0.6095	0.1891	1.0404	0.7534	-0.4896	-0.8909	1.2005	0.5724	0.3849	0.8581	0.5703	0.9911	0.7199	0.9047	0.7216	1.0959	1.3656	0.1636	1.1086	1.7989	1.0032	0.938777777777778	0.3215	0.6144	0.5835	-0.3839	0.7545	0.9475	1.4815	0.5832	0.8089	0.8917	0.8913	1.1867	0.4308	0.6613	1.3189	0.5693	1.012
521	ENSG00000067082	KLF6	U44975	0.1824	0.9339	-0.0141	2.118	0.0789	0.1925	0.1931	0.4589	0.06	0.1464	0.7282	-0.0491	1.3773	1.0385	0.2544	-0.7672	0.1131	0.032	0.0296	0.0174	0.018	0.4665	0.6907	1.2009	-0.6618	-0.5388	0.2573	0.1608	1.7063	0.3825	-0.1686	-0.425	-0.1761	-0.5182	0.16756	0.40107	0.04107	-0.00246666666666667	0.35845	-0.336	-0.190311111111111	0.08604	0.03938	-0.0201777777777778	0.23415	0.00273333333333334
522	ENSG00000112079	STK38	Z35102	0.0223	-0.087	-0.1783	0.9155	0.2999	0.1418	0.1901	0.7089	-0.6144	0.8758	0.9399	0.0201	0.7038	0.5104	0.7159	0.2458	0.6307	0.9525	0.239	-0.57	0.1713	-0.0594	0.5751	0.3274	0.4049	0.2762	0.2353	0.2637	0.5779	0.8112	-0.0969	0.7523	0.5726	0.4565	-0.4201	0.3303	0.0346	-0.4256	0.5632	0.0297	0.6959	1.0574	1.4361	1.1569	0.0927	0.5966
523	NA	AI568329	NA	1.1323	-0.6517	0.6261	0.3726	0.7205	0.1275	0.8369	0.2832	-0.2037	-0.1995	-0.427	0.6536	-0.1768	0.1525	-0.2979	0.0184	0.9104	0.5781	0.0731	-0.6654	0.4938	0.1053	0.1451	0.129	-0.10469375	0.46552	0.1795	0.5275	0.4252	0.123116666666667	0.8495	0.0324	-0.2083	-0.1086	0.4529	0.1877	1e-04	0.2873	0.3016	0.2947	-0.1973	0.2888	0.2797	0.3295	-0.0876	0.5166
524	ENSG00000131127	ZNF141	NM_003441	-0.2211	-1.2556	0.2769	-0.088	0.2041	0.8026	0.7358	0.1361	0.3435	0.5242	0	0.8189	0.3364	1.2197	-0.0745	-0.0326	1.3813	1.0564	0.091	-0.0463	0.0652	0.1696	0.0084	0.3525	-0.5988	0.9838	0.4759	0.6569	-1.4687	-0.0542	-0.9488	0.5544	0.5062	0.7311	0.805	1.4058	0.9189	1.3853	0.8249	0.5276	1.205	-0.022	0.0458	1.8247	-0.0376	0.1629
525	ENSG00000012779	ALOX5	AA814442	1.21045	-0.65665	-0.13275	-0.56455	-0.58355	-0.96615	-0.82115	-0.01325	-0.35975	0.78435	-1.02755	1.00495	0.09075	0.38885	0.40815	0.83315	0.48525	-0.42645	0.42745	-0.40005	0.38275	0.65965	0.40375	0.89405	0.34695	1.19105	0.94675	0.29505	-0.13865	0.22335	0.0678222222222222	0.417915	1.35115	0.46975	0.189415	1.60865	0.80245	0.30265	-0.38275	0.164825	1.17775	0.02715	0.99095	0.67635	0.20665	0.39895
526	ENSG00000168918	INPP5D	AA825184	-0.8779	-1.1793	0.9904	0.873	0.6089	1.6696	0.7967	-0.0736	2.3624	1.1584	0.8027	0.0082	0.5096	-0.0046	0.9182	0.0701	1.2254	0.749	1.024	0.1907	0.3301	1.033	0.9384	1.7995	0.274	0.9945	0.8298	1.0903	0.0979	0.8299	0.1718	1.3804	-0.1423	0.3297	0.1408	2.225	1.204	0.9359	0.1591	0.596765	1.6353	0.398	0.0791	1.0327	0.886	1.1928
527	ENSG00000145016	KIAA0226	XM_032901	0.04997	0.40595	0.24195	-0.15615	0.32825	0.49545	-0.21605	1.17495	0.19455	0.70675	0.13655	0.00775	-0.14925	0.12475	0.74865	0.48315	0.63295	0.09485	0.17105	0.38175	0.61385	1.21765	1.30325	0.54765	1.62545	0.40175	0.47695	0.60225	1.53755	-0.11075	-0.04905	0.54525	0.12975	0.34285	0.19055	0.63375	0.09245	0.52065	0.95025	0.58125	0.62465	1.83095	1.53835	1.27215	0.95725	1.62495
528	NA	BX640847	NA	-0.3971	1.9513	1.4599	-0.6882	-0.4441	1.7859	0.0582	-2.6415	0.8878	0.6965	2.5906	-0.0508	2.3879	2.4897	0.6598	-0.3279	2.1409	1.2802	1.4219	2.2363	0.6218	1.7692	0.7219	-1.4503	0.7109	-0.5543	2.4476	0.2274	2.5676	0.8218	3.1704	2.5957	1.3253	-0.7893	0.7982	1.8076	-2.8505	1.1011	-0.5786	-0.3421	1.3482	-0.677	-0.5838	0.093	1.6065	2.4484
529	ENSG00000161267	BDH	AA252116	-0.0805	-0.4917	0.2915	0.2903	-0.0718	0.546	-0.3819	0.2017	-0.1425	-0.2037	0.2966	-0.0105	0.5212	0.0697	-0.0305	0.1781	0.5686	-0.2785	0.0785	0.0907	0.337	0.1363	0.2667	0.3691	0.0929	0.4466	-0.3361	-0.0714	0.2545	-8e-04	-0.5548	0.2799	0.1214	0.3492	0.3171	0.4752	-0.0399	-0.1277	0.3997	0.8663	0.572	0.7313	0.2353	0.0058	-0.4268	0.7619
530	ENSG00000166261	ZNF202	AF027219	0.4938	-0.285946717753561	0.0627	0.6019	0.4278	0.4491	0.080035612445003	0.00422535893711746	-0.116015752132585	0.105444431570339	1.6601	0.0220612543961178	0.165461422976501	0.0581674482190966	-0.100719011805214	-0.181188098468331	0.0615363873623064	0.10292415559109	-0.0184871694004647	-0.260618461538461	0.6221	-0.157275126182865	-0.3046	-0.0488237215880682	1.5177	-0.3131	0.100278550953219	0.4364	-0.166014755417838	-0.0324607229778098	-0.0871119776108515	0.0277849329798929	-0.0419422980794528	-0.01734645174103	-0.0427498910991723	-0.0459016720406932	-0.0858245983012412	-0.123326001880716	0.0792841636316328	-0.095684291602709	-0.0339571268470463	-0.0639236513157891	0.0495290773532156	0.029979597059982	-0.106162498292217	0.0409359298859895
531	ENSG00000114841	DNAH1	AL117428	-0.141	-0.2204	0.5689	0.9742	1.173	1.1028	0.8243	1.1299	1.0283	1.4874	1.651	0.9109	0.0534	1.5477	0.7737	1.4449	1.3801	0.7017	1.3436	1.3905	0.669	2.0848	1.7585	1.6098	1.4939	1.5612	1.312	1.0102	0.8445	0.1763	-0.0026	0.6632	0.6652	0.3221	0.6851	1.975	1.4617	0.9639	1.9844	0.4764	1.376	1.6122	1.0563	1.6498	0.6176	0.9729
532	ENSG00000104133	NP_079413.2	AA810756	0.34755	-0.0170142857142857	0.83375	0.69085	0.38545	0.63325	0.01975	-0.02855	0.19555	0.96625	1.03205	0.76015	1.30185	1.11045	0.03375	1.08155	0.88925	-0.14505	0.76035	0.1256	0.33225	0.75765	0.28785	0.93845	-0.58355	0.10545	0.26655	0.61805	-0.20935	0.224675	-0.05505	0.11655	0.24195	-1.09995	0.53165	0.99325	0.37515	0.02045	0.16565	0.02565	0.00435	-0.17995	-0.92655	0.25755	-0.14215	0.05995
533	ENSG00000130076	IGHG3	X57086	0.4079	0.9744	0.3855	-0.0457	1.0961	1.2543	1.1707	1.2091	0.939	0.5443	-0.6121	0.9031	-0.4787	1.0268	0.222	0.466	0.376	0.4533	-0.4452	0.1327	-0.8128	0.6841	0.5829	0.6889	1.0887	0.7822	-0.0371	0.7493	0.0971	-0.2318	-0.3156	0.4589	-0.7297	0.7751	1.1066	1.0981	0.3335	0.4654	0.6386	0.3634	-0.2063	1.9734	1.5465	0.3966	0.4208	1.1285
534	ENSG00000112297	AIM1	U83115	0.5843	-0.4838	0.6338	0.357	0.6719	-0.3288	0.2828	1.0446	0.2366	0.6644	0.4406	0.442	0.625	-0.4233	-0.5327	0.3977	-0.4005	0.4055	-0.262	-0.8464	1.0331	0.2962	0.1682	-0.0162	0.1923	0.451	0.2842	0.7358	0.6496	0.6409	-0.3377	-0.0951	0.4709	0.6149	0.1588	0.3305	-0.447	-0.1601	0.6332	-0.0271	1.1358	0.9134	0.7632	0.726955555555555	0.4333	-0.3602
535	ENSG00000108599	AKAP10	AF037439	0.0675	-0.4099	0.3695	0.6646	-0.1306	0.0218	0.3933	0.1041	0.1222	0.2529	0.2411	0.2414	0.0795	0.2233	0.6938	-0.6814	0.5096	0.3021	0.0754	-0.4765	-0.7543	-0.5449	-0.0468	0.6211	0.3043	0.2789	0.1649	0.1056	0.7065	0.1662	-0.3244	0.6342	-0.3641	0.2448	0.256	0.3154	0.4698	-0.1356	0.7003	0.2189	0.5621	0.0695	0.2353	0.3553	0.3235	-0.1046
536	ENSG00000166974	MAPRE2	AB016823	0.28255	-0.94575	0.19455	0.48425	0.87265	0.84765	0.37435	0.09495	0.02695	0.28345	-0.34765	0.33895	-0.21015	0.51505	0.32245	-0.97585	0.19095	0.65575	0.08115	-0.45765	0.36885	-0.32165	0.39555	-0.00195	-0.58125	0.30195	-0.06025	0.54025	1.62135	0.28455	-0.25965	0.39685	-0.34125	0.64815	1.28075	0.27075	0.63455	-0.10335	0.73005	0.199383333333333	0.293245	0.289155	0.568855	0.383285	0.096205	0.094055
537	ENSG00000102384	FSHPRH1	AA835785	0.1535	0.6928	0.1629	0.0264	0.2508	0.2068	0.351	0.0419	-0.0029	0.372	-0.2723	0.3737	0.0365	0.1507	-0.8176	0.6308	-0.5262	-0.6169	-0.2316	-0.031475	0.8578	0.6127	-0.2318	0.1712	0.4224	0.1625	0.3281	0.5685	-0.3622	0.0015	-0.1033	0.2691	0.441	0.1581	0.2521	0.2567	0.6085	0.5	-0.0699	0.1771	-0.291	0.9087	0.3823	0.4343	-0.3072	0.1669
538	ENSG00000143742	SRP9	U20998	0.3877	-1.1709	0.2243	-0.2463	0.6913	0.1333	0.5381	0.4728	0.2235	0.0946	-0.317	0.4816	-0.0023	0.2254	0.0112	-0.264	0.0857	0.6025	0.2035	-0.1604	0.4588	-0.5123	0.1828	0.1909	-0.6213	0.2559	0.3968	0.201	0.9995	0.2036	-0.0064	0.4803	0.0579	0.6217	0.3388	0.2252	0.3135	-0.2687	0.7766	0.5272	0.1647	0.365	0.8301	0.3346	0.309	-0.223
539	ENSG00000179583	C2TA_HUMAN	U18259	-0.06695	-0.96705	-0.03155	0.27325	0.41415	0.33525	0.45075	-0.87935	1.32675	0.43115	0.44015	-0.64705	-0.05025	0.18675	0.16735	0.59415	1.09625	0.37385	0.16385	-0.05785	0.90095	0.43715	0.38625	0.58915	0.49955	0.50615	0.51245	1.75855	0.76035	0.36625	-0.02845	0.52325	0.11165	-0.05175	-0.46725	1.34865	0.77375	1.47625	0.57675	0.18755	0.58565	0.04025	-0.55515	0.84685	-0.20045	0.14295
540	ENSG00000072694	FCGR2B	M28696	-0.3927	-0.3759	0.9027	1.0148	0.2906	0.9561	0.4781	0.7127	1.0703	1.4934	0.2289	0.9452	0.7395	1.2981	1.4264	1.0388	0.8295	0.914	0.8761	0.3219	0.1291	0.5451	2.0851	0.8734	0.3155	1.2187	0.1337	1.4029	0.5975	0.2282	0.7835	0.8518	0.2325	1.14	1.0035	0.5717	0.951	0.5231	1.4699	1.1951	0.3912	1.3024	1.5148	1.7211	0.7048	1.3296
541	ENSG00000068650	ATP11A	AK025511	-0.0127	-0.7898	0.8159	-0.0413	0.9341	1.3182	0.301	-0.8414	1.437	0.9968	0.1576	-0.189	0.4133	1.1064	1.3087	0.4391	2.1762	1.893	1.0547	0.3456	1.3602	0.3945	1.1441	1.4885	-0.3126	2.0092	1.3454	0.0291	2.2547	1.4385	-0.3964	1.0937	-0.8706	1.019	0.2538	1.3395	0.7729	0.7875	0.7038	0.3156	1.0652	0.5639	-0.0182	1.3563	1.1348	0.1887
542	ENSG00000112091	HLA-DMB	U15085	0.25495	0.22955	-0.00055	0.45085	-0.84975	-0.47605	0.14475	-0.05385	0.92485	0.86605	-0.29235	-0.14195	-0.16615	-0.29645	0.46545	0.64115	0.61195	0.51355	-0.20755	-0.13715	0.27165	0.48965	0.41205	0.25685	0.71895	0.35245	0.12405	0.52575	0.96775	-1.05885	-0.20975	0.46175	-0.37275	0.19215	0.97995	0.86995	-0.03445	0.56465	0.95605	-0.29865	0.11415	1.18225	0.37715	0.91835	0.03415	0.25525
543	ENSG00000156234	CXCL13	AF044197	0.5404	0.0933	0.8154	3.0571	0.8003	0.4012	1.5071	0.6197	-0.0269	0.9522	1.4485	1.6454	0.9259	0.5585	1.3662	0.7538	1.7032	1.5517	1.4176	0.0156	0.7102	-0.5377	2.1156	-1.1493	0.9815	-0.3468	0.5678	-0.5971	0.7584	-0.8026	-0.5958	0.2547	0.4656	1.6157	-0.935	2.0663	0.5624	-1.198	0.6121	-1.8727	1.9893	0.7422	1.5313	2.0957	0.9737	0.924
544	ENSG00000196504	FNBP3_HUMAN	AA291093	0.1759	-0.722	0.0427	0.1541	0.2171	-0.086	0.4349	0.359	0.8621	0.6995	0.0652	0.4498	0.2103	0.6129	0.0177	-0.2648	0.2765	0.5104	0.1807	-0.178	0.7161	0.1405	0.1869	0.3657	-0.1373	0.8764	0.2301	-0.1537	0.74915	0.4327	-0.1857	0.3033	0.1621	0.7186	0.1539	0.9073	0.3859	0.0691	0.7562	0.2431	0.5474	0.2278	0.5952	0.5054	0.6601	0.1658
545	NA	AA279751	NA	0.1081	-0.19464	0.0239	-0.0032	0.1309	-0.5723	0.4812	-0.6206	0.0462	1.2203	-0.3943	-1.6258	0.7987	-0.7394	0.441	0.6322	0.1509	-0.3838	0.4975	-0.2433	0.3172	0.8831	1.8268	0.5236	0.5843	0.3176	-0.4199	0.1823	-0.0578	0.0065	-0.3966	0.3605	0.1649	0.0798	-0.7808	0.8678	0.0344	0.1415	1.3664	-0.0365	0.4919	0.5078	-0.4917	0.1892	-0.5729	1.0608
546	ENSG00000159388	BTG2	U72649	0.0619	-0.867	0.5678	0.6464	0.9844	-0.2116	0.0147	0.6511	-0.0462	0.4699	-0.2151	0.2108	-0.0053	0.332	0.4552	0.0629	0.1074	0.3221	0.1818	0.053915	0.8017	-0.628	1.4627	0.2985	-0.2692	0.6549	-0.3953	-0.2009	0.4708	-0.1128	-0.2449	0.8185	-0.017	0.4463	0.6794	0.4542	-0.0933	-0.1892	0.2449	0.0074	0.7634	-0.075	0.5303	0.5819	0.2647	0.4247
547	ENSG00000099956	SMARCB1	NM_003073	-0.1936	0.0108	-0.3771	0.213	0.9681	0.2391	0.6655	0.2777	-0.2865	0.5846	-0.5004	0.7155	0.0528	0.4286	0.3759	-0.1718	0.3849	0.6401	0.1192	-0.6036	0.6957	0.4048	0.373	-0.0568	-0.0788	0.3997	0.4001	0.5008	0.4992	-1.2593	0.3241	1.0759	0.3853	0.969	1.5382	-0.4085	-0.0399	-0.0044	0.8395	0.9886	0.6377	0.868	1.2654	0.5767	0.0523	0.3794
548	ENSG00000172663	NP_079400.1	AK025402	0.0788	0.4048	0.1079	0.9058	0.3297	-0.5331	0.2186	0.2282	-0.0153	0.4813	-0.072	0.1293	0.5409	0.8507	0.3751	0.6007	0.3393	-0.1037	0.4296	0.59	-0.86	0.5144	0.4338	0.3829	0.184	0.1654	-0.2308	-0.2279	0.0982	-0.1997	-0.237	0.2749	-0.0907	-0.0951	0.2879	0.5146	0.1666	0.5777	0.243	-0.5337	0.5951	0.308	0.0131	0.5393	0.2072	0.4576
549	ENSG00000108510	THRAP1	AB011165	0.0492	-0.8342	0.47	0.481	0.2146	0.3961	-0.2086	0.3977	0.1265	0.0552	-0.2931	0.1873	0.1132	-0.0138	-0.0043	-0.7088	0.362	0.065205	0.0269	-0.2693	0.4848	0.0372	0.6884	0.3675	-0.3279	0.6216	-0.0297	0.2058	0.2952	0.1264	0.1455	0.165	-0.1884	0.6493	0.2151	0.3075	0.1362	-0.3281	0.5632	0.3821	0.489	-0.2408	0.2399	0.0253	0.2114	0.1115
550	NA	BX647351	NA	0.33265	0.19355	0.49055	0.53995	0.77495	0.09995	0.39725	0.70775	0.43115	0.54925	0.39245	0.69315	0.26585	0.63065	0.24405	-0.05345	0.52055	0.17725	0.28765	-0.09355	0.61795	0.23965	-0.32885	0.54625	0.19835	0.31965	0.12235	0.65455	0.39055	1.04645	-0.22925	0.11685	0.25135	0.68255	0.28035	0.53335	0.58015	0.06705	0.90125	-0.03185	0.94345	0.76815	0.87745	0.66385	0.66435	-0.46275
551	ENSG00000184574	GPR92	AJ272207	-0.43485	-0.61125	0.32265	0.32355	0.62685	0.19045	-0.36595	0.23935	0.77845	0.34655	-0.48015	-0.42695	0.23705	1.39525	-0.41725	-0.32955	0.84855	0.70915	0.26175	-0.28395	-0.24875	-0.13295	0.198155	0.18055	-0.03705	0.55085	0.17655	0.84775	0.48285	0.17975	0.53035	0.36455	-0.60185	0.37465	0.00715	0.45975	0.33805	-0.14035	0.63545	0.03685	0.94835	-0.15045	0.19955	0.58895	0.10045	0.63885
552	ENSG00000137752	CASP1	M87507	0.392	-0.5645	0.7353	-0.321	0.2587	1.227	0.9395	1.3589	0.6224	1.0522	0.5798	-0.0605	0.5822	0.7229	0.0082	-0.5253	0.2946	1.0331	0.5274	0.2314	0.0954	-0.4455	0.416	0.8899	0.3876	0.5917	1.4051	1.3436	0.8585	0.4189	0.4322	0.7046	0.608	0.6954	0.9216	0.9417	-0.1639	0.6633	1.3151	0.5458	0.1079	0.4329	0.722	0.7724	0.9692	0.6477
553	ENSG00000113712	CSNK1A1	L37042	0.8311	0.2833	1.2699	2.0019	1.1562	0.7383	1.4046	0.7367	1.0272	-0.5708	0.8384	0.7435	-0.0642	1.581	1.676	-1.0954	1.6171	1.9513	0.9953	0.44573	1.6753	0.844	-0.6326	1.8885	0.5127	-0.0764	0.3185	1.5268	1.803	0.9974	1.3498	0.4614	-0.1554	0.7641	1.3069	2.0804	1.2751	0.1076	1.0969	-0.0973	1.5342	1.2571	1.1765	-1.0386	-0.5236	0.2472
554	ENSG00000061936	SFRS8	U08377	0.0964	-0.5557	0.0143	0.9543	0.0127	0.1962	0.369	-0.1241	0.1048	0.0603	-0.1489	0.5149	0.2435	0.3083	0.2208	-0.2124	0.3402	0.3226	0.0354	0.1195	0.1653	-0.1187	0.2142	-0.0012	0.2176	0.255	0.1076	0.2922	0.4051	0.3336	0.105	-0.3655	-0.1756	0.4155	-0.256	0.3678	0.2659	0.0264	0.1319	0.0307	-0.5036	0.6109	0.64	0.0093	-0.0804	0.0345
555	ENSG00000196776	CD47	BC037306	1.02065	-0.18265	-0.03005	0.05745	0.32145	-0.45625	0.04345	0.49805	0.39835	0.66305	0.20305	0.51715	-0.08975	0.89555	-0.21855	0.13265	-0.01635	0.64505	0.47375	-0.16755	0.99335	0.60125	0.82275	0.79865	-0.04715	1.05625	0.50935	0.28615	1.17345	0.84985	-0.055205	0.21185	0.35725	0.35375	0.68945	1.66805	-0.05215	-0.59325	0.54955	-0.26815	0.77275	0.07615	0.75375	0.74035	-0.01445	0.37865
556	ENSG00000044446	PHKA2	X80497	-0.0315	-0.3344	0.1719	0.6483	0.3751	0.4015	0.2575	0.2745	0.7254	0.5675	-0.0011	0.4754	0.073	0.3599	0.2637	0.7636	0.3856	-0.2257	0.0327	-0.1238	-0.0588	0.5171	0.1284	0.2156	0.3953	0.4403	-0.1688	-0.072	0.8244	0.1476	0.04856	0.3355	0.2095	0.33134	0.232572222222222	0.65108	0.5628	0.09044	0.57564	0.30878	0.36533	0.70237	0.43425	0.78306	0.34185	0.21947
557	ENSG00000168216	NP_060838.2	AK002102	0.5691	-2.1517	1.4041	0.8992	1.0681	0.9103	0.9912	1.0464	0.9124	0.5253	0.2795	1.0124	0.8808	1.0046	1.2915	-0.1278	0.6981	0.9756	0.4145	0.0035	1.0001	-0.1322	0.391	0.9211	-0.657135	0.0733	0.9659	0.8526	0.2234	0.557465	0.2379	0.4056	0.311	-0.3398	1.0592	0.9745	0.0901	-0.0105	1.1272	0.6071	0.6226	0.2556	0.8347	0.1989	0.2954	0.7506
558	ENSG00000103365	GGA2	AA837387	0.0139	-0.9353	0.3188	-0.037	-0.1129	0.0422	0.0399	0.3031	0.7937	0.7889	-0.0629	0.0666	1.3609	0.7684	-0.1917	-0.0355	0.4528	-0.1928	-0.1249	-0.4081	0.8303	0.7246	0.6427	1.1232	0.9296	0.9339	-0.5237	1.1357	0.0315	-0.1052	-0.2809	0.6348	0.2035	0.5885	-0.9472	0.7856	0.1	-0.0662	0.2798	0.3248	1.2713	0.278	0.0226	0.5999	-0.3643	0.5767
559	ENSG00000072694	FCGR2B	M28696	-0.1729	-0.4248	0.83	0.7741	0.2829	1.0612	0.3577	0.968	1.4507	1.4164	0.2663	0.8918	0.6361	0.9483	1.4546	0.9198	1.0423	1.0179	0.9267	0.6877	0.2282	0.7287	2.0219	0.958	0.7187	1.1586	0.4497	1.5989	0.7298	0.2928	0.5264	0.8454	-0.0021	1.0692	0.9693	0.4527	0.9412	0.5658	1.479	1.2948	0.9812	1.4924	1.5969	1.669	0.4625	1.4611
560	ENSG00000064995	TAF11	D63705	0.0169	-0.1858	0.126025	0.0178	0.0758	0.1519	0.002	0.2959	-0.1279	0.1943	0.1469	0.3353	-0.0284	0.2818	0.1954	0.2053	0.2125	0.0567	0.0949	0.0856	-0.2381	0.014	-0.3426	0.0346	-0.1154	0.2146	0.1372	0.0933	0.1994	0.0543	-0.493	0.2955	0.0737	0.15	-0.0688	0.4414	0.1055	0.0914	0.3309	-0.1437	0.3052	0.4238	0.3811	0.6059	0.3758	0.0854
561	NA	AA291035	NA	0.35715	0.19415	0.13755	-0.15705	0.04095	0.90305	0.85915	0.70855	0.23445	-0.49555	-0.70365	0.04105	-0.55975	0.27935	0.37965	0.41215	1.01025	0.36385	-0.49045	0.05655	0.53795	0.70735	-0.22335	-0.65605	0.51265	0.29735	0.50765	1.32775	0.30665	0.37065	0.48625	0.36305	0.30075	0.08305	0.48935	0.18825	1.08885	1.25985	0.69785	0.49385	0.65675	0.35965	-0.05155	0.07675	-0.23415	0.55345
562	NA	AA761186	NA	-0.3311	-0.3899	0.1004	0.1115	0.0738	0.1781	0.0784	0.2028	-0.0721	0.4981	0.1094	0.4571	0.3676	0.4583	0.2275	0.3564	0.6267	0.1798	0.2455	-0.0729	-1.1541	0.0204	-0.1397	0.3485	-0.2024	-0.0124	0.0879	0.0456	-0.2996	0.0934	-0.3456	0.5455	0.0575	0.0316	-1.3169	0.2678	0.1138	0.062	-0.4766	-0.5674	0.6971	-0.2523	0.1661	0.6048	0.0183	-0.0915
563	ENSG00000170571	EMB_HUMAN	AA668764	-0.9598	0.1096	-0.0964	0.9315	0.723	0.6576	-0.3226	0.7985	-0.2275	-0.0369	1.3634	0.057	-0.3641	1.3691	1.0134	1.1999	1.308	0.1393	0.9916	0.1563	0.9157	1.3745	0.763	1.0583	1.1266	0.3137	0.7874	0.2605	-0.4362	0.3253	-0.3037	1.722	0.2267	0.404	0.1834	1.4196	0.9222	0.9939	1.8929	-0.1536	1.7647	1.416	1.6277	1.0173	0.6783	1.561
564	ENSG00000155093	PTPRN2	U66702	-0.3331	0.2447	0.9721	0.2546	0.5288	0.26	1.0768	1.9458	1.7621	1.0948	1.0341	0.754	0.6933	0.7584	1.8277	1.3161	1.4304	2.1818	0.8172	1.2788	0.4468	0.8333	1.4882	1.9873	1.075	1.653	2.0191	0.2078	0.3745	0.9552	0.2631	1.9046	1.103	0.8084	-0.0248	2.1534	1.1873	0.2577	2.2288	1.4662	1.8175	0.0119	0.786	1.5664	1.751	1.8181
565	ENSG00000012124	CD22	X59350	-0.82795	0.21075	-0.08285	-0.09105	0.59315	-0.05535	1.30405	0.53485	0.79165	0.63795	-0.59455	0.10045	0.12205	-0.18195	0.16065	0.70665	0.72465	1.57245	0.19305	0.46625	-0.44555	1.13665	0.47635	-0.26375	1.14445	-0.17515	0.96815	0.92395	1.15605	0.40345	-0.01485	1.24455	0.82465	0.12475	-0.61335	-0.64005	0.23885	1.42985	0.60055	1.41735	0.87195	1.05085	0.67895	0.97945	0.11005	0.76545
566	ENSG00000172661	FAM21D	AB011164	0.0843	-0.6295	0.1287	0.4001	0.0667	0.2324	0.1865	0.5305	0.3498	0.3624	0.3174	0.2356	0.0361	0.2989	-0.0247	0.0749	0.2865	0.2542	0.2425	-0.417	0.0791	0.0977	0.0095	0.2401	0.2095	0.0575	-0.1115	0.348	0.6763	0.1349	0.0885	0.3219	0.0125	0.3713	0.096	0.6061	0.1315	0.1324	0.6206	-0.3339	0.709	0.3446	0.3341	0.6654	0.0934	0.2704
567	ENSG00000198064	Y0220_HUMAN	AA814341	-0.1347	-1.6142	0.3828	0.0549	-0.1013	0.744	0.1286	-0.2129	0.4891	0.0533	-0.1967	0.5087	0.8699	0.5708	0.3838	-0.2981	0.7049	0.364	0.4619	-0.4111	-0.4759	-1.0763	-0.2026	0.7185	-1.0684	0.303	-0.1093	0	-1.5091	0.5474	0.0033	0.6037	0.236	-0.0194	-0.9015	1.657	0.406	-0.117	0.1218	-0.208	1.1025	-0.9219	-0.3224	0.5167	-0.3778	0.5002
568	ENSG00000003400	CASP10	U60519	0	-3e-04	0.7439	0.9918	0.2092	-1.5889	0.1209	-0.2844	0.2022	2.3247	1.0034	-0.2311	1.3467	-0.4092	-0.6059	1.5454	-0.6453	0.7918	-0.3029	0.1921	1.3473	2.0036	1.0012	0.1361	-0.0017	-0.046	1.3216	0.6901	1.5687	1.2892	1.0445	1.0063	1.4891	1.2956	0.141425	0.1729	0.5032	0.5175	-0.5299	-1.4458	0.8542	1.6788	1.5527	1.3584	-0.0843	-0.7033
569	ENSG00000104894	CD37	X14046	0.1711	-0.2618	0.4564	0.1922	0.1504	0.623	0.334	0.4752	-0.1406	0.5946	-0.3996	0.479	-0.7251	0.4032	0.2538	0.1967	0.4853	0.3427	0.1871	0.3012	-0.5705	0.928	0.0466	0.3884	0.0513	-0.1406	-0.4274	-0.5624	-0.1493	-0.0047	-0.5004	0.0592	0.0938	0.0386	0.4283	0.0754	0.4001	0.1604	0.0522	0.2223	1.0479	0.4737	0.3442	0.7601	0.1999	0.5123
570	ENSG00000092330	TINF2	AF195512	0.3305	0.5159	0.1844	0.577	0.4814	0.1257	0.3485	0.4012	-0.3348	0.5791	-0.2979	0.3616	0.0294	0.3915	0.2351	-0.5635	0.1968	0.2242	0.2087	-0.3904	0.2979	0.3992	0.1973	-0.0271	0.1249	0.1238	-0.2262	-0.0991	0.2814	0.0261	0.2525	0.1417	-0.0992	0.465	0.1436	0.4692	0.1454	-0.438	0.51	-0.2856	0.2164	0.7145	0.7081	0.1326	-0.4517	0.5982
571	ENSG00000182866	LCK	M36881	0.1987	1.385	0.3249	1.2521	2.0446	1.2997	0.2637	0.9613	0.1146	1.2231	0.8711	0.4833	0.0453	1.6073	0.8117	-0.0433	1.4348	0.9288	0.9434	0.2492	0.6254	0.2362	0.2969	-0.2417	0.8803	1.1794	0.4489	-0.5242	2.7842	0.453	-0.5209	1.191	0.234	1.6084	1.133	0.5895	0.3909	-1.0778	1.826	-0.3432	-0.1864	1.9383	1.7973	0.5417	0.2242	0.2342
572	ENSG00000137078	NP_055265.1	AJ010059	0.00035	0.90805	0.71825	0.15565	1.11225	0.59625	0.64105	0.99805	-0.44235	0.69045	-0.35415	0.54105	-0.58915	0.50595	0.25535	-0.55075	0.96705	0.33625	0.33965	0.46625	-0.14355	0.33385	-0.55955	0.13155	0.30525	0.31855	0.51135	-0.59735	0.58625	-0.42955	-0.12925	1.09025	0.16425	0.48345	1.05815	0.48685	-0.18285	-1.37365	0.93445	0.60195	-0.00035	0.63025	0.92735	0.40435	0.01565	0.38495
573	ENSG00000099725	PRKY	NM_002760	0.42205	-0.73495	0.22555	-0.25815	0.60075	0.30005	0.33615	0.80295	0.58095	0.91895	0.73845	-0.26365	0.28335	0.26565	0.07435	-0.33055	-0.06905	0.54965	0.60695	-0.65765	-0.10235	0.38865	-0.13925	0.78195	-0.09305	0.68455	0.59895	0.05335	0.77965	0.64735	0.16885	0.46775	-0.07455	0.48145	0.18775	0.64105	0.33355	0.58685	0.61395	0.44515	0.48315	0.02335	0.08865	0.94915	0.40855	0.18665
574	ENSG00000062194	NP_075064.1	AA828241	0.1177	-1.1196	0.4057	0.3056	0.2113	0.1974	0.0658	0.3957	0.0257	0.2819	0.0544	-0.3148	0.5189	0.2155	0.2923	-0.1933	0.3897	0.3844	0.3326	-0.1564	0.7597	0.1019	0.5343	0.7322	-0.1742	0.4624	0.1486	0.4301	-0.021	0.4327	-0.04931	0.3491	-0.0197	0.8873	0.1532	0.4266	-0.1712	0.5986	0.5555	0.2871	0.8723	-0.0362	0.0146	0.3981	0.1713	0.3167
575	ENSG00000111328	CDK2AP1	AF006484	0.6689	-0.2263	-0.177	0.5782	1.3746	1.6926	0.1974	0.4417	0.4868	0.4526	-0.142	-0.623	-0.0119	0.6056	-0.096	0.3363	1.1276	0.9317	0.2536	0.0629	0.1277	-1.2278	0.7244	0.3479	0.3887	0.2235	0.2793	-0.9148	1.5783	-0.1471	-0.213	0.6313	-0.2952	0.7674	0.3074	0.7281	1.2194	-0.7928	0.7177	1.6902	0.4055	0.431	0.814	1.2191	0.146	0.1
576	ENSG00000072736	NFATC3	L41067	-0.15245	-0.22345	0.31025	0.23015	0.15165	0.20795	0.26525	0.21835	0.34215	0.68255	-0.04885	0.49905	-0.03195	-0.29995	-0.13055	-0.05455	0.21055	0.23365	0.14095	-0.11685	0.63435	0.06625	0.00255	-0.03515	0.61225	0.44605	-0.28265	0.81985	0.75295	0.20355	-0.43155	0.27245	-0.19495	0.40025	0.20565	0.38065	0.08185	0.03315	1.02785	-1.03295	0.63625	0.64395	0.58195	0.27395	0.01615	0.04795
577	ENSG00000135250	SRPK2	U88666	0.931	-1.0389	0.3912	0.7431	0.846	0.4232	0.3308	0.2347	0.2049	0.2009	-0.2295	0.5803	0.1531	0.5053	0.2392	-0.8616	0.4666	0.3907	0.3444	-0.4851	0.436	-0.1703	0.6055	0.1068	-0.3792	0.6496	-0.1338	0.4747	0.3917	0.3977	0.1872	0.2737	0.0097	0.3254	0.2805	0.4361	0.162	-0.2112	0.5703	0.4383	-0.0984	0.3756	0.7601	0.5736	0.19	0.3726
578	ENSG00000111328	CDK2AP1	AF006484	0.5314	0.6132	-0.2446	0.3547	1.1476	1.5737	0.1478	0.3526	0.5183	0.3053	-0.1707	-0.5398	-0.1321	0.3102	-0.0383	0.386	1.0105	0.6987	0.1421	0.1076	-0.0012	-0.8026	0.4465	0.2689	0.8541	0.116	0.4169	-0.93	1.5073	-0.2641	-0.1149	0.4921	0.0133	0.3081	-0.0584	0.6771	1.089	-0.7804	0.514	1.5158	0.2647	0.7032	0.6568	1.0237	0.2161	-0.0543
579	ENSG00000153922	CHD1	NM_001270	0.4051	0.1914	0.2382	0.6519	0.5336	0.1939	0.7902	0.2392	0.5783	-0.0391	-0.2956	0.4464	0.0465	0.2086	-0.2793	0.4953	0.4086	0.5401	0.0588	0.1404	0.0792	-0.1103	0.1471	-0.0929	-0.4056	0.0214	0.1605	0.5749	-0.3672	0.1289	0.3753	0.250283333333333	0.1081	0.363	-0.400675	0.2956	0.1876	-0.0374	0.7468	-0.3733	0.8778	-0.0844	0.0544	0.5265	-0.1744	0.0439
580	ENSG00000137752	CASP1	M87507	0.3161	0.1044	0.5431	-0.064325	-0.1646	0.5639	0.5631	0.6879	0.1589	0.7568	0.3618	-0.5002	0.2269	0.3217	-0.3268	-0.5393	-0.0282	0.5467	0.1184	-0.0357	0.0729	0.5896	0.1954	0.452	0.2341	0.2494	0.845	0.9125	0.146	-0.1523	0.2123	0.487	0.6005	0.383	0.5761	0.5626	-0.6156	0.4441	0.8394	-0.0146	-0.0446	0.1846	0.2071	0.4653	0.5934	0.1564
581	ENSG00000117322	CR2	M26004	-0.2912	-0.6739	1.9019	0.549	0.9067	0.1934	1.8948	0.5259	0.7289	0.586	1.6153	1.8621	1.8525	-0.1402	1.6247	-0.7953	1.6283	2.142	0.4414	0.3991	0.4359	-1.015	0.5036	-0.9724	-1.1745	0.5446	0.9443	-0.1182	-1.5157	0.1963	-1.1942	0.435	0.2572	0.4678	-1.1174	1.1461	-0.3437	0.2452	0.531	-2.0996	0.8051	-0.6871	0.1939	0.311	-0.1994	0.2417
582	ENSG00000171681	ATF7IP	AA629532	0.5937	-0.1881	0.8409	0.7088	1.3796	0.7968	0.6765	1.4181	0.4193	1.2246	0.4759	0.6597	0.0665	1.3487	0.4933	0.3514	1.0932	0.175	0.6533	0.6961	1.3453	0.4462	0.7633	0.5319	1.101	0.7087	0.3628	0.5814	1.4185	0.1114	0.4806	0.6258	0.2603	1.1999	1.1049	0.7544	0.4647	0.7727	1.1278	0.555	0.5617	0.7922	0.8279	1.7855	0.6393	0.6361
583	ENSG00000081842	PCDHAC2	BC033735	0.3165	-0.0125	0.6324	0.4512	0.5026	0.4794	0.6634	0.3912	0.7169	0.548	0.2493	-0.1325	-0.0843	-0.1548	0.511	0.1924	1.1391	0.3444	0.734	0.1321	0.9217	-0.2224	0.5291	0.266	0.0669	1.1345	-0.0132	0.6496	0.773015	0.293	-0.4381	0.247	0.6746	1.0387	-0.5249	0.557465	0.0873	0.1674	0.7573	-0.2519	0.8772	0.5763	0.3872	0.0985	1.0079	0.1683
584	ENSG00000077420	APBB1IP	AY152730	0.06255	0.84955	-0.14145	0.42645	0.09585	-0.03415	-0.35475	0.40525	-0.15615	0.25035	-0.34575	-0.07525	-0.41005	0.02715	0.36155	0.29065	-0.03885	-0.00075	0.59235	0.21325	0.73455	0.07115	-0.04575	0.22725	0.60375	-0.04905	-0.51235	0.04415	0.47055	-0.01955	-0.49745	-0.11925	-0.03995	0.18545	0.33545	0.16505	0.19795	0.20165	0.17795	-0.51065	0.35145	0.81645	0.11425	0.49235	0.28245	-0.77265
585	ENSG00000153071	DAB2	U53446	-0.80785	-0.27185	0.94645	0.52985	-0.71355	-1.12505	0.68585	0.43595	-0.83505	0.41285	2.05555	-0.98315	5.96165	-0.77295	0.01755	-0.55335	1.13135	-0.36065	0.05725	0.30475	0.05445	0.51655	-0.21435	-0.07495	0.00565	-0.36335	0.00015	-0.40165	0.78575	1.20165	1.86665	-0.41785	1.70065	0.12685	-0.26825	0.45375	2.00095	0.66825	0.03735	0.74015	-1.13535	0.89895	-0.88215	-0.31705	1.58255	-0.10795
586	ENSG00000145425	RPS3A	M84711	-0.0262	0.8415	1.1994	0.8262	1.4354	-0.6287	1.0265	0.6665	0.2295	1.0656	0.9819	1.1502	0.6265	0.4042	0.0288	-0.8179	0.1468	0.4477	0.1285	0.2915	0.2332	-0.1625	0.1943	-0.3413	0.31092	0.3179	1.2141	0.5369	0.6918	0.36482	0.3693	0.36289	0.9135	0.9455	0.27235	0.28704	0.3584	0.03605	0.77914	0.0756666666666666	0.593088888888889	0.2596	0.72942	0.568122222222222	0.484011111111111	0.9394
587	ENSG00000103197	TSC2	NM_000548	0.0973	-0.8867	0.165	0.7986	0.9081	0.1187	0.3059	0.2852	0.0733	0.5601	0.3219	0.4576	0.3194	0.4761	-0.0348	-0.0462	0.3342	0.6248	0.0767	-0.3164	0.2786	0.0874	0.4309	0.0961	-0.2117	-0.1102	0.2238	0.3916	0.7604	0.0132777777777778	-0.0373	0.525	-0.1677	-0.0388	0.3085	0.5111	0.3821	-0.5466	0.3853	0.3019	-0.0702	0.6115	0.5422	0.6059	0.1776	0.1345
588	ENSG00000115694	STK25	D63780	0.03295	-0.39235	0.10625	0.38985	0.38295	0.21125	0.37265	0.14095	0.58615	0.54195	0.00365	0.30875	0.10455	0.31935	0.32435	0.28245	0.39255	0.28795	0.03455	0.02615	-0.85135	0.10325	0.04995	0.19305	-0.11775	0.03445	0.18395	-0.20965	0.38095	-0.74475	-0.13095	0.03465	-0.03675	0.10455	0.00495	0.38535	0.11935	-0.13405	0.27885	0.64995	-0.34045	0.74095	0.67935	0.42165	-0.00115	0.31905
589	ENSG00000082512	TRAF5	U69108	-0.18195	-0.34475	0.73685	0.95355	1.62285	0.20025	0.45035	1.21535	1.09415	0.75285	0.14645	0.16665	0.19445	0.95175	0.87985	0.63785	1.09915	0.77205	0.70795	0.20935	0.90425	0.82705	0.37295	0.89855	0.32285	0.83475	0.40775	0.68885	0.90515	0.15575	-0.72045	0.47925	-0.29925	0.02795	0.23305	0.59605	-0.01125	0.89445	0.79915	-0.44855	1.62135	1.12925	0.90245	1.43485	0.42235	0.77245
590	ENSG00000111328	CDK2AP1	AF006484	0.82645	0.11565	-0.02055	0.48195	1.37555	1.48635	0.32575	0.36815	0.53885	0.56755	-0.22085	-0.43285	-0.09175	0.39645	-0.16155	0.14655	1.04415	0.82635	0.17905	0.12725	0.16445	-0.83395	0.54105	0.36195	0.55125	0.18465	0.28165	-0.99105	1.63765	-0.07795	-0.33585	0.47615	-0.50325	0.50465	0.22335	0.50515	1.09335	-0.56345	0.68765	1.50025	0.34595	0.58245	0.78055	0.94895	-0.06855	-0.03185
591	NA	AA236019	NA	-0.5195	-0.2265	0.4561	1.4617	0.0394	1.9932	0.9421	1.1034	1.9199	1.6247	0.6404	0.7121	1.1478	2.541	0.734	0.8202	1.453	0.5174	0.4107	0.1183	1.0239	1.0648	0.3813	0.4741	1.0415	0.3935	-0.3881	0.4085	0.898	1.0046	-0.6165	0.714615	0.5989	0.8783	0.1892	1.6192	1.2621	0.4616	1.7252	0.888	0.8779	1.1352	0.3824	1.1472	0.7316	0.6264
592	ENSG00000185672	NA	U53209	-0.40655	-1.78535	0.14015	0.94185	0.57755	1.94985	0.15265	0.06395	0.25205	0.12005	0.58535	0.33475	0.73805	1.18105	-0.04705	-0.41625	0.01845	0.44115	-0.24535	-0.38265	0.50455	0.17125	0.56845	0.96105	-0.03385	0.14865	0.38915	0.00425	-0.64945	0.09505	-0.35325	1.86975	-0.32575	0.71795	0.50715	0.99595	0.36015	-0.04895	0.04865	0.74185	0.51625	-0.66835	-0.07465	1.19025	-0.23845	0.25595
593	ENSG00000196801	Q8N925_HUMAN	NM_002341	0.24155	0.36025	-0.51365	0.11095	-0.35445	-0.60785	0.63895	0.54035	0.30895	1.76835	-0.16685	0.91265	0.17315	-0.25685	0.44375	0.49755	0.93645	0.52275	0.42105	0.84275	-0.44665	0.87005	0.21725	-0.62875	0.15915	0.13905	1.01915	1.21985	0.35255	0.79235	0.30335	-0.27985	-0.15195	-0.34565	-0.04905	0.02995	1.26445	0.92285	0.01275	-1.33155	0.70055	0.69805	0.84345	0.40425	0.02925	0.10615
594	ENSG00000132639	SNAP25	D21267	0.1617	-0.4668	0.5221	0.4159	0.8538	-0.2987	0.484835	0.2547	-0.1616	0.375	-0.0494	0.7471	0.0709	0.0706	0.3919	0.1105	-0.2972	0.4391	0.3568	0.2757	0.3139	0.9679	0.243885	0.1139	0.0824	0.4748	0.3268	0.046	-0.1977	0.6668	-0.1085	0.6176	0.116025	0.8382	0.023	0.5905	-0.059	-0.2849	0.096	0.4472	0.3668	0.9048	0.9884	0.3881	0.2931	0.2706
595	ENSG00000074370	ATP2A3	Z69881	-0.5028	-2.2095	0.4991	0.5236	0.4585	0.2914	1.2256	0.4387	0.0994	0.8024	-0.0401	0.7513	0.2715	0.4868	-0.3377	-0.6343	0.3807	0.528	0.5867	-0.5491	-2.4778	-0.0965	0.0736	0.2197	-1.653	0.5117	0.4343	0.0926	-0.8608	0.5423	-0.1535	0.3467	-0.1872	0.0367	-0.2981	0.8841	0.9775	-0.6991	-0.6624	-0.4478	1.0651	-0.53	0.7304	0.5638	-0.1821	1.0169
596	ENSG00000171680	TNFRSF25	U74611	-0.162	-0.1828	-0.0318	-0.0831	-0.1419	0.1518	0.2084	0.5937	0.9715	0.061	0.6853	0.1213	0.9285	-0.0233	0.08	1.0297	0.8375	0.8115	0.9336	-0.0856	-0.6532	0.5611	0.2881	-0.3105	0.6563	0.3327	0.1888	0.4268	0.632065	0.64	0.7092	0.1748	0.8149	0.5798	0.2342	-0.0143	-0.073	-0.7973	0.339	-0.8421	0.2848	0.1137	0.0313	0.3986	1.5685	0.268
597	ENSG00000182778	NP_787066.1	X58399	0.4419	-0.9262	0.666	1.3119	0.9737	0.4144	0.2104	0.6272	-0.2417	0.2356	0.4987	0.376	2.2782	0.6173	0.5115	-0.0027	0.8013	0.3716	0.0258	0.5955	0.4567	-1.278	-0.3466	0.5849	-0.808	0.2557	0.0095	-0.3612	0.4738	0.2185	-0.3103	1.8589	0.4249	0.1458	0.835	0.5103	0.7118	0.27262	0.440188888888889	2.4857	0.6521	0.47346	0.654677777777778	0.533433333333333	0.19914375	0.5608
598	NA	AA714020	NA	0.0921193894767818	-0.285946717753561	0.7768	-0.0541	0.024352057428792	0.8032	0.080035612445003	0.0991	-0.116015752132585	0.2608	-0.0225123901240953	0.0220612543961178	0.165461422976501	0.245	0.4247	-0.181188098468331	0.0615363873623064	0.10292415559109	0.2754	-0.260618461538461	-0.0798531401262588	0.5844	-0.1245	0.1328	-0.217815327774052	-0.066154424544179	0.2657	0.3962	-0.166014755417838	-0.0324607229778098	0.5881	0.7267	0.7058	0.1022	-0.0427498910991723	0.7155	-0.832	-0.123326001880716	0.3765	0.5469	-0.0339571268470463	-0.0639236513157891	-0.0643	0.029979597059982	-0.106162498292217	0.402
599	NA	AA251190	NA	-0.27	-0.1605	-0.0158	0.4092	0.0103	0.5898	1.0404	0.1851	0.2198	1.4315	-0.0463	0.4651	0.1014	0.3524	0.3333	1.3053	-0.1813	0.6415	-0.0489	0.1736	0.1161	0.5364	1.1503	0.3305	-0.1647	0.096	1.8535	1.2991	0.558	1.027	0.5697	0.2005	0.638	0.4575	-0.1334	0.443	0.7347	0.8716	0.1515	0.012	-0.4587	1.3086	0.4759	0.6334	-0.0246	0.2712
600	ENSG00000163166	NP_060439.1	AA731171	-0.297	0.1844	0.3551	-0.4383	0.0214	0.7229	0.1253	-0.1192	-0.0121	-0.2803	0.2667	0.2898	-0.2146	0.3098	0.3007	0.4179	0.3348	0.1575	0.4182	0.9423	-0.2085	0.1006	0.4191	0.8066	0.178607142857143	0.5783	0.9746	0.6324	-0.2811	-0.2526	0.0244	0.2023	0.2443	-0.0944	-0.1986	0.5036	0.6594	0.4428	-0.1649	0.4139	0.0462	0.2093	-0.4023	-0.2137	0.1068	-0.0204
601	ENSG00000044115	CTNNA1	L23805	0.0997	-0.3473	0.2445	0.6044	0.4592	0.1633	-0.717	0.5317	0.0462	0.3496	-0.1604	0.0461	0.9464	0.3127	0.2473	-0.0021	0.4392	0.5723	0.0401	-0.3986	0.3297	-0.1889	0.0859	0.0062	-0.0237	0.1559	0.0395	0.2613	1.0547	0.0257	-0.0409	0.2701	0.0894	0.3627	-0.0366	-0.0583	0.1198	-0.5546	0.7646	-0.1422	0.0842	0.352	0.5056	0.574	0.1248	0.4313
602	ENSG00000139722	NP_078943.1	AI391470	1.41125	-0.09735	1.31945	1.74735	0.36025	0.38645	0.32705	0.16505	-0.02525	2.69665	1.43335	-0.16045	0.91975	-0.34375	0.57275	1.12995	0.71675	0.41385	1.07315	0.73185	0.54205	2.37975	1.13195	1.96035	0.743058333333333	0.719338888888889	1.54755	0.39405	0.445755555555555	0.62996	-0.37125	0.63375	0.67425	0.44505	0.080815	2.09045	0.85765	1.22785	0.39005	0.71225	0.94005	0.95725	0.06435	1.14295	0.82075	-0.45035
603	NA	AI493423	NA	-0.2653	1.3167	0.7988	0.5897	0.938	0.9913	0.1296	1.2363	0.7668	-0.0901	0.1164	-0.2571	0.3673	0.2775	0.5205	0.7632	1.1987	0.9987	0.8493	0.8693	1.1759	1.0107	1.1548	1.1775	1.8607	1.1315	-0.2493	0.725	1.3458	0.2621	-0.2907	0.7885	0.2117	0.8314	-0.4811	0.3115	0.5442	0.8635	1.3367	1.0337	1.5198	2.1103	0.1732	1.1435	0.9008	1.5637
604	ENSG00000097007	ABL1	X16416	-0.52035	0.00655	0.09035	0.70495	0.47505	-0.52155	0.41715	0.54015	-0.49175	0.96175	-0.04075	0.22905	-0.25745	0.51875	0.25485	-0.31735	0.31665	0.74835	0.42695	0.36545	0.10805	0.46995	0.18265	0.72565	0.61365	0.43415	0.32545	-0.62825	0.74995	0.19035	-0.26005	0.46905	-0.05295	0.51535	-0.53185	0.39375	0.53495	-0.51385	0.67375	0.31005	0.88735	0.92645	0.79815	1.16725	0.42955	0.32345
605	ENSG00000068305	MEF2A	AA281931	-0.4231	0.2327	0.3959	-0.1618	0.2808	0.6038	-0.3961	-0.746	0.3419	0.6781	0.0549	0.679	1.0002	0.3643	0.2739	0.5951	0.3447	0.768	0.4026	0.214	0.5951	0.4593	0.32935	0.8205	-0.2591	0.5418	0.4793	0.7415	-0.338791666666667	0.2285	-0.7142	0.3243	0.6413	0.0104	-0.679	0.9369	0.4415	0.4608	0.0181	-0.5175	0.4857	-0.2261	-0.5387	0.412	-0.2515	0.5758
606	ENSG00000136653	RASSF5	BC004270	0.273	-0.3396	0.6108	0.5628	0.9656	0.1265	0.7356	0.9244	0.5913	0.0785	0.4149	0.6798	0.6281	0.6705	0.2017	-0.1805	0.5173	0.4773	0.4414	-0.1235	0.4198	-0.2648	0.6522	0.0693	-0.4813	-0.2524	0.2309	1.0041	0.1804	0.5848	0.4709	0.4582	0.1032	0.5812	-8e-04	0.2156	0.4306	-0.0254	0.5361	-0.5119	0.8116	0.1394	0.7122	0.7403	0.4756	0.7688
607	ENSG00000135968	GCC2	AB002334	-0.0773	0.27165	0.4923	0.3239	0.0975	0.4925	0.4801	-0.0512	0.7048	0.1045	0.206	0.3347	1.9957	0.5435	0.3676	-0.6782	-0.1191	0.0118	0.1073	0.007	0.637	0.011	-0.0948	-0.127	-0.0911833333333334	-0.029	0.0924	-0.0787	-0.49391	0.61575	0.6037	0.6826	1.4385	-0.2169	-0.3396	0.3171	-0.4564	1.1182	0.564	0.2303	-0.2155	0.3409	0.2389	-0.1025	-0.4697	0.0125
608	ENSG00000168918	INPP5D	U57650	-0.4661	-1.487	0.3463	0.1653	0.4752	0.6735	0.5423	0.0578	1.0317	0.6676	0.0239	0.0249	0.0125	0	0.1476	-0.2687	0.6745	0.0431	0.1554	-0.045	-0.508	0.1866	0.4452	0.5777	-0.5361	0.5733	0.3914	0.5056	-1.3643	0.153	0.0936	0.3999	0.0603	0.2798	0.8777	0.6844	0.3079	-0.0108	0.0997	-0.1569	0.45	0.0271	0.1219	0.5181	0.4186	0.6043
609	ENSG00000188042	ARL7	AB016811	-0.0304	1.0894	0.9076	0.4794	-0.5189	-0.1946	0.1512	0.9177	0.2779	0.775	0.5237	-0.3793	0.6406	-0.4319	0.3563	-0.4979	0.7145	0.3489	1.2523	1.1683	1.1497	1.5601	0.6149	0.1689	0.7076	1.0945	0.4376	1.0168	0.3435	0.6597	0.6859	-0.009	1.0906	-0.2384	-0.9039	0.3274	0.577	-0.0445	0.5275	-0.9931	0.1164	0.8151	0.8757	0.5499	1.0802	1.2764
610	ENSG00000163534	NP_443170.1	NM_052938	-0.3994	-0.8092	1.6583	0.7122	0.515	2.3838	1.139	1.7654	0.5479	1.668	0.8126	1.6845	1.3271	1.2352	1.2975	0.6075	1.6902	0.534	1.0337	1.1187	-0.7606	-0.0397	1.5769	0.8377	0.5038	0.7556	1.8816	1.5155	-1.1579	1.3059	-1.2474	2.1824	0.9295	0.5771	0.1725	1.4221	1.4399	2.0325	0.6699	1.5637	1.6295	0.7547	1.0727	1.5977	0.3897	1.0932
611	ENSG00000162521	RBBP4	AA806445	-0.98255	-0.85815	-0.13405	0.22835	-0.17745	-0.00665	-0.18825	0.35245	-0.04495	0.15085	0.16645	-1.42995	0.68825	0.71585	0.22025	0.07225	0.18665	-0.39505	-0.08175	-0.08665	0.33965	0.76195	0.19095	0.14165	0.65415	0.09495	-0.13175	0.70055	0.34045	-0.22075	0.05785	0.15115	-0.00145	0.25895	0.31325	0.67195	0.35625	0.20795	0.17485	0.34135	0.40545	0.01355	0.22715	0.50205	-0.17475	0.21925
612	ENSG00000139626	ITGB7	M68892	0.3185	-0.4142	0.2977	0.646	0.3382	0.1835	0.23	0.1524	-0.0176	0.5679	0.3823	0.6244	0.6016	0.466	0.7533	0.369	0.537	0.9394	0.1201	0.0912	0.0746	0.6546	0.8074	0.3527	0.0016	0.7653	0.0255	0.1495	0.3809	0.2701875	0.3353	0.3641	0.2319	0.2808	0.2155875	0.4742	0.1275	-0.0186	-0.1346	-0.3953	0.0963	-0.0818	0.3505	0.5454	0.221605	0.146
613	ENSG00000067082	KLF6	U44975	0.1977	0.6516	0.1168	1.8825	-0.1637	0.0513	0.044	0.4875	0.0286	0.4241	0.548	-0.3202	1.2998	0.7787	0.0763	-0.9547	0.0638	0.0046	-0.0313	-0.1094	-0.1743	0.2947	0.8038	1.1152	-0.7855	-0.1601	0.2564	0.218	1.2514	0.2103	0.0364	-0.3673	0.0352	-0.4473	-0.0628	0.7713	0.3948	-0.0113	0.678	-1.1299	0.218	-0.136	0.3441	-0.4553	0.0037	0.004
614	ENSG00000185800	DMWD	L19267	0.1623	-0.1383	-0.0356	-0.0641	0.5625	0.1622	0.4016	0.1899	-0.0201	0.3421	0.3449	0.3012	0.3096	0.2923	0.5038	0.2067	-0.0247	-0.0407	-0.1266	-0.2454	-0.0378	0.0265	-0.1809	0.047	0.1265	0.0119	0.3384	0.022	0.4806	0.2895	0.2377	0.0672	-0.1698	0.4815	0.2014	0.2172	-0.0253	0.3351	0	0.0877	-0.1484	0.2539	0.1118	0.0986	-0.158	0.2504
615	ENSG00000148660	CAMK2G	L07044	0.34205	0.23685	-0.03025	0.26394	0.32685	0.19295	0.25546	0.58765	0.02295	0.28195	0.22065	0.54465	0.28175	0.36405	0.11005	-0.00235	0.33015	-0.06705	-0.00025	-0.40355	0.14965	0.48015	0.48485	0.13635	0.43265	0.41615	0.14733	0.31985	0.32665	0.19105	0.34735	0.20848	0.31875	0.47445	-0.18135	0.36175	0.46095	-0.30935	0.46615	-0.31005	0.17425	0.66155	0.55865	0.30315	0.15005	0.11485
616	ENSG00000160683	BLR1	X68149	0.0051	-0.4451	0.1971	-0.0068	0.5403	1.0053	0.7443	0.7282	0.1499	0.4909	-0.4862	0.556	0.221	0.0792	0.2814	-0.3832	0.5136	0.555	-0.3869	-0.2348	-0.3567	0.5056	0.6642	-0.2551	0.0568	0.8948	0.5027	0.2217	-0.7956	0.2738	-0.2778	0.6578	-0.3768	0.0073	-0.3501	0.264	-0.0609	-0.4258	-1.1364	0.135	1.0208	-0.2132	0.54	0.2804	-0.4584	0.7153
617	NA	AA283760	NA	-1.2002	-0.3653	0.0033	0.2367	0.5728	0.2535	-0.1492	-0.1342	-0.0885	0.0514	-0.5486	0.33	-0.113461111111111	0.8222	0.4818	-0.1523	0.366545	-1.0038	0.0709	-0.257	1.0193	0.5689	0.1445	0.363	0.9607	0.9179	0.6361	1.0281	1.7073	0.4177	-0.109727777777778	0.7966	0.1619	1.1448	0.5361	0.9491	0.2847	-0.827	0.5052	-1.0723	0.6933	1.1458	0.8619	0.4454	-0.0106	0.8891
618	ENSG00000171988	JMJD1C	AA815120	0.4659	-0.3009	0.5387	0.6542	-0.0136	0.8432	-0.2849	0.3168	0.8854	-0.2825	0.0669	-0.2045	0.2237	0.2832	0.4778	0.2387	0.517	0.8929	0.1637	0.0152	1.4154	-0.1605	0.4219	0.8885	-0.3287	0.672	0.1282	0.8034	-0.1474	0.6669	0.0344	0.3081	0.1634	0.6584	-1.1603	1.0331	0.8194	0.43	0.2759	0.3163	1.6994	-1.1179	-0.2909	-0.2577	-0.2382	0.3951
619	ENSG00000125266	EFNB2	U16797	-0.1631	0.251	1.0369	1.5762	0.0107	0.0515	0.4373	0.2103	-0.2297	0.1653	0.7358	-0.1564	1.4123	0.2018	0.3737	0.3018	1.18	0.1888	0.5088	0.3346	-0.0878	-0.0658	-0.0829	0.0089	-0.0266	0.2403	-0.2047	0.0101	-0.8721	0.1561	-0.447	-0.3086	0.8506	-0.0204	-0.7316	0.3709	0.0535	0.0161	-0.0249	-0.2344	0.7237	0.0432	-0.4743	0.2341	0.4318	0.288
620	ENSG00000171680	TNFRSF25	U74611	0.61135	-0.15015	-0.07805	0.27755	0.75075	0.77795	0.11255	0.30645	0.25475	0.33905	-0.11215	0.28405	0.11725	0.26315	-0.17865	0.18835	0.39215	0.46615	-0.02255	0.04115	0.11295	1.72145	0.53185	0.15815	0.69825	0.48905	0.31895	-0.57345	0.85805	0.35285	-0.07865	0.20145	0.03695	0.18755	-0.56975	0.11645	0.45705	-0.16525	0.21645	0.66805	-0.44125	0.41495	0.62115	0.17095	-0.68255	0.35625
621	ENSG00000114861	FOXP1	AI028483	-1.1318	-0.4633	0.8424	0.1839	-0.7166	0.9445	-0.2477	0.6132	0.4691	0.3017	0.2873	-1.5519	0.995	-0.2712	-0.1029	-0.4596	0.3679	0.17730625	0.1187	-0.2149	0.5604	1.0913	0.6221	1.4833	1.0214	0.5017	-0.419	2.0873	0.1193	0	0.1104	0.355	0.1851	0.7799	5.3396	2.1559	0.4318	0.1365	0.8008	0.1607	1.3828	0.0241	-0.4241	0.8372	0.1536	1.4651
622	ENSG00000162733	DDR2	X74764	-0.3146	-0.1946	1.1271	1.8513	1.2385	0.2318	0.6305	-0.1425	-0.2278	0.592	1.1217	0.5753	1.8097	0.7342	-0.1894	0.2909	1.2525	0.8994	0.8732	0.1604	0.6626	-0.3458	0.5878	0.251	-1.1927	-2.1088	1.1557	0.1364	1.2252	-0.641783333333333	0.7559	-0.6348	0.5779	-0.7233	0.1015	1.4038	-0.0275	0.0765	0.6315	-0.1414	0.127	0.1025	-0.5642	-0.1037	0.681	0.3187
623	ENSG00000144468	NP_115652.2	AL832364	-0.3639	0.8903	0.7433	1.2409	1.2789	0.5207	0.2501	0.0972	-0.2036	0.7693	0.3874	0.6829	0.0598	0.6025	0.3596	0.5444	0.7258	0.1769	0.8562	0.419	1.1074	0.8307	0.9824	1.2469	0.722766666666667	0.3987	0.1282	0.2352	1.4209	0.118516666666667	0.1496	0.1733	0.0557	0.3716	0.4099	0.549	0.4315	0.1706	0.253	1.1794	0.0367	1.2301	-0.0134	0.8274	0.2552	0.2633
624	ENSG00000138964	PARVG	AF237772	-0.327	0.0081	0.7648	0.9525	0.0113	1.3511	1.0695	0.4749	1.5146	1.5851	1.3005	0.6859	0.8008	0.8497	0.6419	0.6815	0.925525	1.4611	0.885	0.2143	-0.7656	0.6227	0.9784	1.2873	0.8012	1.0701	0.8882	0.3552	0.1975	0.4408	0.2979	0.9723	0.7012	0.6551	0.5287	-0.3212	1.4635	0.1182	0.026	0.2407	1.4677	0.0629	0.0993	1.3005	0.6099	1.3726
625	ENSG00000182866	LCK	M36881	0.11715	1.31605	0.02285	1.33505	1.75335	1.14185	0.25425	0.99035	0.24515	1.06885	0.61655	0.50125	0.04205	1.55395	0.87015	-0.03725	1.31915	0.95465	0.82645	0.40545	0.57825	0.03345	0.19545	-0.28135	0.70325	1.09135	0.36505	-0.57635	2.08795	0.29835	-0.80705	1.17185	0.09615	1.40035	0.70705	0.36855	0.18855	-1.73635	1.55995	-0.62195	0.23755	1.50115	1.66695	0.37815	0.10955	0.00095
626	ENSG00000143248	RGS5	AB008109	-0.33245	-0.65695	1.43125	2.46605	1.31765	-0.28525	0.82565	-0.29695	0.05105	0.43845	0.83765	0.29425	1.58395	1.62695	0.18445	-0.03405	1.74025	0.81465	0.57175	0.75875	-0.76235	-0.47995	0.67235	-0.07355	0.16856	-0.09714375	0.34375	-0.06945	-0.57725	-2.12025	0.56535	0.20255	0.40345	-0.38425	-0.08655	0.86985	-0.01675	-0.32985	-0.20445	0.89205	-0.70225	0.97715	0.44195	0.29645	1.00625	0.12595
627	ENSG00000104894	CD37	X14046	0.13575	-0.31335	0.67255	0.36695	-0.02055	0.41625	0.38835	0.49855	-0.06565	0.56965	-0.40635	0.45575	-0.70875	0.41645	0.44885	0.30775	0.53405	0.45205	0.26885	0.41245	-0.45675	0.64045	-0.04655	0.44165	0.05015	-0.15435	-0.36075	-0.55445	-0.08035	-0.06885	-0.40635	-0.03315	0.08145	-0.07835	0.47875	0.12075	0.21845	0.23035	-0.16775	-0.06745	0.95305	0.31735	0.04565	0.66635	0.37395	0.61715
628	ENSG00000136573	BLK	AA830761	0.082	-0.1927	0.3556	-0.3823	0.261	0.7157	0.1105	0.6591	1.2021	0.6121	0.861	1.1099	0.1664	0.2751	0.7643	0.1088	0.7673	0.6199	1.0909	0.9278	-0.0547	1.2566	0.2268	2.043	0.6984	1.2076	1.2372	0.7475	0.0501	0.8508	-0.0467	1.3687	0.9254	0.5825	0.0609	1.9449	1.0708	1.1998	0.1531	-0.3076	2.042	0.0441	0.1555	1.3624	0.8169	0.7592
629	ENSG00000151893	CJ046_HUMAN	AK026985	-0.085	-0.7379	0.3905	0.4875	0.7858	0.2812	0.4845	0.1189	0.2568	0.4103	-0.0297	0.523	0.4377	0.4563	-0.0444	-0.2932	0.3362	0.5546	0.1624	-0.1969	0.489	-0.4324	-0.1986	0.2545	-0.6274	0.3889	0.3221	0.0701	0.4633	0.3466	0.2571	0.3275	-0.0538	0.4776	-0.0196	0.4293	0.0652	-0.2666	0.7353	0.3181	0.697	-0.3474	0.3197	0.1962	0.1263	0.1257
630	ENSG00000130203	APOE	M12529	-0.2359	2.2367	0.0416	-0.5689	-0.226	-0.4578	0.5333	0.473	1.0154	-0.288	0.3691	-1.0609	0.5197	-0.4065	-0.4634	0.3137	0.6402	0.516	0.2749	-0.5215	0.8659	1.5219	0.8395	0.5693	0.7987	0.3324	1.5309	0.5723	-0.4391	-0.0291	-0.1904	0.1848	0.2803	-0.8762	0.0431	-0.352	-0.5056	0.6751	-2e-04	0.4579	0.1277	-0.0278	-0.5559	-0.0817	0.4917	0.6937
631	ENSG00000184618	NP_055607.1	NM_014792	-0.2368	-1.3905	0.8926	0.4272	0.8829	2.0778	0.5425	0.9168	-0.627	0.2997	0.1282	1.2374	0.9063	0.1978	1.4234	-1.1996	0.0153	1.4304	0.1404	-0.6698	-0.4937	-0.6304	0.066	0.1868	-1.0903	-0.7745	0.2692	-0.3415	-2.3744	0.346	-0.2298	-0.0283	-0.5085	-0.3528	-0.8862	1.7345	0.0565	-0.2611	-1.1623	0.4006	0.7705	-1.3215	1.2553	-0.546	-0.6102	1.177
632	ENSG00000121691	CAT	X04076	0.0582	-1.3225	0.7022	0.0382	0.6348	0.1732	0.5295	0.7372	0.5315	-0.1409	-0.1096	0.437	-0.045	0.2593	0.2718	-0.7276	0.192	-0.0517	0.1298	-0.0446	-0.0263	-1.1613	0.4632	0.4045	-1.3443	0.5963	1.2145	0.6417	0.3338	0.2997	0.069	0.0914	-0.1371	0.237	0.0072	0.5657	0.1343	-0.384	0.6719	-0.4451	0.4205	-0.0864	0.9734	0.3114	0.7235	0.0947
633	NA	AK024194	NA	-0.6075	1.0075	0.0605	0.364	1.039	0.5351	0.3322	0.1518	0.0739	0.7723	0.2975	0.1318	0.2963	0.302	0.6742	0.54449	0.5117	0.0192	0.039	-0.1795	0.5623	0.6631	0.6781	0.5644	0.3325	0.5579	0.0847	0.1122	0.400383333333333	-0.111	-0.343	0.2515	0.3511	0.052	-1.8267	0.0744	0.5001	0.315	0.3423	-0.8987	0.3118	1.1326	0.4822	0.9255	0.1755	0.2537
634	ENSG00000132906	CASP9	U60521	-0.35795	-0.44985	-0.00515	0.30035	0.32185	0.17605	0.09635	0.51925	-0.27795	0.49715	-0.06085	0.10615	-0.06285	0.16545	0.09585	0.68455	0.23355	0.01905	0.03985	0.17305	0.10805	0.20415	0.49915	0.36645	0.25595	0.75245	0.26715	0.40185	0.55345	-0.27835	0.15115	0.14255	-0.03225	0.57695	0.85535	0.38125	-0.00935	-0.30635	0.08425	0.12695	0.52595	0.85705	0.48245	0.56585	0.15775	0.18895
635	ENSG00000177173	NM_005969.3	AI084221	0.1967	-0.0955	0.105	0.2468	-0.1348	0.1311	0.0332	-0.5001	0.0981	-0.0636	0.8176	-0.3483	0.5321	0.1863	-0.1281	1.2325	0.2381	0.267	0.4955	-0.161	0.5697	1.0615	0.0251	0.6547	0.3212	-0.5924	0.2888	0.132	-1.5406	0.270307142857143	0.2922	0.0217	0.6481	-0.2667	0.257	0.4355	0.4118	0.1758	0.0834	0.6046	-0.0131	-0.4356	-0.9078	-0.1264	-0.3046	0.1952
636	ENSG00000140945	CDH13	U59289	0.5165	-0.2372	0.1644	1.0074	1.1623	-0.1184	0.2288	-0.3698	-0.1911	0.1123	0.0225	0.5271	0.7477	0.7321	-0.5082	1.0013	0.2543	-0.299	0.4533	0.1768	0.0809	0.5023	0.6084	0.4292	-0.0126071428571428	0.340407142857143	0.6258	0.2742	-0.5767	0.21749	-0.0809	0.0181	-0.1931	-0.8217	-0.3251	1.0036	0.9054	0.3956	-0.099	-0.4148	0.0415	1.4193	-0.1323	0.6999	-0.3297	-0.2597
637	ENSG00000100239	K0685_HUMAN	AB014585	-0.0688	-0.1426	0.0429	0.5355	-0.3002	0.0941	-0.0667	-0.1132	-0.1273	0.617	0.4678	0.1068	0.3039	0.0967	0.1009	0.6098	0.3815	0.0873	0.2624	0.0457	-1.1092	0.0917	0.2836	0.4039	0.2502	-0.1141	-0.0325	-0.2815	-0.2104	0.0548	-0.276	-0.1361	0.1377	0.3754	0.038	-0.3571	0.3375	0.0592	-0.3111	-0.3414	0.6005	0.4856	0.152	0.4089	-0.1787	0.5386
638	ENSG00000133789	NP_055870.1	AA721010	-0.9279	-0.4696	0.38862	0.4106	0.7221	0.7045	0.1987	0.12972	0.30181	0.7987	0.72606	-0.5235	0.3707	-0.2642	0.42127	0.902	1.3388	0.26371	0.6606	-0.1152	-0.4462	0.6609	0.634	0.64891	0.1854375	0.3426625	0.78736	0.8686	0.12965	0.5163	-0.6114	-0.028	0.0472	0.001	0.702	1.4017	0.5026	0.5091	0.675	0.55002	0.0257	0.3612	-0.4078	0.4067	-0.0752	0.0576
639	ENSG00000105778	NP_055875.1	AI090309	-0.3827	-0.3372	0.8409	0.1923	0.3971	1.8319	0.6624	1.1247	0.7364	0.5238	1.1979	0.7443	0.948	0.6677	0.6817	1.0933	1.1427	1.124	1.1806	1.3667	0.7367	1.5999	0.8579	1.4796	0.6109	0.96	1.8938	1.1002	0.1952	0.8223	0.3749	0.8372	0.9246	0.1302	-0.1701	1.656	1.1283	1.346	0.5457	0.8624	1.3519	0.4393	-0.0593	0.0692	0.2873	0.5884
640	NA	AA237040	NA	0.3258	-0.6089	0.467485	0.4971	0.6882	0.2004	0.3187	0.3985	0.2695	0.1923	-0.0324	0.9821	-0.2013	0.4411	-0.0724	-0.284	0.2783	0.2299	0.1013	0.1604	0.2483	-0.0372	0.7584	0.4936	-0.7241	0.9743	0.5273	0.1797	1.1373	0.0278	-0.0443	0.6653	-0.0551	0.5574	0.1003	0.7031	0.2428	-0.0925	0.5435	-0.2436	0.5776	0.2173	0.8229	-0.022	-0.0745	0.2248
641	ENSG00000087460	GNAS	AK054862	0.1099	-0.8465	0.1696	0.0098	0.4148	0.2003	0.6456	0.1922	0.1706	0.1847	-4e-04	0.3202	0.1644	0.309	0.1787	0.0634	0.3743	0.6282	0.1322	-0.0168	0.4526	-0.1353	0.3453	0.0742	-0.3711	0.5215	0.4494	0.4217	0.9237	0.0138	-0.2704	0.2863	0.056	0.3424	0.85	0.2869	0.2041	-0.643	0.3247	0.6147	0.2406	0.0185	0.3681	0.3888	-0.0218	0.1846
642	ENSG00000101445	PPP1R16B	AB020630	0.61405	-1.14095	0.32835	0.76035	0.78905	0.76535	0.68445	0.39615	0.12535	0.53175	-0.20225	0.61015	-0.14475	0.91415	0.42525	-0.41935	0.95385	0.22615	0.61865	-0.23285	-0.04115	-0.90555	0.05015	0.42805	-0.41985	0.46365	0.52345	0.25255	-0.04925	0.11285	0.11055	0.61935	0.00625	0.57525	-0.10765	0.43445	0.25395	-0.97445	0.61895	0.51735	1.29055	0.00305	1.08245	0.63305	-0.24985	1.05375
643	ENSG00000081237	PTPRC	AA280411	-0.47585	0.45115	1.70065	-0.00255	0.30225	2.04455	-0.91815	-0.06015	0.01995	0.70765	0.96695	-0.00915	0.37295	0.14585	0.97945	0.84595	0.43935	0.61615	1.36705	0.79295	0.59045	0.61925	0.08205	0.71425	0.0602916666666667	0.27895	0.80145	0.68435	-0.4523	0.208616666666667	-0.30895	0.33885	0.64915	-0.10465	-0.47385	1.65465	0.25985	0.53925	-0.41395	-0.26465	0.41305	-0.34475	-0.80285	-0.65625	0.50995	-0.29005
644	ENSG00000072832	CRMP1	AA714662	-0.3464	-0.23297	0.1506	0.9832	0.808	0.2365	-0.6487	0.09719	-0.0725	-0.0562	0.4539	0.5234	0.8348	1.1451	-0.2083	-0.1166	0.3881	0.3461	0.1082	0.4396	0.9704	0.1223	0.5323	-0.4388	-0.302844444444444	-0.11643	0.34536	0.3369	1.1413	-0.02533	0.6733	-0.0099	0.2819	0.4309	-0.7647	0.8937	0.2839	-0.7551	-0.6639	0.4269	-0.8175	0.2044	0.3602	1.1878	0.03762	0.3528
645	NA	AI240351	NA	-0.7656	-0.1386	0.3486	-0.1737	-0.0083	1.4961	0.130377777777778	0.4593	-0.0184	0.3199	-0.2967	-0.701	-0.2039	0.1218	0.796	-0.206	0.3412	0.4038	0.5635	-0.852	0.9142	0.1966	-0.248	0.7617	0	1.0536	0.6011	0.479	-0.8766	0.4096	-0.4552	1.654	0.2977	0.6488	-0.1351	2.4259	0.823	-0.4341	0.8048	0.147	1.5162	0.25049	0.2833	0.3733	0.2397	0.8809
646	ENSG00000097007	ABL1	X16416	-0.4834	-0.4667	0.3235	0.5848	0.6684	-0.0442	0.4574	0.3794	-0.1014	0.7057	0.1364	0.2709	0.272	0.3795	0.3222	0.1216	0.4145	0.5782	0.3225	-0.0378	-0.3775	0.1093	0.089	0.3284	-0.0636	0.3255	0.2602	-0.2575	0.0816	0.0601	-0.4748	0.3752	-0.0063	0.0175	-0.3076	0.6741	0.5539	-0.2217	0.0591	0.0024	0.752	-0.127	0.4774	0.6747	0.0121	0.0555
647	ENSG00000166974	MAPRE2	AB016823	0.03535	-0.74685	0.28315	0.45275	0.90155	1.01125	0.49175	0.13395	0.21735	0.28585	-0.27575	0.18155	-0.11685	0.45675	0.39135	-1.04025	0.17845	0.68735	0.08785	-0.27445	0.34395	-0.59415	0.41485	-0.02075	-0.42945	0.27895	0.10155	0.44895	1.55395	0.29035	-0.27415	0.47895	-0.34305	0.54015	1.50425	0.66375	0.32635	-0.51045	0.86795	-0.01325	0.37465	0.31655	0.73475	0.37845	-0.37545	0.34045
648	ENSG00000035720	STAP1_HUMAN	AB023483	-1.1797	-0.4929	0.0852	0.6376	1.0107	0.337	0.9201	0.9809	0.7255	0.7186	-0.2836	0.3517	-0.198	0.7783	0.7285	0.4971	0.5202	1.2855	-0.058	0.2261	0.6099	-0.015	-0.1736	0.1767	0.2919	0.346	0.2221	1.0008	1.0935	-0.0041	0.0554	0.6954	-0.4145	1.4321	0.9558	0.1529	0.3553	0.6142	1.286	-0.9095	0.6269	0.604	0.6681	1.0586	0.4235	0.0017
649	ENSG00000106459	NRF1	AA454935	0.7726	0.5724	0.139	0.1714	0.4204	-0.0612	0.2442	0.6252	0	0.6318	0.4134	0.1863	0.1473	0.2232	-0.1978	0.0932	0.2397	0.1367	0.2865	0.309	0.6231	0.4827	0.3793	0.2216	0.2111	0.0652	0.4858	0.3356	0.8691	-0.202238888888889	-0.0831	-0.0105	0.3268	0.2836	0.1601	0.4815	0.4534	0.0528	0.2918	0.6675	-0.2026	0.8596	0.3213	0.1066	0.2345	0.1392
650	ENSG00000152778	IFIT5	U34605	0.17945	-0.23885	0.65495	0.42525	0.75905	-0.04305	-0.44325	0.67985	0.39365	0.38615	0.35785	0.40365	0.12775	0.11485	0.63155	0.26055	0.41965	0.82745	0.59445	-0.53655	1.10455	1.30795	0.11765	1.04315	0.38585	0.62305	0.63895	0.55875	-0.77345	0.46875	0.54205	-0.19625	1.13135	1.65085	-0.15365	0.49435	0.38195	0.54365	0.70635	0.67265	0.26305	0.35395	0.22365	1.20425	0.14635	0.58285
651	ENSG00000196092	PAX5	AA236127	-0.3058	-0.0168	1.0768	0.5148	1.3505	1.5611	0.5838	-0.2261	0.1435	0.8395	0.5104	0.6175	0.8867	0.7579	1.4402	0.7972	1.8166	0.2851	2.3373	0.6791	0.0885	0.4584	0.7375	1.8358	0.0188	0.8599	0.8908	0.3111	0.0485611111111111	-0.1563	-0.3557	0.4427	0.1961	0.9497	-0.2662	2.5201	1.962	0.4463	0.2351	0.3541	1.5165	0.9665	-0.2715	-0.0646	1.2464	0.1974
652	ENSG00000117650	NEK2	U11050	0.4156	-0.5699	1.0251	0.5747	0.9542	1.5705	0.3899	1.0766	0.5568	0.51568	-0.0912	0.8509	-0.1294	0.9282	1.1434	-0.1461	0.2146	0.9691	0.7004	0.5511	0.3553	-0.8906	1.2429	1.1325	-1.2262	0.6001	0.5625	-0.2108	-1.3959	0.285	-0.4646	1.0857	0.339	0.3124	1.6227	0.923	0	-0.4561	0.6759	0.6604	1.5838	-0.4233	1.5832	0.5274	0.7773	1.199
653	ENSG00000101096	NFATC2	AK025758	-0.0081	0.1934	0.1732	0.1723	0.4312	-0.8117	0.1057	0.4994	0.1431	0.642	0.6339	0.0994	0.104	0.1344	0.0564	-0.3759	0.5642	0.1955	0.6071	-0.2348	0.7671	0.506	0.0884	-0.2932	0.4475	0.4844	0.3401	0.4789	1.3051	0.0446	-0.1917	0.0229	0.0283	0.5673	-0.3462	-0.1728	-0.1182	-0.1538	0.7043	-0.5824	0.1431	0.2645	0.1008	0.245	0.5271	0.2643
654	ENSG00000141298	SSH2	AI146762	0.3072	-0.6859	0.099	1.9464	0.3886	0.4733	0.1571	-0.5019	0.6259	1.1152	1.5356	0.2575	0.0805	0.7029	0.5441	0.5586	1.2978	0.2901	0.8421	0.167	0.2318	2.0281	0.7476	1.479	0.548894444444444	0.4072	0.5778	0.6871	0.9807	0.2043875	-0.0553	0.3672	-0.0137	0.2094	-0.3687	1.0793	0.8619	0.6972	0.07	0.4407	0.7256	1.0648	-0.0206	1.2813	0.1775	0.276
655	ENSG00000136319	TTC5	BC008647	0.5793	-0.242	0.1358	0.0523	0.3095	0.3127	-0.1687	0.2762	-0.2331	0.5667	-0.0571	0.1868	-0.0928	0.4854	-0.3169	-0.1866	0.1202	0.4399	-0.1133	0.2389	0.3523	-0.1129	0.2816	0.2549	-0.1495	0.1324	0.0968	0.0566	0.268	-0.0679944444444445	0.007	0.1743	0.1004	0.1395	0.2151	0.5796	0.1247	-0.2487	0.6043	0.1823	-0.2287	0.3619	0.4251	0.0962	-0.0639	-0.0103
656	ENSG00000182700	NP_001007190.1	BC041380	-0.4293	-0.6689	0.2339	0.0885	-0.0519	0.7274	0.4428	0.175	-0.3577	0.6785	0.4851	-0.6054	0.9184	0.3053	0.0813	-0.088	0.5776	0.017725	-0.0822	-0.5115	0.5791	0.2619	-0.1723	0.1196	0.3636	0.503	0.4771	0.5152	0.8192	0.0148	0.2614	0.0693	0.3584	0.3769	0.2062	0.7583	-0.0481	0.9084	0.6403	-1.8599	0.8475	-0.0514	-0.3828	0.698	0.3188	0.1286
657	ENSG00000079263	SP140	U36500	0.05185	-0.43525	0.31935	0.56365	0.28375	0.44625	0.64945	0.44765	-0.42225	0.67825	-0.43175	0.61155	-0.28235	0.37485	0.31255	0.35825	0.56705	0.57665	0.48925	0.13425	-0.18965	-0.74235	0.66575	0.48015	0.26485	0.17585	0.48595	0.65315	0.35315	0.31615	0.05835	0.86895	0.51275	0.67115	0.10755	-0.11525	0.66255	-0.12785	-0.13725	-0.16015	1.10515	0.70815	0.78525	0.98505	-0.00135	0.34525
658	ENSG00000159322	ADPGK	BC006112	-0.65	-0.9815	0.1622	0.2354	0.1644	0.5648	0.3349	0.4675	0.4283	0.308	0.1438	0.8566	0.6191	1.6893	0.2667	-0.181188098468331	0.0615363873623064	0.10292415559109	-0.0184871694004647	-0.260618461538461	0.524	-0.157275126182865	-0.4353	-0.0488237215880682	-0.217815327774052	-0.066154424544179	1.0028	0.2617	-0.166014755417838	-0.0324607229778098	-0.0871119776108515	0.0277849329798929	-0.0419422980794528	-0.01734645174103	-0.0427498910991723	-0.0459016720406932	-0.0858245983012412	-0.123326001880716	0.0792841636316328	-0.095684291602709	-0.0339571268470463	-0.0639236513157891	0.0495290773532156	0.029979597059982	-0.106162498292217	0.0409359298859895
659	ENSG00000150907	FOXO1A	AF032885	-0.12005	0.93905	0.61685	-0.30735	0.79615	0.61935	-0.29735	0.68945	-0.54395	0.75565	0.34445	0.49645	0.19785	-0.16425	0.11425	-0.28495	0.40585	1.17515	0.20675	-0.10855	1.88705	0.37585	0.67715	0.96085	0.94665	0.76685	0.07765	-0.27235	0.37015	-0.00105	-0.76645	0.42765	0.78295	0.41595	0.17415	-0.22335	-0.69855	0.06815	0.67955	0.60755	1.63365	-0.10115	-0.06665	0.34775	0.10995	0.57815
660	ENSG00000061938	TNK2	L13738	-0.3927	0.1039	0.4022	0.9396	1.1652	0.2546	0.3994	0.8887	0.2532	0.6195	0.9098	0.2198	0.1143	0.1906	0.8768	0.8064	1.4826	0.2991	0.3671	0.5218	-0.8695	1.2131	0.8948	0.9864	1.2428	0.4916	0.4517	0.0485	0.1422	0.0565	0.3088	-0.1343	0.1059	-0.2512	0.7194	0.6439	0.6635	0.6927	0.2474	1.245	0.1666	1.1408	0.3514	1.0526	0.5298	1.1963
661	ENSG00000157483	MYO1E	U14391	-0.3755	-0.4881	0.0832777777777778	-0.1436	0.4146	0.7546	0.290605	0.6023	0.4758	0.2723	-0.3121	0.1087	-0.0794	0.3855	0.3055	0.1952	0.364	-0.0918	0.0057	-0.1546	0.3092	-0.3051	0.4095	0.2515	0.0758	0.1884	0.3809	0.5476	0.5993	0.058	-0.7249	0.5215	0.1292	0.3507	0.4217	0.1777	0.0543	-0.3972	0.2193	0.1979	0.3446	0.4405	0.6274	0.8519	-0.2166	0.3424
662	ENSG00000124535	WRNIP1	AA824481	0.1236	-1.7325	0.0738	-0.0936	0.0069	0.158	0.2476	0.1801	-0.1276	0.3487	0.4945	0.9048	0.8988	0.5996	0.0958	0.0286	0.0257	0.2374	0.2879	-0.5456	0.074	0.2324	0.5211	0.3518	-0.351	0.6151	0.4049	0.3835	-0.0821	0.2441	-0.1962	0.4031	0.2291	0.3254	0.141	0.7279	0.7495	0.1307	0.2548	0.1099	0.7397	-0.3016	0.0877	0.4157	0.0883	0.8099
663	ENSG00000081059	TCF7	X59870	0.9275	-0.7951	0.8208	0.4086	0.8118	0.7746	-0.4464	0.7229	0.0188	0.4505	2.0017	0.1345	1.5117	0.8459	0.9281	-0.1118	1.6769	0.9033	1.424	0.3676	0.2023	-0.7384	-0.5637	0.4787	-0.6099	0.7825	0.5626	0.6273	0.1389	2.2715	0.3447	0.7061	1.694	0.4217	-1.5983	-0.4817	0.1507	0.2038	-0.1248	-0.7242	2.0518	-1.1498	0.1212	0.2966	1.2373	-0.2514
664	ENSG00000095585	BLNK	AF068180	-0.38515	-0.285946717753561	-0.0233971616801517	0.0721103978319545	0.024352057428792	-0.0415846392552367	0.080035612445003	0.00422535893711746	-0.116015752132585	-0.11235	-0.0225123901240953	0.0220612543961178	0.165461422976501	0.0581674482190966	-0.100719011805214	-0.181188098468331	0.0615363873623064	0.10292415559109	-0.0184871694004647	-0.260618461538461	-0.0798531401262588	-0.157275126182865	0.0337194687983502	-0.0488237215880682	-0.217815327774052	-0.066154424544179	0.100278550953219	0.0940888946848492	0.13935	-0.0324607229778098	-0.0871119776108515	0.0277849329798929	-0.0419422980794528	-0.01734645174103	1.07135	-0.0459016720406932	0.37685	-0.123326001880716	0.0792841636316328	-0.095684291602709	-0.0339571268470463	-0.0639236513157891	0.0495290773532156	0.65525	-0.11095	8.44945
665	ENSG00000137601	NEK1	AL050385	-0.0626	0.586	0.5152	0.6221	0.8119	0.5905	0.3041	0.5354	0.1955	0.4896	0.2273	0.4282	0.442	0.3483	0.3689	-0.4497	0.2183	0.1188	0.0615	0.1313	0.8493	-0.1668	0.0345	0.3607	-0.0131	0.4053	0.1204	0.7227	-0.1966	0.4919	-0.1489	0.2135	0.5077	0.4163	0.1779	0.3119	0.3694	0.0757	0.1289	0.0661	0.5428	-0.0425	0.4825	0.221345	0.1583	0.1874
666	NA	AI242607	NA	-0.55225	-0.1484	0.21015	0.27475	-0.18505	-0.22965	0.45585	0.27515	-0.56785	0.192675	0.40355	0.34735	0.54915	0.86105	0.26945	0.47085	0.55275	0.47905	0.31045	-0.24735	-0.09025	0.42475	0.34015	-0.35185	0.56005	-0.00915	0.70565	0.87635	-1.35745	0.34325	-0.63655	0.07225	0.47295	0.70245	1.22825	-0.08015	0.54705	0.01075	0.28115	0.03415	0.18465	0.24915	-0.21515	0.31565	-0.71135	0.47945
667	ENSG00000033800	PIAS1	AI242531	-0.0661	-0.2469	0.34	0.6558	0.6742	-0.1791	0.6972	0.4674	-0.011	0.3366	0.1063	0.4622	0.407	0.4759	0.1332	-0.5058	0.1524	0.2539	0.219	-0.1783	0.3528	-0.2186	0.3869	-0.0475	-0.3431	0.2188	0.0746	-0.8005	0.6963	-0.0222	0.1898	0.2749	-0.2714	0.1744	0.0577	0.332	-0.2081	-0.3089	0.7202	-0.3526	0.0831	0.057	0.7596	0.3231	0.1553	0.5915
668	ENSG00000196684	HSH2D	AK027792	-0.983	0.1361	-0.1455	0.8831	0.259	0.9112	-0.0383	0.3423	0.0867	-0.7001	-0.3734	1.2818	0.1773	0.5895	0.9176	0.4	1.0405	0.3029	0.5681	0.7359	-0.5741	0.2603	-0.0273	0.7061	-0.3141	0.2549	0.2872	0.3915	-0.1277	0.4214	0.7027	0.5276	-0.1344	0.5845	-0.2432	0.6442	0.3916	0.3689	-0.1976	-1.0429	0.8563	0.3202	0.6181	0.7954	0.1972	0.7369
669	ENSG00000078687	TNRC6C	AK000022	0.36625	1.15985	1.14125	0.96435	0.44705	0.15765	0.79495	0.91655	0.21075	1.01195	1.43285	0.82555	0.91605	0.00755	1.08315	1.10425	1.09955	0.68435	0.94765	0.54605	0.68215	0.87425	0.39855	0.17845	0.47665	1.04435	0.82635	0.15405	1.41505	1.63705	0.38195	0.26425	1.30315	0.68025	-0.00305	0.82035	1.03685	0.62915	0.99965	0.93445	0.69055	1.20015	0.75365	0.88965	1.22485	0.18075
670	ENSG00000127946	HIP1	AF486833	-0.1124	-0.898	-0.6247	0.587	-0.5879	1.4608	-0.1224	-0.3085	0.8708	0.3078	-0.3585	0.0996	0.1219	0.7488	1.0885	0.5975	1.0051	0.3897	0.5723	-0.3795	-0.6154	1.5522	0.7251	-0.6366	-0.3839	0.1118	-0.7972	-0.1258	-0.0462	0.2902	0.0215	-0.0903	0.1922	-0.4246	0.4888	-0.3322	0.5047	0.7952	0.3912	1.1165	-0.1971	0.9239	0.1778	0.4067	0.953	1.319
671	ENSG00000197705	NA	AB037805	1.1565	0.0615	0.3156	0.3644	0.3956	0.8582	-0.3803	0.7558	0.3492	0.5288	-0.5029	1.0226	-0.0643	0.6534	0.8635	-0.4231	0.161	0.8763	0.974	0.7632	0.9591	0.1932	1.2435	1.2124	0.7234	0.8176	0.3074	0.1366	1.0046	-0.3179	-0.966	0.8275	0.4198	0.072	2.1176	1.2601	-0.0559	-0.4036	0.7185	0.5925	1.4313	1.1835	1.2221	0.6526	0.2037	0.9246
672	ENSG00000166261	ZNF202	AF027219	0.2945	-0.7184	-0.0663	0.2813	0.232	0.0333	0.315	0.0602	0.2484	0.246	-0.1437	0.5459	-0.0133	-0.0534	-0.0761	-0.1661	0.0841	0.1181	-0.4742	0.0682	0.1836	0.2598	-0.2051	0	0.3405	0.11772	-0.1139	-0.3456	0.7143	0.0233	0.0189	0.0604	-0.0617	0.2148	-0.1301	0.1503	0.0092	-0.1926	0.2037	0.1701	-0.5655	0.2824	0.6078	0.4037	0.0187611111111111	0.2562
673	NA	AI281381	NA	0.2197	-0.5243	0.8431	0.2576	0.6154	0.4613	0.101	-0.709	-0.4366	1.0667	1.1197	0.0846	0.5322	0.181	0.0413	0.7077	0.2611	0.0336	0.7011	0.23	0.15719	0.6444	0.3423	0.2063	-0.3614	0.30219	1.1395	0.0309	-0.35068125	0.4922	-0.252	-0.4035	0	-0.3305	0.0794	1.2826	0.9008	0.3936	-0.4795	0.1188	-0.089	0.4261	-0.9154	-0.4413	0.2653	0.0183
674	ENSG00000130592	LSP1	X55188	0.8916	-0.527	0.0811	0.6075	-0.186	-0.0698	0.4971	0.2831	0.141	0.7054	0.2109	0.1162	0.2443	0.2875	-0.0532	0.1764	0.3806	0.3148	0.0259	-0.556	-0.5359	-0.216	0.4523	0.1935	0.3087	0.2292	-0.5081	0.6151	-0.2884	-0.0684	0.0088	-0.5836	0.0617	-0.2175	-0.0061	0.2683	0.8908	0.2067	-0.1932	0.3401	0.8644	0.2934	0.2853	0.4177	-0.1241	0.3111
675	ENSG00000170776	AKAP13	AI439643	-0.14415	0.50755	0.68015	1.23215	0.96205	0.57355	0.33005	-0.58135	1.03185	1.43335	1.10775	-0.09565	0.67495	0.29205	0.78985	1.24625	0.90765	0.56225	1.57815	0.06995	0.98525	1.67025	0.76145	1.51775	1.04235	0.97855	1.60055	1.28085	0.234444444444444	0.4640125	0.19295	0.76345	0.65365	0.30505	-0.33265	1.76725	1.07305	0.37185	0.24425	0.55735	0.68765	1.03535	-0.24845	0.70565	0.58995	0.57975
676	NA	AA687144	NA	0.1327	-0.1877	0.3475	0.7416	1.1193	0.12	0.4762	-0.028	-0.0286	0.7947	0.0211	0.6435	-0.264	0.499	0.1913	-0.1977	1.2964	0.9805	0.7211	0.2771	-0.3841	-0.3101	-0.4428	0.4364	-0.0056	0.1779	0.3808	-0.639	0.4577	0.1712	-0.5854	0.435	0.4881	-0.37	-0.8102	0.1948	0.9751	-0.2885	-0.7889	-0.0239	0.9092	0.3591	0.5919	0.4341	-0.4475	0.779
677	ENSG00000160683	BLR1	X68149	0.04985	0.35055	-0.03555	-0.18525	0.32995	0.85355	0.31545	0.68195	0.13635	0.03265	-0.68465	0.32205	-0.00185	-0.17785	0.03605	-0.40325	0.25225	0.52015	-0.65665	-0.26695	0.72855	1.10715	0.71765	-0.40255	0.87785	0.82265	0.48735	0.50035	-0.26185	-0.20055	-0.60625	0.26265	-0.46215	-0.14505	-0.05905	0.05555	-0.03545	-0.24205	-0.55065	0.16525	0.78805	0.17445	0.44745	0.32915	-0.27285	0.57835
678	ENSG00000081307	UBE1DC1	AK026904	-0.00725499999999998	0.0981642857142857	0.25495	0.24105	0.16145	0.31655	0.15095	-0.03765	0.27655	-0.46655	0.18985	0.15075	0.757038888888889	0.24845	0.58975	-0.0385083333333334	0.147505	0.173214285714286	1.00285	0.42475	0.03865	0.24525	0.16945	-0.00345	-0.0691666666666667	0.13455	0.17945	0.07255	0.20835	0.3754	0.52875	1.53045	0.24165	-0.42825	-0.05935	0.35375	-0.60935	0.85625	-0.04045	0.33305	-0.18675	0.11335	-0.22195	0.21975	0.87165	0.02295
679	ENSG00000132005	RFX1	X58964	0.1581	-0.285946717753561	0.4021	0.6635	0.024352057428792	0.7352	0.080035612445003	0.00422535893711746	-0.116015752132585	0.105444431570339	-0.0225123901240953	0.0220612543961178	0.165461422976501	0.0581674482190966	-0.100719011805214	-0.181188098468331	0.0615363873623064	0.10292415559109	-0.0184871694004647	-0.260618461538461	-0.0798531401262588	-0.157275126182865	0.0337194687983502	-0.0488237215880682	-0.217815327774052	-0.066154424544179	0.2215	0.4339	-0.166014755417838	-0.0324607229778098	-0.0871119776108515	0.0277849329798929	-0.0419422980794528	-0.01734645174103	-0.0427498910991723	-0.0459016720406932	-0.0858245983012412	-0.123326001880716	0.2802	-0.095684291602709	-0.6249	-0.0639236513157891	0.0495290773532156	0.029979597059982	-0.106162498292217	0.0409359298859895
680	NA	AA741061	NA	-0.4323	0.1056	0.2314	0.5661	0.4316	0.3242	0.2997	-0.2586	0.2298	0.7391	-0.0224	0.0033	0.4546	0.2466	1.2185	1.0233	1.2684	0.5189	0.3331	0.8206	0.9758	-0.2623	1.1281	0.5336	-0.1691	-0.5926	0.3746	0.5388	0.9359	0.2198	0.2863	0.8667	0.3586	-0.1549	-0.5022	0.2117	0.7007	0.3759	-0.0109	0.232	-0.1146	0.8509	-0.2134	0.1861	0.1507	0.1048
681	ENSG00000169442	CD52	X62466	0.0559	0.7696	0.1642	0.6407	-0.0229	0.6877	0.3501	0.7204	0.7851	0.5735	0.1733	0.7305	0.0882	0.7525	0.2522	0.2347	0.7666	0.9251	0.6736	0.4714	-0.5377	0.7479	0.7077	0.5954	0.59	0.1505	-0.025	0.9185	0.4051	-0.1541	0.5257	0.1669	-0.0405	-0.3661	1.1039	1.0272	0.4628	0.615	0.4238	0.3052	0.7699	0.774	0.7848	0.52	0.2179	0.2012
682	ENSG00000105698	USF2	X90824	0.07135	0.31585	-0.17185	0.26875	0.30045	-0.15195	0.50755	0.30445	-0.20675	0.61985	0.14715	0.35345	0.27705	0.13445	0.15025	0.18525	0.26865	0.51245	0.00235	0.07965	-0.50705	0.11845	0.20515	0.05365	-0.08535	0.11225	0.25255	0.34105	0.04835	0.07025	-0.12405	0.24135	0.05785	0.03345	-0.22565	0.20925	0.38795	0.25755	-0.23055	0.19665	0.43235	0.06795	0.14835	0.41915	-0.25355	0.63285
683	ENSG00000124151	NCOA3	AF012108	-0.399	-0.582	0.1558	0.2152	0.472	0.3931	-0.2764	0.7543	0.38	0.2897	-0.2224	0.4803	-0.0545	0.5862	0.3929	0.1027	0.7108	-0.3579	0.259	0.019	0.4199	-0.1605	0.1669	0.6187	-0.0676	0.2927	-0.241	0.6012	0.1845	-0.106	-0.6075	0.5138	-0.3605	0.2565	0.0771	0.5617	0.2517	0.9038	0.5321	0.398	0.7445	-0.026	0.3407	0.8594	0.048	0.4974
684	ENSG00000146676	PURB	AK057669	0.5787	0.4778	0.5518	0.3584	0.1549	0.4212	0.1844	0.5002	-0.0483	0.3732	0.0193	-0.1574	0.2975	0.382	0.174	0.15	0.1416	0.2594	0.2309	0.0362	0.4269	0.1417	0.297	-0.0864	0.1779	0.0968	0.4375	0.4061	0.4573	-0.091	0.0473	0.2665	0.3933	0.9248	0.4227	0.0683	0.1184	0.1697	0.4714	0.8972	0.0359	0.1635	0.5085	0.6695	0.1695	0.3306
685	ENSG00000100393	EP300	U01877	-0.0458	-1.9609	0.3706	0.5361	0.7843	0.1059	0.3002	0.1005	-0.9143	0.2326	-0.3738	0.4495	0.1516	-0.2487	0.2511	-0.7682	0.4982	0.2206	0.2152	-0.2549	0.1369	-0.5992	0.1682	0.2061	-0.8987	0.0525	-0.0666	0.1728	0.116	0.1624	-0.0362	0.085	-0.0806	0.4907	0.3025	-0.4708	0.5385	0.1737	-0.2312	-2e-04	0.68	-0.4425	0.2703	0.2138	0.0021	0.608
686	ENSG00000114423	CBLB	U26710	0.8122	-0.6267	0.1938	0.4679	0.4179	0.1293	-0.094	0.6635	0.2288	0.5287	0.2346	0.0047	0.2187	0.6802	0.2349	-0.0931	0.2046	-0.0373	-0.4568	0.3254	0.6366	0.053	0.0714	0.5512	0.0201	0.6933	0.3781	0.1642	-0.2215	0.1957	-0.4271	0.4943	0.0971	-0.0824	0.5346	0.3666	-0.4094	-0.4736	0.2126	0.0333	1.1864	0.37	0.7306	0.9196	-0.1493	-1.0192
687	ENSG00000166046	NP_689985.1	AA809352	0.35205	0.41365	1.35445	2.12325	1.62315	0.58805	-0.48575	-0.10255	0.51965	0.70765	1.64115	1.22955	2.36425	0.99845	0.33305	0.96945	1.26235	0.05445	0.86315	0.30085	0.55195	0.88725	0.60455	1.85635	-1.20305	0.108858333333333	0.27645	0.44105	1.14685	0.5222	-0.61275	0.04745	1.19925	0.12735	1.08455	2.41305	-0.33525	0.18315	0.50925	-0.16865	0.90935	0.90425	-0.24055	0.70415	0.40835	0.67135
688	ENSG00000162708	FY	U01839	-0.6409	1.8586	0.2335	1.1848	-0.2304	-0.7807	0.8611	-1.4424	-0.2812	-0.396	1.0657	0.3855	0.5225	-0.5197	0.8662	0.544	1.4607	0.1375	0.6938	1.3581	-0.3248	0.6087	0.2565	-0.6522	-0.9934	-0.6174	0.017	1.0733	-0.0205	1.2292	0.9782	-0.0098	1.659	-0.2361	0.164925	-0.2257	0.0697	0.6533	0.8159	-0.2913	0.3223	1.9327	-0.2269	-0.6663	-0.01	-0.3952
689	ENSG00000121966	CXCR4	X71635	1.163	0.8718	0.2493	2.2481	1.2001	0.9751	0.5162	1.2898	0.4557	0.6032	1.4428	1.5937	-0.3397	1.605	0.4951	0.2582	0.5077	-0.2799	-0.0091	-0.637	1.4579	1.8656	1.3784	2.3896	1.0556	1.6607	0.3469	0.7488	3.0154	-0.2092	0.4482	-0.027	-0.2367	1.2526	1.1677	0.1607	0.7273	1.4328	0.7521	1.0036	1.4959	1.2245	0.9734	0.7443	-0.296	0.9724
690	ENSG00000073849	SIAT1_HUMAN	X62822	-0.45785	-0.60605	0.77265	0.55585	0.44235	1.29535	0.49445	1.37755	0.26355	0.53585	0.07105	0.37745	-0.18025	0.34565	0.59335	-0.85065	1.56105	0.61135	-0.19495	0.31235	0.49535	-0.20565	0.75445	0.44945	0.08785	0.48365	-0.08885	0.52705	1.01075	-0.10365	-0.19425	0.71185	-0.75745	0.78015	0.48545	0.27615	-0.35435	-0.23735	0.94185	1.27935	0.52045	0.26635	1.22995	0.34135	0.21055	0.99755
691	ENSG00000095015	MAP3K1	AF042838	0.2205	-1.661	0.6941	0.7115	0.0962	1.2998	-0.0233	-0.0853	-0.1963	-0.7304	0.117	0.9981	0.4949	0.913	0.6054	0.3832	0.6603	0.7412	0.4459	-0.3601	-0.7544	-0.5727	0.3791	0.5933	-0.0947	0.1307	-0.2598	0.1222	-1.5516	0.7987	-0.4222	0.6645	0	-0.4379	-1.59	0.6266	0.6083	-0.4675	-0.1617	0.3154	1.6192	-1.1575	-0.3879	-0.0025	-0.6238	0.6932
692	ENSG00000151348	EXT2	U72263	-0.0166	0.3007	0.1686	0.8552	0.8245	0.5087	0.2063	0.2755	-0.1646	0.4216	0.2735	0.3533	0.2732	0.4209	0.2214	-0.0758	0.5203	0.3074	0.0415	-0.1798	0.0918	0.0844	0.2161	-0.0968	-0.0248	0.3763	0.1313	-0.0725	1.001	0.1743	-0.0895	0.1476	-0.1952	0.5163	0.2608	0.2541	0.1221	-0.4348	0.607	-0.0699	-0.4311	0.522	0.3029	0.3965	0.0039	-0.1168
693	ENSG00000117322	CR2	M26004	-0.7739	-1.0787	2.441	0.6096	1.0546	0.337	2.312	0.6239	0.6735	0.9448	1.8592	2.1866	2.2017	-0.3437	1.9211	-0.8332	1.9798	2.3742	0.829	0.481	0.1128	-0.8153	1.0263	-1.5496	-1.1882	1.0052	1.326	0.0346	-1.3838	0.5761	-1.8015	0.7983	0.7206	0.999	-3.2637	1.4735	-0.5318	0.4318	1.0386	-4.7066	1.6161	-1.5935	0.3736	0.6872	0.1505	0.5396
694	ENSG00000157404	KIT	X06182	0.96	-0.3305	0.1363	0.2957	-0.492	0.35359	-1.8066	0.350916666666667	1.3209	0.3487	0.1597	-0.9831	0.4902	0.0052	0.3598	0.3604	0.8709	-0.6975	0.7421	1.2634	1.6716	0.2039	0.1787	0.7318	0.0103	0.4092	0.647	0.6943	3.2305	0.6908	0.2449	0.0484	1.697	0.6697	-0.3849	0.6354	-0.0212	0.2561375	0.7218	0.5162	0.7245	0.6379	0.5993	0.3044	0.7748	0.4126
695	ENSG00000099725	PRKY	NM_002760	0.2406	-0.9106	-0.2163	-0.2709	0.3225	-0.1791	0.212	0.2362	0.2352	0.6982	0.6778	-0.4749	0.6593	0.3063	-0.189	-0.6584	-0.1949	0.4782	0.6953	-0.9114	-0.0557	0.4607	-0.2732	0.8197	-0.2147	0.6837	0.4597	-0.0645	0.5928	0.6961	-0.0075	0.6048	-0.0969	0.5213	-0.0125	0.5962	0.4554	0.3694	0.3934	0.2662	0.4442	-0.2395	0.1936	0.9079	0.3746	0.0257
696	ENSG00000121966	CXCR4	X71635	0.8794	0.152961111111111	0.0093	1.8184	0.4976	0.8733	0.221	0.9103	0.2375	0.3244	1.1144	1.0607	-0.3975	1.0912	0.3493	0.1234	0.4589	-0.0963	0.0449	-0.7242	1.0723	1.1645	0.9887	2.1211	0.5887	1.573	-0.0314	0.5738	2.2814	-0.259	0.2838	-0.1378	-0.3611	1.3286	0.8865	-0.3681	0.5903	0.8217	0.3653	0.4854	1.23	0.5084	0.5304	0.5048	-0.457	0.9561
697	ENSG00000087095	NLK	NM_016231	-0.2723	0.3936	0.4644	0.454	0.1347	0.8021	0.2565	0.0392	0.184844444444444	-0.0578	0.198355	0.1399	0.638525	0.3854	0.9011	0.0678875	0.0166	0.39105625	0.2923	0.364	-0.3378	0.6734	0.256	0.1358	0.2417	0.051805	-0.233	0.4047	-0.3605	0.6231	0.5556	0.8636	1.0828	-0.3871	-0.1158	0.2767	-0.7529	0.629	0.3972	0.1696	-0.0714833333333333	0.0528	-0.0838	0.0292	0.14768125	0.2152
698	ENSG00000158481	CD1C	M28827	1.0728	1.3349	2.013	-0.2314	-1.3615	-0.3105	3.4347	1.5979	1.1368	2.9206	0.5855	1.2248	2.8514	-0.3308	-0.1211	1.415	1.4989	2.5185	1.424	2.6411	-0.5257	2.156	1.4233	0.4706	3.2326	0.5219	1.4791	0.7007	-0.601	0.4285	-0.3688	2.3866	2.5403	-0.648	-1.2431	-4.3655	0	2.6631	2.5547	-2.3424	0.597	2.6931	2.7731	3.3939	0.197	1.9966
699	ENSG00000164050	PLXNB1	X87904	0.7882	0.7941	0.5417	0.4961	1.138	0.0037	0.1016	0.3168	-0.2469	0.666235	0.149265	-0.1139	-0.1836	0.2681	-0.0185	0.4494	0.7322	1.2075	0.4348	0.3486	0.2715	1.3842	0.112	1.0558	0.8806	0.8073	1.0398	-0.1472	0.9834	0.0972	-0.074485	0.7273	0.1127	0.5533	-1.013	1.4744	-0.1842	-0.9361	0.4986	-0.2109	1.1245	1.7593	0.9448	1.1585	0.3524	0.2209
700	ENSG00000026025	VIM	Z19554	0.2007	-0.2037	0.4347	1.0624	-0.1638	-0.6013	0.5681	0.5048	-0.1404	0.3723	-0.0333	0.2152	0.4996	0.2798	0.3819	-0.0584	0.3369	-0.0037	0.1953	0.172	0.7135	-0.5688	-0.1056	-0.5771	-0.6585	-0.1019	0.5188	0.3299	0.5987	0.4806	0.3455	-0.298	0.2191	-0.3334	0.1065	0.4934	0.0806	-0.1178	0.7814	-0.8337	0.2484	0.3694	0.3839	0.0288	0.6411	-0.2011
701	ENSG00000104894	CD37	X14046	0.2981	0.4201	0.050185	-0.4995	-0.3736	0.1517	-0.0838	0.0804	-0.145	0.1169	-0.0925	0.056	-0.6699	-0.1011	0.2944	0.4566	0.4161	0.2682	0.1789	0.3941	-0.2051	0.5362	0.1319	0.5658	0.6474	0.1525	0.0843	0.2498	-2.2663	-0.2771	-0.4104	-0.1842	0.2096	-0.6351	-0.3244	0.5656	0.3831	0.2211	-0.416	-0.3867	0.465	0.3226	-0.0331	0.3161	0.1349	0.4844
702	NA	X57331	NA	0.6054	0.2342	0.491	-0.3921	-0.5345	0.3432	2.1402	-0.2027	0.7087	1.0676	0.6717	1.0355	0.3432	0.0854	0.2001	-0.0017	0.4098	1.4765	0.5431	0.5172	0.5789	0.4223	0.3606	0	0.28	-0.3802	0.3383	0.1548	0.696116666666667	0.286888888888889	-0.0768	-0.3134	0.6293	0.4524	0.288677777777778	1.4128	0.3564	-0.1027	0.9106	-0.5479	-0.094	1.2084	0.7202	0.8051	0.2326	0.0886
703	ENSG00000178685	PARP10	AK027370	-0.0169	0.2028	0	0.5292	0.6166	-0.21	-0.0637	-0.0134	-0.0519	0.4248	-0.0383	0.086	0.0147	0.2911	0.3064	0.5929	0.8201	-0.1329	0.4774	-0.0153	-0.6149	0.5123	0.4736	0.3554	0.4435	-0.3419	-0.1509	-0.3487	-0.4445	0.0660277777777778	0.2894	0.6171	-0.124	-0.1894	-0.0531	0.4492	0.0181	-0.4709	-0.0864	-0.5063	-0.378	0.1916	0.0481	0.737	-0.4666	0.4975
704	ENSG00000143190	POU2F1	X13403	-0.11075	-0.41345	0.07535	0.55495	0.42795	0.06185	0.19625	-0.02765	-0.01795	0.67445	-0.25455	0.18255	-0.13645	0.49345	0.14785	0.16235	0.19305	0.16655	0.20875	-0.24965	0.11545	0.52945	0.49855	0.24135	0.43175	0.58555	-0.30325	0.11905	0.50385	0.34095	-0.41395	-0.07975	-0.22945	0.31905	0.21255	0.21245	0.48605	-0.32975	0.14675	0.20945	0.61745	0.58685	0.45705	0.55665	-0.10585	0.57705
705	ENSG00000128394	APOBEC3F	AF182420	0.3793	-0.2617	0.3382	0.6829	1.0951	0.23	0.0913	1.313	0.5338	0.5972	0.437	1.0285	0.069	0.921	0.6523	0	0.8647	0.7688	0.4674	-0.2503	-0.5194	-0.1596	1.0691	0.5428	-0.6398	0.5884	0.7677	1.4765	0.4531	0.0917	0.9705	0.8973	-0.1331	0.7677	0.9293	-0.5903	0.4955	0.3799	0.6198	-0.108	0.6319	-0.133	0.8495	0.6472	0.3819	0.8685
706	ENSG00000118058	MLL	L04731	0.2796	-1.2493	0.269	0.4463	-0.0678	1.3151	-0.1206	0.3197	0.3483	0.4175	0.4397	0.5537	0.5222	0.5695	0.2058	0.4322	0.3591	-0.0481	-0.1571	-0.1363	0.061	-0.1487	-0.0535	0.212	-0.4526	0.9938	0	0.0489	-0.4166	0.6674	-0.0832	0.1586	0.3612	0.3577	-0.3734	0.5408	0.525	0.4294	-0.6676	-0.0601	0.6629	-0.5975	0.0094	0.1357	0.1815	0.067
707	ENSG00000168538	NP_951008.1	AL133076	0.1815	-0.7984	0.199	0.3778	0.7072	0.339	0.3291	0.6213	0.6204	0.5024	0.3652	0.668	0.3578	0.6785	0.1997	0.1782	0.3052	0.2629	0.1841	0.1866	0.2162	-0.0221	0.325	0.5499	0.232	0.567	0.9571	0.6079	0.9262	0.2222	0.2445	0.5075	0.1503	0.6053	0.6794	0.9447	0.402	-0.1178	1.0144	0.0233	0.8163	0.6732	0.6439	0.7599	0.3852	0.3565
708	ENSG00000173619	CH015_HUMAN	AA251362	-0.0465	-0.8578	-0.095	0.6358	0.7228	1.3187	0.411	-0.2432	0.184	0.2413	0.8048	0.8636	0.9691	0.2282	-0.9058	0.1656	-0.1193	-0.1627	0.4967	-0.0912	-0.0778	-0.6218	0.32929	0.663	-0.5738	0.05533	0.5623	0.7225	-0.8649	0.00905	-0.4882	0.2033	-0.0879	-0.9707	0.485	1.1867	0.6776	0.395	0.1509	-0.5511	0.8681	-0.0442	-0.4634	0.2482	-0.6239	0.3163
709	ENSG00000037637	FBXO42	AK025059	-0.0103	-0.0811	0.6294	0.5731	0.8676	0.1673	0.4732	-0.1936	0.1248	0.5328	0.569	0.9288	0.8442	1.0289	0.1876	0.5826	0.6589	0.6619	0.3518	0.12113	0.3262	-0.108	0.5113	0.5299	-0.2971	0.658	0.4647	0.2916	0.0947	0.0354	0.0493	0.418	0.5019	0.5947	0.5309	0.5606	0.4699	0.0239	0.3295	-0.0045	-0.0113	0.1019	0.1314	0.2241	-0.0787	0.3678
710	ENSG00000125354	39697	D50918	0.156	-0.4435	0.0595	0.7349	0.1922	0.5909	1.0115	-0.3329	0.5647	0.896	0.3684	0.161	0.2519	0.7082	0.1218	0.301	0.3613	0.3487	0.2822	0.0318	0.0503	0.6184	0.3298	0.7262	1.0199	0.5992	0.541	0.0633	1.2547	0.455	0.7932	1.0883	0.434	0.2793	0.0738	1.5912	0.2372	0.7398	0.9693	0.0317	0.7175	1.0072	0.3989	0.9376	0.599	0.9399
711	ENSG00000112079	STK38	Z35102	0.37895	-0.60915	-0.14565	0.86105	0.25085	0.32305	0.13305	0.59865	-0.51985	0.55985	0.84275	0.05735	0.68115	0.71695	0.53595	0.05345	0.51595	0.81855	0.22705	-1.13105	-0.10255	-0.37495	0.53195	-0.12075	0.10955	-0.00255	-0.08375	0.10185	0.30755	0.75645	-0.32485	0.61475	0.30635	0.32365	0.09125	0.27625	0.15005	-0.57995	0.35865	0.02525	0.70315	0.67005	1.20135	0.98335	-0.23415	0.43815
712	ENSG00000188277	NA	AK001496	0.0572	0.6631	0.319	0.0496	0.1014	-0.9792	0.2855	0.2781	-0.1658	0.4429	0.1481	0.417	0.3019	0.0728	0.0333	-0.622	-0.0039	-0.4355	0.0122	0.1042	0.0076	0.2704	-0.0074	0.0935	0.5785	0.0732	0.6923	0.6825	-0.1461	0.2142	-0.068	-0.2051	-0.2032	0.2991	0.4789	0.113	0.2029	-0.0174	0.2911	-0.166	0.1251	0.1832	0.3323	0.3975	0.0892	0.3779
713	ENSG00000072694	FCGR2B	M28696	-0.13375	0.05415	0.64685	1.01475	0.04255	1.11575	0.39805	1.02905	1.23555	1.10095	0.13315	0.72985	0.49845	0.82325	1.56685	1.32075	0.84695	0.89765	1.09135	0.91165	0.32495	1.61745	1.81375	1.18665	1.21645	1.03445	-0.03525	1.46145	0.75545	0.18475	0.83715	0.99845	0.64095	1.63685	1.03935	0.28145	0.86695	0.79235	1.51575	0.97185	1.06145	1.80145	1.17155	2.01725	0.91895	1.18845
714	ENSG00000165168	CYBB	X04011	0.6209	0.6202	0.3552	0.4772	0.1761	0.0259	0.3087	0.8972	0.0926	-0.5006	-0.0772	0.0227	-0.6432	0.3523	0.2216	-0.0941	0.159	0.0261	0.2885	0.736	-0.1468	0.326	-0.046	0.4144	0.3185	-0.1154	0.8007	-0.1965	-0.6745	0.2676	0.1928	0.2192	-0.1991	-0.1541	-1.0221	0.8672	0.4291	1.0579	-0.4201	-1.4872	0.6774	0.4355	0.5239	0.2881	-0.0944	-0.0517
715	ENSG00000115165	PSCDBP	L06633	0.1851	0.5873	0.334	1.3239	1.0592	0.605	0.4219	0.9449	1.0945	0.2489	1.2973	0.0014	0.4412	0.7308	0.4151	0.702	0.5022	0.7533	0.1925	-0.1074	1.4585	0.3931	0.2002	0.9969	0.5525	0.7457	0.1361	0.257625	0.8329	0.4845	-0.468	0.2949	0.0229	0.3889	0.5646	0.7913	0.0255	0.5068	1.2672	-0.1937	1.2635	0.6403	0.4378	1.0743	0.3951	0.604
716	ENSG00000166886	NAB2	X70991	0.0248	-0.1271	-0.0569	0.1288	-0.4253	-0.0702	0.7668	0.4016	0.2778	0.5839	-0.5384	-0.7676	-0.5994	0.2205	-0.1896	0.3209	0.4976	0.6856	0.1903	0.1446	-0.187	0.2422	0.0854	0.1166	0.4883	0.2358	-0.4733	1.332	0.0235	-0.5138	0.311	0.3075	0.369	-0.0969	-0.606	0.3467	0.4582	-0.3412	0.0816	-0.6488	0.3402	0.1167	0.2201	0.5608	0.4152	0.5417
717	ENSG00000198641	SYS1_HUMAN	BC048286	0.3816	0.6491	0.583	1.0384	1.0507	-0.1076	1.7175	0.5218	-0.0443	0.9131	0.2338	0.7536	0.2119	0.6624	-0.0554	-0.2218	0.5483	0.8387	0.0033	-0.7802	1.012	-0.3005	-0.0649	0.0154	0.3275	0.3619	0.7231	0.3467	1.512	-0.3063	-0.1493	0.5639	0.4465	0.274	-0.0488	-0.117	0.5563	-0.2567	0.8344	-1.004	1.1004	1.1718	1.037	0.5565	0.1745	0.7144
718	ENSG00000131165	NP_002759.1	X57809	1.2792	1.7899	2.1556	-1.3831	-1.1516	-1.301	2.1037	1.6899	-0.8441	1.5501	2.43	-1.0747	3.4874	1.9513	-0.4148	-0.3912	1.6055	1.7152	0.9597	1.8848	2.4062	-0.4969	3.8949	1.6105	-2.9521	-2.1202	2.0935	-2.1359	1.1535	0.6436	3.8754	2.4544	2.4633	2.1832	2.5461	-1.4088	-5.1991	0.9969	0.0795	2.8345	2.0642	2.7604	2.8288	1.6052	2.1114	1.4134
719	ENSG00000101972	STAG2	AK026678	0.4014	-0.9011	0.1417	0.3292	0.3784	0.215	0.7999	0.5629	0.1186	0.0239	-0.2367	0.3936	-0.0721	0.1556	-0.0595	-0.2886	0.1007	-0.0534	0.0585	-0.4196	0.144	-0.5297	0.3877	0.1832	-0.3501	0.4587	0.0599	0.4092	0.6572	0.0045	-0.1349	0.2226	-0.0324	0.4888	0.3612	0.544	0.2303	0.2365	0.6339	0.2724	0.386	0.1248	0.5579	0.4644	0.0991	-0.1417
720	ENSG00000121966	CXCR4	X71635	0.9796	0.8596	0.2893	2.3394	0.829	0.8789	0.4809	1.3396	0.4823	0.4673	1.5007	1.1635	-0.3094	1.4334	0.5242	0.313	0.5264	-0.2721	0.0688	-0.4116	1.5917	1.689	1.2425	2.5735	1.1096	2.1559	0.172	0.6727	2.2902	-0.2861	0.2944	0.036	-0.1748	1.356	0.9975	0.112	0.7699	1.3918	0.6936	0.9269	1.6742	0.9254	0.9168	0.8071	-0.2015	0.8892
721	ENSG00000137497	NUMA1	Z11583	-0.242	0.035	0.4549	1.2471	0.4253	0.5875	-0.1403	0.5067	0.3561	0.6213	0.1352	0.4382	0.2846	0.6255	0.1979	0.6291	0.8217	-0.3249	0.3444	0.287	-0.635	0.6125	0.6664	0.3478	0.5399	0.1464	-0.1844	-0.1999	0.1782	0.4497	-0.6657	0.4361	-0.3422	0.6639	0.3163	0.7145	0.2724	-0.0903	-0.0294	0.2958	1.1041	0.8181	0.7349	0.7758	0.4231	0.1174
722	ENSG00000056736	IL17RB	AF212365	-0.40765	-0.37565	-0.05235	0.07385	1.44165	1.91145	0.13085	2.35705	0.84835	0.75875	-0.09205	0.62395	-0.09895	0.52545	0.61965	0.04325	0.50475	0.22385	1.94845	1.24455	0.27855	-0.22565	2.31805	1.30155	1.37565	1.01955	0.08735	1.02605	-0.74675	-0.15615	-0.29145	2.81135	0.64515	1.79645	-0.40765	0.87315	1.16345	-1.04965	1.31035	1.63115	1.64555	1.71635	1.64585	1.10965	1.16455	1.09565
723	ENSG00000047346	NP_062546.1	AB037791	-0.1863	-1.8391	0.0638	0.7101	0.4443	-0.1341	0.5287	0.5728	0.3936	0.1806	-0.1558	0.2701	0.2108	0.4387	0.1978	0.2497	0.3354	-0.1511	-0.2487	-0.2696	0.8104	-0.7722	-0.0779	0.3123	-0.7951	0.4811	0.5464	0.136	0.6097	-0.2349	0.494	-0.0027	-0.0918	0.1089	0.314485	-0.5338	0.020585	-0.130235	0.387855	0.053645	0.020925	-0.027545	0.293425	0.399835	0.022465	0.061805
724	ENSG00000105388	CEACAM5	M29540	0.2504	0.0028	-0.0385	0.5857	-0.0866	0.4745	-0.4855	0.3225	0.022	0.1742	0.1166	-0.5325	3.1628	0.3434	-0.0477	-0.0414875	0.2625	-0.335	0.0908	-0.1621	0.1032	0.0661	0.1285	0.4812	0.3106	0.5549	0.0066	0.6155	-0.6679	0.3274	1.5524	0.3913	0.5837	0.7167	-0.00294999999999999	-0.1082	0.3991	-0.4839	0.3153	0.218	1.0845	0.1884	-0.6527	0.0605	-0.6294	0.9024
725	ENSG00000185672	NA	U53209	-0.3805	-1.3304	0.6026	0.3041	0.4051	0.8124	-0.1346	0.0224	0.3264	0.4608	0.2373	0.012	0.6006	0.785	-0.0902	-0.7199	0.4332	0.3445	0.5371	-0.4517	-0.7549	0.09	0.2833	0.85	-0.0406	0.706	0.1295	-0.2968	-1.5853	0.1849	-0.4194	0.9559	0.0824	0.7483	1.0997	1.0719	0.1695	0.24	-0.0094	0.3588	1.7164	-0.7568	0.0053	0.0261	0.181	-0.0342
726	ENSG00000125319	NP_076937.2	BC000121	0.0363	-0.0988	-0.0237	-0.119	-0.5459	-0.2285	0.4466	0.5345	0.1438	-0.3874	-0.7417	-0.2216	-0.0289	0.1394	-0.1912	0.1091	-0.0043	0.3551	0.0632	-0.2564	-0.1496	-0.8801	-0.0045	-0.0368	0.4767	0.4442	0.1764	-0.0715	-0.295492857142857	-0.4456	0.2903	0.045	-0.1153	0.3272	0.149	0.3658	0.4592	0.6292	0.2297	0.7846	-0.301	0.6053	-0.141	-0.7498	-0.0586	-0.1045
727	ENSG00000182866	LCK	M36881	-0.104	1.5125	0.1251	1.0235	1.8984	1.1635	-4e-04	0.8682	0.1363	1.088	0.6909	0.1465	-0.1517	1.4432	0.5443	-0.1078	1.2106	0.7588	0.753	0.2473	0.4819	-0.0419	0.0916	-0.3634	0.5316	0.9067	0.4544	-0.6179	2.6438	0.3811	-0.718	0.9801	-0.0936	1.1621	0.6705	0.147	0.338	-1.1254	1.5097	-0.4705	-0.3574	1.7485	1.3541	0.3673	0.0608	0.0974
728	ENSG00000120008	WDR11_HUMAN	AI056575	-0.64685	-0.10305	0.28915	-0.00375	-0.34435	0.56075	0.15915	0.24735	0.96475	1.04255	0.18415	-0.24095	0.43795	0.73585	0.19055	-0.28715	0.94245	-0.75745	0.19085	-0.51905	0.58185	0.56775	-0.51375	0.42795	1.11015	0.58105	1.07775	0.41415	-0.03285	0.86205	0.40705	1.19265	0.18245	0.59575	0.98695	1.11855	0.04495	0.61785	1.11745	0.26195	1.56885	0.41645	0.61465	0.00635	0.15355	0.01895
729	ENSG00000134574	DDB2	U18300	-0.19765	0.34675	0.50755	0.43445	0.04535	0.00535	0.44205	0.58725	-0.28605	0.56085	-0.33155	0.27805	0.03465	0.01845	0.33765	0.52645	0.58875	-0.19815	0.12995	0.14405	-0.60715	0.38585	0.51755	-0.46225	0.63395	0.20135	-0.34645	-0.05025	0.10915	0.85595	0.23835	0.51805	0.05885	0.27195	0.09885	0.23705	0.55035	-0.38135	0.98585	0.45505	0.29105	0.85705	0.83435	0.55885	-0.06945	0.05035
730	ENSG00000118503	TNFAIP3	M59465	0.4795	-0.1196	0.8079	1.4361	0.57	-0.2789	0.4665	0.6033	0.2547	0.4558	1.0294	0.6701	0.1266	-0.1503	0.0306	-0.268	0.1271	0.3215	0.0118	-0.7233	0.0473	-0.1902	1.0003	-0.0646	-0.2635	0.4963	0.7853	0.5696	0.9613	-0.0827	-0.3643	-0.5742	0.178	0.4393	-0.346	0.4877	-0.5338	-0.3042	0.8973	-1.51	0.6247	0.0739	0.3815	0.3602	0.3143	-0.0457
731	ENSG00000154822	PLCL2	AB029015	-0.1464	0.2181	0.4718	0.8545	1.2135	0.5579	0.2417	0.7819	0.0891	0.7596	0.0753	0.2086	-0.3465	0.521	0.4763	-0.3597	0.5679	0.3139	0.5036	0.1338	1.1737	0.0089	0.6609	0.5335	0.8213	0.9387	-0.1215	0.9041	1.1804	0.2669	-0.2472	0.0249	0.025	1.2443	0.5554	0.913	0.3336	-0.6573	1.0827	1.0624	1.0039	1.4297	1.1169	0.4906	0.6445	0.0312
732	NA	AK000271	NA	-0.1617	0.4264	0.3202	0.6658	0.5506	-0.5831	0.7028	0.0967	0.2649	0.748	0.3208	0.3818	0.0404	-0.0437	0.3743	1.4518	0.5849	0.5052	0.6544	0.6516	-0.0547	0.0792	1.2866	0.0378	0.6037	0.242	0.2991	0.743	2.0977	0.2759	-0.139	0.1328	0.3646	0.1788	-0.1374	0.7736	0.6245	0.3672	0.5303	-1.4919	0.3507	1.2501	1.2352	-0.0225	0.5631	0.0674
733	ENSG00000145012	LPP	U49957	-0.6786	-1.0589	0.3349	-0.2144	0.2219	0.3884	-0.7088	0.6741	-0.0946	0.4872	0.8495	-0.645	0.9341	0.207	0.895	-0.364	0.8331	0.2063	0.3116	0.2158	0.111	0.7873	0.8109	0.4327	0.9207	0.2146	0.0842	0.556	1.1964	-0.1059	-0.1705	0.4808	0.2825	0.442325	1.0572	0.533	-0.0804	0.6146	0.7576	1.3055	0.7512	0.5485	1.2168	0.6332	0.7931	1.0739
734	ENSG00000009954	BAZ1B	AA490540	0.0046	-0.861	0.4775	-0.6078	0.2288	-0.2665	-0.207	0.1361	-0.5884	0.2485	-0.6546	-0.6538	-0.4125	-0.2285	-0.2551	-0.1516	-0.1844	0.4505	0.1842	-0.7537	0.5385	-0.228	0.1485	0.296	-0.1759	0.1961	0.4293	0.6096	-0.4355	0.0124	-0.7383	0.0091	-0.1463	0.4111	0.4082	0.3126	0.6242	0.4194	0.2935	0.1787	0.5473	-0.1629	0.6026	0.1454	-0.0508	0.7799
735	ENSG00000118503	TNFAIP3	M59465	0.2926	0.2271	0.3197	1.1139	0.4138	-0.2631	0.3549	0.4407	-0.0711	0.34935	0.9306	0.6006	0.3374	-0.2943	-0.0536	-0.2833	0.035	0.4796	0.0683	-0.2985	0.1123	0.026	0.7197	0.1012	-0.106	-0.0555	0.2568	0.3764	0.4255	-0.0219	-0.566	-0.5054	0.0714	0.2229	-0.3172	-0.0866	-0.055	-0.0463	0.57	-1.1532	0.2841	0.135	0.2421	0.4282	0.5244	-0.1787
736	ENSG00000164543	STK17A	AB011420	0.4735	-0.7741	0	0.3455	0.4811	0.9854	0.9237	0.9281	0.846	0.031	0.4686	0.2763	0.2366	0.3962	0.3633	-0.5612	0.5373	0.2166	-0.1493	-0.1453	0.3487	-0.8045	-0.0458	0.9653	-1.0305	0.2507	0.2985	0.6458	0.9231	0.0309	-0.1366	0.5943	-0.4017	0.568	1.0376	-0.0648	0.4621	1.4315	0.7711	-0.3044	0.245	0.1906	0.5125	0.3548	-0.0141	0.7477
737	ENSG00000100614	PPM1A	AA827248	0.2464	0.0221	0.3468	0.2474	0.3788	-0.1939	0.2185	0.657	0.5779	0.5387	0.1819	0.5741	0.4473	-0.1582	0.4059	0.5854	-0.287	0.1071	-0.02	0.1341	0.7791	0.4505	0.3153	0.3808	0.6081	0.8815	0.2903	0.4583	0.594345	0.8369	0.028935	0.3425	1.0232	-0.2956	0.4515	0.636	0.3429	0.301	0.6816	0.2852	0.1293	0.1465	0.3261	0.3983	-0.1558	0.2566
738	ENSG00000108510	THRAP1	AB011165	0.0839	-1.3104	0.0015	0.0149	0.086	0.0804	-0.0674	-0.2397	0.0552	0.0827	-0.2671	-0.0665	-0.0334	0.2941	-0.2133	-0.5524	0.16	0.1704	0.0056	-0.2663	0.3666	-0.2568	0.6795	0.1237	-0.3257	0.5538	-0.0062	0.0674	0.4595	0.0875	0.1382	0.1696	-0.2726	0.222	0.3604	0.365	-0.1447	-0.0768	0.6263	0.02	0.3295	-0.1329	0.299	-0.0169	0.2031	0.232
739	ENSG00000196591	HDAC2	U31814	1.3783	-0.7275	0.3079	-0.508	0.6956	0.5511	0.7965	0.5607	0.6118	0.6932	-0.2214	0.4747	-0.1368	0.3582	-0.3412	-0.2958	-0.3181	0.7355	-0.3785	-0.7978	0.8173	-0.0766	0.2	-0.3241	0.0699	0.6388	0.5717	0.7008	0.541135	0.1368	0.0403	-0.0096	0.1653	0.9465	0.4613	0.4374	-0.2403	-0.4496	0.6873	0.8435	0.7403	0.8274	0.8618	0.6986	-0.0953	-0.3342
740	ENSG00000156508	EEF1A1	NM_001402	0.5736	0.6869	0.6286	-0.4363	0.3151	-0.5006	0.1044	0.2164	0.2912	0.6201	0.6808	0.1836	-0.4385	-0.1584	-0.2872	0.732	-0.512	-0.1434	0.1528	-0.3771	0.8263	0.4709	-0.1787	0.201	0.9049	0.4834	0.3776	0.1027	0.925	-0.2418	-0.0354	-0.061	0.4752	0.4727	-0.309	0.5192	0.0796	0.2977	0.2454	0.6748	-0.5088	0.4971	0.1218	0.3273	0.2139	0.341
741	ENSG00000131165	NP_002759.1	X57809	2.3749	1.4917	2.008	-1.281	-0.7434	-1.452	1.457	1.2739	-0.732	1.3782	2.4037	-0.7661	2.6293	1.5317	-0.5902	-0.7152	1.4044	1.7833	0.6355	2.2767	2.7216	-0.4632	2.3348	1.3699	-2.769	-1.7615	2.271	-1.855	1.199	0.2453	3.1044	2.5222	2.3205	1.559	2.0376	-1.036	-3.3829	1.1945	1.1289	2.6203	0.894	1.8025	2.2172	0.7929	1.994	1.1741
742	ENSG00000168918	INPP5D	U57650	-0.3686	0.83	0.0248	0.3083	0.3253	0.4604	0.4389	0.4326	0.9651	0.56	-0.1107	0.019	-0.3309	-0.129	-0.0421	0.1479	0.3159	-0.3087	-0.2579	-0.1391	0.4731	1.0563	0.0864	0.4111	1.196	0.266	0.2443	0.3547	0.7362	-0.447	-0.1065	-0.1972	-0.4353	-0.0432	1.2644	-0.0189	0.3286	0.2126	0.365	-0.3989	-0.4215	0.7422	0.1808	0.377	0.0914	0.1744
743	ENSG00000182778	NP_787066.1	X58399	0.3634	-0.7165	0.4503	1.1981	0.9034	0.4533	0.3693	0.7594	-0.4322	-0.0486	0.8606	0.4984	2.3983	1.0244	0.646	0.2516	0.901	0.4558	0.2587	0.4832	0.4394	-1.6973	-0.4963	0.3522	-1.1258	-0.0259	-0.0503	-0.2529	0.0737	0.549	-0.5861	1.8656	0.7311	0.3604	0.814	0.2899	0.8815	0.4891	0.234	2.4278	-0.2224	0.9563	2.4908	0.0787	0.0558	0.8973
744	ENSG00000139278	GLIPR1	X91911	0.3677	-1.1952	-0.3764	0.8223	0.6128	-0.0933	0.7731	0.5698	0.3964	0.3835	-3e-04	0.3395	0.1143	0.653	0.9837	-0.0486	0.7133	0.563	0.5981	0.2689	0.3742	-0.8422	0.4113	0.4314	-0.8233	0.053	-0.3156	-0.8348	-0.5532	0.3615	-0.0425	0.2009	-0.3075	0.1146	-1.6045	1.1746	0.5465	0.6231	0.591	-1.1392	1.0269	-0.0513	0.5946	0.2875	0.194	0.069
745	ENSG00000065883	CDC2L5	AA669093	0.19215	0.14075	0.01275	0.33125	0.34425	0.72855	0.26255	-0.14705	0.28875	0.36305	0.06805	0.03405	0.14705	0.53305	0.37395	0.37975	0.20895	0.01145	0.03345	-0.03405	0.41835	0.04485	0.25635	0.66335	-0.05485	0.68855	0.45635	0.09945	0.13065	0.01555	-0.18555	0.16155	-0.00845	0.57835	0.36435	0.63445	0.22145	1.13535	0.04045	0.43215	0.19945	0.46865	0.17985	0.55485	0.35875	0.29325
746	ENSG00000012124	CD22	X59350	-0.80445	-0.03875	0.03105	0.01155	0.51515	-0.15445	1.17915	0.39725	0.44545	0.62975	-0.61635	0.05615	-0.34635	-0.24955	0.11885	0.45965	0.53615	-0.35825	0.07055	0.39575	-0.39235	1.17275	0.32225	-0.32225	0.93055	0.20085	0.95305	0.78785	0.79405	0.07535	-0.02355	0.89055	0.73915	0.00725	-0.67265	-0.23045	0.03365	1.10175	0.14655	1.27575	0.71895	0.66795	0.50975	0.61805	-0.32545	0.46765
747	ENSG00000054654	SYNE2	AA814679	0.1967	-0.1599	0.1162	-0.0935	0.458	-0.4941	0.1584	0.5114	-0.0906	0.797	0.0906	0.5637	0.6994	0.2592	-0.6751	-0.8912	0.1824	0.3744	-0.0759	0.044	1.0795	1.6022	1.1579	0.8676	0.5713	-0.0195	0.8248	0.7165	1.5464	-0.0622	0.2136	0.5612	0.2073	-0.2082	1.2363	-0.6127	0.0707	-0.1336	0.8321	0.3428	0.8664	-0.0049	-0.1212	0.6044	-0.3193	0.7076
748	ENSG00000072818	CENTB1	D30758	-0.2912	0.798	0.2142	0.2204	-0.0921	-0.3339	0.3226	0.5501	0.6258	0.7937	0.6013	0.8201	0.2674	0.2765	0.0675	0.5464	0.6753	0.1448	0.4599	-0.3152	-0.7778	1.2245	-0.3572	0.3512	1.1564	0.4403	0.6319	0.2816	0.8717	0.4095	-0.1177	-0.2066	-0.1397	0.8014	0.2833	0.4338	0.617	-0.469	0.3917	-1.2132	0.7543	0.967	0.8855	0.5407	0.1168	0.2146
749	NA	AI028383	NA	-0.3748	0.1236	0.3812	-0.5548	-0.0849	0.4604	-0.8008	0.1827	0.3087	1.4788	0.2024	-0.2771	0.3594	0.6161	0.2589	0.2981	0.7142	0.5756	1.361	0.0233	0.5692	0.1931	0.6313	1.1142	1.0075	0.636	-0.189	1.5053	-0.356	0.6191	-0.6043	0.2326	0.24776	-0.08	-0.0859	0.0548	0.3762	0.4863	-0.1796	0.9479	1.0382	0.2839	-0.7803	0.3953	0.1623	1.229
750	ENSG00000176783	RUFY1	AF361055	-0.4983	-0.7498	0.2841	0.5745	0.3479	0.7888	0.205735714285714	0.2952	0.2182	0.4225	0.1798	0.7194	0.5416	0.5739	0.5922	-0.7358	0.5207	0.3818	0.4125	-0.8895	-0.7553	-1.3013	0.5504	0.0767	-2.1865	0.2201	0.2775	0.7985	-2.6576	0.3508	-0.103558333333333	0.445277777777778	3.1457	0.33625	0.161672222222222	0.0840428571428572	0.0704833333333333	-0.069075	0.0976722222222222	-0.369238888888889	1.5268	-0.772407142857143	0.0176055555555556	0.0843722222222222	0.091675	-0.0451833333333333
751	ENSG00000165810	BTNL9	NM_152547	0.07	-0.2087	-0.2993	0.5765	-0.0894	0.0596	0.5539	0.3912	-0.0707	0.321	0.1332	0.4408	0.0892	0.6572	0.3763	-0.0111	0.5227	0.4941	0.3887	0.174	-0.837	-0.314	0.5562	0.3101	0.4242	-0.2802	0.5908	0.0131	-0.1421	0.0565	0.4179	0.3851	-0.2203	-0.7144	0.9644	0.464	-0.0271	0.403	-0.0149	-0.3268	0.0885	0.1964	-0.0402	0.3603	0.1663	-0.2163
752	ENSG00000168763	CNNM3	AA829860	0.0968	-0.1444	-0.3234	0.2101	-0.0914	-0.1648	-0.385	-0.2716	-0.2122	0.190421428571429	0.3213	0.2162	0.1742	0.3913	0.1626	0.2003	0.486	0.9123	0.2662	0.0502	0.3207	0.3131	0.3778	-0.2717	-0.4333	0.3208	-0.0154	0.0772	0.0442	0.4918	0.2911	0.5141	0.2403	0.5825	-1.8265	0.6381	0.4962	-0.1876	0.4681	-0.2432	0.4319	0.0446	-0.5557	0.4645	0.1163	0.7885
753	ENSG00000072694	FCGR2B	M28696	-0.2692	-0.4479	0.8268	0.9367	-0.161	0.8019	0.5421	1.0156	1.1722	1.2257	0.1202	0.8649	0.5272	1.2009	1.3724	1.4172	0.8729	0.3822	0.9139	0.6699	0.1362	0.998	1.8143	0.8356	0.7976	1.3322	0.0369	1.4428	0.4919	0.23	0.7367	0.8972	0.3386	1.4512	1.1521	0.1348	0.8712	0.6113	1.5549	1.1196	1.0071	1.404635	1.5228	1.884	0.9688	1.2015
754	ENSG00000130203	APOE	M12529	-0.2282	2.1238	-0.439	-0.4555	-0.475	-0.6474	0.4404	0.202	0.6991	-0.6645	0.3548	-1.4786	-0.0542	-0.3704	-0.6315	0.0397	0.4888	0.2712	0.3034	-0.3102	0.5628	1.3968	0.6443	0.5554	0.7914	0.3535	1.2055	0.1071	-0.5116	-0.2678	-0.1302	0.2014	0.0773	-0.7992	0.0365	-0.511	-0.7252	0.541	-0.1505	0.2449	-0.021	-0.0072	-0.7423	-0.2404	0.494	0.5981
755	ENSG00000151746	BICD1_HUMAN	AA258806	-0.232	-0.5393	0.372175	0.2198	0.2601	1.1548	-0.1606	0.4863	-0.4679	0.387183333333333	-0.1855	0.5701	1.2022	0.5567	-0.0566	0.3267	1.0716	0.1576	0.6313	-0.1722	0.5262	-0.6202	0.1529	0.7324	-0.6795	0.7048	-0.0797	1.4489	0.372	0.8042	-1.3628	0.8895	0.7166	0.6565	0.1012	0.7339	0.4466	0.1838	-0.2441	0.139	0.5871	-0.5253	0	0.2361	0.1223	0.0865
756	ENSG00000143442	POGZ	AA235973	0.1039	-0.0992	0.2619	0.2307	-0.0606	0.3573	-0.65	-0.6468	0.2918	0.8297	0.1558	-0.6515	0.5949	-0.2006	0.321	0.7557	0.3091	0.0243	0.3926	0.0741	0.2403	0.7811	0.0954	0.3424	0.3272	0.3555	0.2456	0.3613	0.1745	-0.0995	-0.8841	-0.0347	-0.0253	-0.2529	-0.8598	1.0295	0.768	0.4959	0.0541	0.1709	-0.1535	0.9867	-0.5506	0.1318	-0.2349	-0.0143
757	ENSG00000182866	LCK	M36881	0.1131	0.8915	0.3162	0.9557	1.3864	0.8914	0.2305	0.6643	0.2421	0.767	0.5215	0.398	0.0169	1.1983	0.5887	-0.1993	1.1647	0.6298	0.68	0.0863	0.4598	0.093	0.0918	-0.3727	0.3985	0.9017	0.3746	-0.5922	2.2045	0.3674	-0.8474	0.5383	-0.1221	1.1033	0.5284	0.3128	0.2389	-0.4394	1.0152	-0.4499	0.2162	0.9871	1.1257	0.4131	-0.0642	0.0175
758	ENSG00000113532	ST8SIA4	AA836260	-0.2328	-0.0837	0.0424	-0.2827	0.902	0.5886	0.794	1.3226	0.2517	0.616	0.0629	0.0624	-0.3375	-0.0761	0.3606	-0.1707	0.0333	-0.0987	0.1985	0.0079	0.5561	0.0755	0.4394	-0.0079	0.2682	0.6074	0.8143	1.2039	0.7925	0.1208	0.2446	0.094	-0.1387	0.5232	0.8009	-0.2013	0.8902	0.6355	0.7479	0.3274	0.6928	0.8276	0.6765	0.5278	0.2865	0.8604
759	ENSG00000112091	HLA-DMB	U15085	-0.12285	-0.07135	0.07545	0.42135	-0.95515	-0.27695	0.35945	0.01855	1.05565	0.86675	-0.24435	0.22875	0.10495	-0.11745	0.28055	0.40825	0.60715	0.70945	-0.09555	-0.20015	0.02055	0.31395	0.60105	0.27105	0.48805	0.41165	-0.03495	0.48535	0.75365	-0.07215	-0.41165	0.68605	-0.38085	0.37375	1.00465	0.80065	0.01005	0.65315	1.16145	-0.53615	0.86605	0.93715	0.68455	0.95565	0.11425	0.32605
760	NA	M87789	NA	-2.4636	2.6283	0.8026	-0.1596	-0.3514	-0.476	-0.1468	-0.1194	0.6626	0.1775	1.1888	0.3164	1.9447	1.7635	0.849	1.8025	1.7289	0.4304	0.4534	2.1963	2.1232	1.7413	1.0725	0.1791	0.0448	0.152	2.8025	0.8312	-0.039	0.8253	2.5863	1.7198	1.2787	-0.2812	0.5171	0.6502	-1.3116	0.984	-0.2416	0.1693	0.6343	0.4003	0.9918	-0.0297	2.2426	1.0224
761	ENSG00000171150	SOCS5	AB014571	0.89305	0.68005	0.50475	0.66535	1.15485	0.43125	0.34235	-0.30055	1.02165	0.04455	0.19805	1.28115	1.24865	0.78635	0.65715	1.45925	0.77845	0.89865	0.05195	0.92785	1.64475	0.12995	0.83855	0.01025	0.323207142857143	0.18245	0.95435	1.25665	0.81175	0.283625	0.81095	0.31325	0.66705	0.17815	1.33265	1.17585	-0.15245	0.17365	-0.11635	0.41905	-0.19325	0.24985	0.10715	0.00485	0.46875	0.31485
762	ENSG00000137078	NP_055265.1	AJ010059	-0.0809	0.4998	0.7944	0.1511	0.6597	0.5566	0.4359	0.6832	-0.4101	-0.1066	-0.3801	0.3842	-0.2945	0.3954	0.214	-0.6787	0.7899	0.4751	0.3893	0.4295	-0.2535	0.2655	-0.4143	0.1473	0.224	0.278	0.2044	-0.7467	0.0832	-0.3982	-0.1247	0.8974	0.069	0.316	0.8524	0.4844	-0.0833	-0.926	0.4629	0.4488	-0.2209	0.1748	0.8067	0.2449	-0.1431	0.3024
763	ENSG00000005339	CREBBP	AA768098	0.2053	-0.4002	0.5084	1.0149	0.9573	0.4341	0.3732	0.2556	0.2267	1.885	1.0877	-0.1366	-2e-04	0.0856	-0.3057	-0.1013	0.2975	0.1423	0.7203	0.1124	0.0973	1.0209	0.8352	0.8624	0.360607142857143	0.5831	1.1336	1.6227	0.245655555555556	-0.1005	-0.4393	0.5578	-0.2645	-0.4484	0.7596	0.9596	-0.3647	0.3068	0.2025	0.1268	-0.1723	-0.1311	0.4647	-0.1461	-0.1641	-0.4412
764	ENSG00000158527	Q9H8C5_HUMAN	AA828335	-0.6456	-0.5662	-0.4309	0.1761	0.5274	-0.1138	0.3378	-0.24	1.1526	0.8132	-0.9829	-0.5349	-0.4432	0.4235	0.1064	0.4138	0.8362	1.6454	0.3832	-0.1537	0.5164	0.1379	1.0513	1.3045	0.3844	1.0781	-0.7193	-0.4502	-0.3721	0.6104	-0.43559375	1.7327	1.4969	0.6215	-1.7578	1.5995	0.9164	0.2481	0.3079	0.362	1.8356	-0.0373	0.5059	0.8186	-1.1042	1.3797
765	ENSG00000118503	TNFAIP3	M59465	0.4774	0.4163	0.3908	1.6562	0.3053	-0.3557	0.2799	0.5021	0.0929	0.2895	0.9081	0.5369	0.0865	-0.3346	0.0786	-0.1959	0.0434	0.3049	0.1084	-0.5097	0.2541	0.2675	1.1039	0	-0.1586	0.2696	0.3992	0.5314	0.8305	-0.02	-0.5828	-0.6213	0.1894	0.6205	-0.6649	-0.0223	-0.6395	-0.3458	0.7394	-1.6001	0.6444	0.357	0.337	0.3659	0.4374	-0.168
766	ENSG00000163788	NP_060189.2	D43636	0.48825	-0.79925	0.09775	0.52065	0.43055	-0.00295	0.16755	0.40345	0.10495	0.61455	0.37385	0.26705	0.41035	0.37135	-0.00675	-0.48945	0.25355	0.36525	0.23615	-0.38795	0.91975	0.15885	0.43925	0.25145	-0.18445	0.37365	0.20715	0.72195	0.25295	0.55445	0.01915	0.00785	0.20355	0.60845	0.06755	0.42085	-0.00555	-0.01535	0.63935	0.12125	0.38205	0.04565	0.44235	0.57335	0.45825	-0.09215
767	ENSG00000141562	NP_036468.1	AI383857	-0.8605	1.0209	0.6351	0.5472	0.1357	0.6196	0.5406	1.0256	0.7774	0.6136	-0.2897	0.502	-0.2981	0.8533	0.8763	0.9954	0.4477	0.3643	0.1809	0.4055	-0.1842	0.0301	1.1516	0.1382	1.206	0.6907	-0.5795	1.0773	1.5895	-0.051	-0.55	0.3809	-0.7263	1.0518	1.1736	0.4551	0.2882	0.252	1.9406	0.4393	0.9755	1.7525	1.4913	1.2679	0.7017	0.5234
768	ENSG00000162777	NP_079177.2	AA809860	0.49575	-0.89155	0.89195	0.54525	1.00565	0.13685	0.56255	0.77595	0.20835	0.79605	1.40245	0.53985	0.96765	0.78955	-0.66635	0.17345	1.52775	0.52225	0.50935	0.05775	0.08435	-0.42625	0.48905	-0.27465	-0.45095	0.69165	1.02015	0.43455	0.11265	0.388445	0.54385	0.55245	0.52435	0.572355	0.45375	0.41145	0.87145	0.60865	0.21265	-0.20265	0.89145	-0.21745	0.03035	1.09735	-0.00295	0.62415
769	ENSG00000111331	OAS3	AF063613	0.2284	-0.0258	-0.12	0.3298	0.836	0.3132	1.2303	1.2398	0.4359	1.2043	0.0961	0.4793	0.4749	-0.0591	0.9665	1.0949	1.7327	1.3751	1.1189	-0.3367	1.7192	1.1749	0.4024	1.3601	-0.0967	0.4059	1.6495	1.0921	-0.9386	0.7073	-0.1139	1.5434	0.9891	1.9663	0.0926	-0.3253	1.4326	1.1293	1.1714	-0.2278	1.9659	0.3646	0.5785	1.627	0.2631	0.4117
770	ENSG00000129355	CDKN2D	U40343	0.40245	0.61335	0.47685	0.03745	-0.00145	0.42355	1.22975	0.23645	0.01615	0.27405	0.42855	0.62225	0.54905	0.01985	0.37595	0.51895	0.43525	0.65255	0.37625	0.68645	0.68975	0.83045	0.25005	0.71245	0.80845	0.10955	0.08045	0.32565	0.37185	0.44835	0.73185	-0.08585	0.10575	0.34435	0.160038888888889	0.73355	0.44325	0.70915	0.81825	-0.05395	0.68125	0.70315	0.83865	0.58325	-0.01625	0.51895
771	ENSG00000163257	NP_060211.2	AA251172	-0.09915	-0.09795	0.18515	0.49665	0.34855	-0.02855	0.09375	0.28955	0.02925	0.49405	-0.13965	0.06855	-0.01145	0.47455	-0.02625	-0.19705	0.26515	0.21365	-0.10405	-0.34885	0.14955	0.56765	-0.21995	0.24155	0.26335	-0.20225	-0.05555	0.06155	-0.09925	0.29255	-0.61995	0.1828	-0.20465	0.18405	0.24845	0.53175	0.30435	0.08865	0.42755	0.39925	0.51735	0.54455	0.28955	0.29805	-0.06245	-0.18015
772	ENSG00000008513	SIA4A_HUMAN	L13972	-0.6477	0.6361	0.923	0.9354	1.1882	0.4346	0.5746	0.5923	0.9169	0.604035	0.7739	0.3655	1.2641	1.0398	0.6898	0.513	1.164	1.3228	0.8525	0.5579	-0.2464	0.8887	0.379425	0.8262	0.7586	0.9879	0.041	0.4765	0.6276	1.1862	1.0141	0.1783	0.5988	0.1783	-0.3288	0.3683	0.5179	-0.4887	0.2258	0.7224	0.7801	-0.0749	0.9491	0.1299	0.9464	0.4285
773	ENSG00000127334	DYRK2	Y13493	1.40735	-0.30035	0.53855	0.02675	0.50085	0.42835	0.58485	0.77455	0.24695	0.31181	0.37625	0.48265	0.48915	0.50255	0.17045	-0.00615	0.00675	0.52685	-0.15205	-0.06395	0.41655	0.05675	0.24235	0.25045	-0.07595	0.41885	0.29355	0.03795	0.26465	0.57345	-0.01574	0.29335	0.60995	0.39845	0.49755	0.70885	0.02295	-0.08635	0.27305	1.01645	0.68245	-0.21275	0.51155	-0.01175	-0.22365	0.13265
774	ENSG00000114416	FXR1	NM_005087	0.0869	-0.771	0.3083	0.1485	0.3762	0.5282	0.2401	0.4339	0.0945	0.349	0.252	0.4703	0.2493	0.7081	0.3547	-0.736	1.0001	-0.1077	0.0048	0.0059	0.4706	-0.4482	0.5936	0.5559	0.1811	0.3934	0.275122222222222	0.57043	0.8276	0.6266	-0.0444888888888889	0.41516	0.9592	0.784	0.395588888888889	0.632644444444444	0.227255555555556	0.106711111111111	0.866344444444444	0.517611111111111	0.633777777777778	0.387155555555556	0.739975	0.61717	0.320822222222222	0.592
775	ENSG00000091640	SPAG7	NM_004890	-0.3423	0.0212	0.3179	0.7503	0.0219	-0.4807	0.5906	0.2769	0.2322	0.5665	0.0636	0.3439	0.869	0.5162	-0.4094	-1.0971	0.1953	-0.2998	-0.042	-0.4382	-0.8658	0.185	-0.2235	0.03	0.2213	0.2908	0.3017	0.0936	0.5774	0.1706	0.0826	-0.29	-0.0184	-0.2862	0.4472	0.3454	0.151	0.222	0.4429	-0.6982	-0.2412	0.2779	0.3367	0.0089	-0.3712	-0.0562
776	ENSG00000130076	IGHG3	X57086	0.2029	0.4497	-0.0961	-0.3895	0.1728	0.7141	0.4625	0.5893	0.4224	0.62425	-0.633	0.2698	-0.4344	0.7748	0.2586	0.4198	0.3714	0.1705	-0.3677	0.2655	-1.1242	0.3295	0.646	0.5594	0.6974	0.5547	-0.083	0.4979	-0.4224	-0.1	-0.2637	0.2275	-0.6388	0.5085	0.6329	0.9805	0.329	0.4287	0.0292	0.4448	0.1354	0.6208	1.1245	0.2365	0.1172	0.7903
777	ENSG00000184588	PDE4B	AI285486	-0.4498	-0.5265	0.854	-0.1084	0.1852	1.0369	-0.3752	1.1911	1.1793	0.7325	0.9048	-0.0953	0.6347	0.4858	0.5833	-0.3385	0.6384	0.3955	0.6134	-0.6026	0.6069	0.3745	1.3984	1.7527	0.5652	0.4554	1.3759	0.0761	0.7711	-0.0251	-0.6672	1.6625	0.8335	-0.7889	0.8535	2.1769	0.2173	0.4349	0.7332	0.4061	1.3425	0.0313	0.8978	0.7703	0.8849	1.6998
778	ENSG00000055332	EIF2AK2	M35663	0.2735	0.2869	0.0289	0.2328	0.8065	-0.3852	-0.3148	-0.1596	-4e-04	0.3036	-0.2999	0.4577	-0.163	-0.1338	0.5739	0.062	0.6103	0.78	0.1366	-0.117	0.5647	0.8003	0.1219	0.9524	-0.5987	0.3628	0.0622	0.2126	-0.8323	0.1305	0.8296	0.2043	0.645	1.0195	0.2671	0.4207	0.2187	0.1892	0.1408	-0.1807	-0.2423	-0.1826	-0.106	0.7147	-0.1274	-0.3148
779	ENSG00000147274	RBMX	BX647131	0.1733	-0.2277	0.1698	0.0038	0.2976	-0.139	0.1785	0.4405	-0.0579	0.260877777777778	-0.2453	0.6286	-0.3595	0.3608	0.2201	-0.0625	0.3679	0.0209	0.0412	-0.116	0.2505	0.1317	-0.1233	0.0788	-0.0135	0.8389	-0.1617	-0.0957	0.419522222222222	0.2752	0.1249	-0.1529	0.1116	0.4808	0.0471	0.2759	0.694	0.0327	0.5611	0.2505	0.2805	0.7192	0.4939	0.4758	-0.2519	-0.085
780	ENSG00000146094	DOK3	AK097259	-0.30065	-1.41275	0.30275	-0.54565	-0.03055	0.64975	0.74245	-0.43655	0.48625	0.41645	-0.56895	0.01295	0.31915	0.98735	-0.19935	0.29775	0.58625	0.45225	0.54535	-0.40715	-0.00475	-0.51205	-0.00395	-0.39495	-0.36765	0.97745	0.77985	1.09325	-1.98315	-0.25215	1.12715	1.29965	0.53025	0.65595	0.25325	1.36135	0.29295	-0.29985	0.03915	-0.21225	1.68725	-0.83815	0.20365	0.75215	0.10265	0.76715
781	ENSG00000121966	CXCR4	X71635	1.2982	0.191311111111111	0.3208	2.4055	0.86347	0.82826	0.52968125	1.01958	0.507283333333333	-0.1455	1.19274	0.95799	0.01658	1.2476	0.46637	0.13497	0.66445	0.27509	0.18747	-0.42358	1.22934	1.10362	1.07612	1.79687	0.66592	1.47633	0.14781	0.701605555555556	1.91393888888889	0.16393	0.43875	0.09123	-0.06797	0.91994	0.830083333333333	0.11178	0.6859	1.2953	0.752	0.9733	0.922	0.858	0.7926	0.7126	-0.3141	0.9256
782	ENSG00000165512	ZNF22	S50223	1.17885	-0.36445	0.39645	-0.10065	0.67815	0.28315	0.32295	0.47495	0.18645	0.35155	-0.10005	0.29705	0.07655	0.35805	0.23005	-0.19765	0.28425	0.27425	0.09265	-0.13245	0.44395	-0.41275	0.21385	0.37875	-0.57805	0.41265	0.40715	0.57775	0.67075	0.25635	0.15715	-0.00495	0.21385	0.45415	0.27245	0.49315	0.61455	0.21095	0.48225	0.92815	-0.30245	0.00195	0.64705	0.25775	0.00075	0.36225
783	ENSG00000111880	RNGTT	AB012142	-0.0406	-0.2543	0.2342	0.925	1.9356	0.8811	0.8556	1.1107	-0.4648	0.7032	-0.1088	0.9596	0.0697	1.1107	0.5342	0.2721	1.1178	0.402	0.6537	0.7753	1.2791	0.6827	0.4142	0.9831	-0.6544	0.9055	0.9285	0.2366	0.2498	0.7105	0.164	0.1657	-0.1956	1.1742	-0.7899	1.847	-0.0168	-0.3298	1.3544	0.5345	1.6213	1.0832	2.0727	0.703	0.2514	-0.2848
784	ENSG00000069966	GNB5	AF017656	0.02165	-1.60035	0.04535	0.01775	0.12515	0.00165	0.16755	0.32415	0.19845	-0.00165	-0.14465	0.33375	0.07775	0.31865	0.22505	-0.60895	0.01945	0.20015	-0.03525	-0.29125	0.39265	-0.64905	-0.48455	-0.05065	-1.42695	-0.33425	0.04795	-0.11625	0.66485	-0.110321428571429	0.63625	-0.24735	-0.20665	0.02095	-0.14275	0.32405	0.02515	-0.31185	-0.10445	0.26125	-0.40995	-0.06065	0.17755	0.22445	0.13415	0.32325
785	ENSG00000110057	UNC93B1	AY007125	0.502	-1.3244	0.3943	0.6502	0.6107	0.618	0.8457	0.2117	0.4525	0.6331	0.3224	0.9282	0.5832	0.8798	0.803	0.3703	0.6355	0.7322	0.6035	0.0139	-1.4447	-0.1881	0.5523	0.5653	-1.8662	0.238	0.721	0.0583	-1.553	-0.5323	0.4824	0.5692	0.5076	0.2643	-0.4683	1.1144	0.7349	0.5474	-0.6418	-0.0344	0.2013	-1.0424	0.1069	0.9625	-0.2085	0.6805
786	ENSG00000139617	NP_055702.1	AA210838	-0.1814	-0.2586	0.3599	-0.3159	0.0058	0.3368	-0.0566	-0.0555	-0.3431	-0.2284	0.0461	0.1417	0.3808	0.3561	0.1177	0.1566	0.3451	0.344	0.0974	0.3582	0.5344	-0.1382	-0.2605	0.498	0.107588888888889	0.329461111111111	0.4898	-0.2867	-6e-04	0.0335555555555555	0.1597	0.277	0.4636	0.2116	0.2204	0.54	-0.1057	-0.22	-0.0562	0.173	0.017	-0.0777	0.0095	-0.3744	0.329	0.3189
787	ENSG00000010278	CD9	M38690	0.95865	-0.62425	0.40685	1.28065	-0.09915	1.25285	-0.90355	-1.37235	0.55105	0.27975	-0.20455	0.25725	2.70215	1.40495	0.09025	-0.52215	0.03365	1.02585	0.86925	-0.11715	0.19685	-1.13745	-0.57885	0.65175	0.29815	-0.03725	0.40785	-0.47645	2.08535	0.91875	1.02635	-0.12155	-0.52325	1.38375	-0.73945	1.32445	0.25755	-0.74685	1.67825	-0.62515	0.98545	0.82905	0.93425	0.35155	-0.62845	1.53365
788	ENSG00000111875	ASF1A	NM_014034	-0.1544	-0.198328571428571	0.5698	0.0982	0.0802	0.3609	0.3383	0.0399	-0.0529	0.4497	0.3564	0.1294	0.2154	0.727	-0.1278	0.00156499999999999	0.4733	0.6434	0.4818	0.8722	-0.2522	0.7707	0.0099	0.2544	0.13314375	0.439278571428571	0.8686	0.3566	0.2947	0.475578571428572	0.174	0.0357	-0.1514	0.0211	-0.5097	1.0023	-0.2344	-1.1029	-0.4649	-0.324	-0.055	0.0655	0.118	0.221	0.3677	-0.2207
789	ENSG00000137200	KIAA0082	D43949	-0.0632	-0.1538	0.1041	0.5486	0.6371	0.2684	0.1947	0.1255	0.2457	0.4959	0.0371	0.4625	-0.0144	0.1783	0.2992	0.4759	0.2756	0.0795	-0.028	-0.0954	-0.0703	0.8221	-0.007	0.4373	0.3052	0.0722	0.0177	-0.1519	0.3304	0.0346	-0.0665	0.0669	-0.1469	0.6059	-0.0035	0.0463	-0.0835	0.0396	0.2767	-0.4286	0.0958	0.397	0.403	0.5145	-0.4002	0.0902
790	ENSG00000130723	KIAA0515	AB011087	-0.2843	-0.0251	0.0299	0.5345	0.4055	-0.1592	0.3686	0.0554	-0.442	0.519	0.1469	-0.0648	0.1591	0.2913	0.0375	-0.3621	0.4068	0.4551	0.0675	-0.0956	-0.1414	0.2073	0.2336	0.4746	0.3034	0.3333	0.0281	-0.7955	0.5075	0.0538	-0.2435	-0.0957	-0.1591	-0.1443	-0.1521	0.5313	0.2737	-0.2524	-0.2178	0.1987	0.0025	0.4283	-0.0031	0.2726	0.1236	-0.0795
791	ENSG00000134899	ERCC5	L20046	-0.1924	-0.7629	0.2171	0.9282	-0.0224	0.0121	-0.2958	0.5787	0.1433	0.5919	0.6112	0.7561	0.4992	-0.1515	0.1293	-0.8738	0.5444	0.0588	0.1425	-0.1045	0.2772	0.5064	0.5871	0.4427	0.4388	0.123	0.1592	-0.3886	0.6598	0.6009	0.1292	0.405	-0.1467	0.9646	0.7372	-0.4423	-0.6723	0.2821	1.052	0.0786	0.6726	0.1662	0.0387	1.1098	0.4609	0.4438
792	ENSG00000040341	STAU2	AA813913	0.2979	-0.3833	0.085	0.4254	0.3643	0.5722	0.3269	0.4429	-0.3247	-0.1273	-0.2479	-0.0504	0.1157	0.3699	-0.6068	-0.4443	0.0479	-0.3044	0.0378	-0.2451	0.4703	-0.7055	-0.8704	0.0544	-0.1199	0.6093	0.1298	0.2763	1.2653	-0.3304	-0.0398	0.5737	-0.5749	0.2743	0.6071	0.4872	0.4541	-0.7946	1.2409	0.591	0.7139	0.1625	0.4509	0.2927	0.2786	0.0482
793	ENSG00000154822	PLCL2	AB029015	-0.0477	0.2426	0.9399	1.1263	1.9442	1.2152	0.5642	1.1433	0.2854	0.3138	0.4127	0.9242	-0.1089	1.2815	0.8108	-0.2363	0.6762	0.4741	0.7652	0.2783	1.3899	-0.404	0.934	0.8572	0.35	0.9891	0.2438	1.0117	1.2907	0.8045	0.2521	0.373	0.3345	1.5474	0.8603	1.0227	0.5222	-0.6882	1.7034	1.2861	1.1675	1.1623	1.4332	0.6175	0.8936	0.1031
794	NA	AI122689	NA	0	0.178	1.0993	0.84	1.2554	0.3445	-0.545	-0.6467	0.3097	2.5949	1.4259	-0.6118	0.5381	0.5354	0.6832	0.9622	1.1006	0.1801	0.71	0.3701	0.4398	0.7745	1.2222	1.2112	0.545766666666667	0.456	2.5904	0.8741	-0.44	0.345775	-0.2752	0.2804	0.4091	-0.0942	0.1422	0.9861	0.4384	0.2576	0.3576	0.5472	0.2667	0.7027	-0.665	0.7471	0.3357	0.0813
795	NA	V01555	NA	-0.1652	0.3167	0.4088	0.8282	0.5643	0.6871	0.7438	1.2107	0.495	0.1562	0.9542	0.8495	0.6086	0.5274	0.7101	1.0072	0.1581	-0.0823	0.0269	-0.6843	0.5084	0.277	0.2633	-0.185	0.3674	0.9138	0.6933	-0.1585	-0.4896	0.25457	0.1373	-0.657	0.1952	-0.0158	0.26434	0.2036	0.7205	0.2675	0.8556	-0.0208	-0.0924	0.8631	0.7402	0.2999	-0.2339	0.7249
796	ENSG00000116641	DOCK7	AK091479	8e-04	0.5106	0.2734	0.9171	1.1838	0.285	0.2432	0.6528	0.300405	0.0227	-0.0969	-0.1002	0.1219	1.2098	0.3433	-0.0947	0.4829	0.3405	0.1997	0.4644	0.265	0.3323	-0.0206	0.1226	0.3304	0.1829	0.6116	0.0595	1.2075	0.1905	0.9247	0.0823	-0.1141	0.485372222222222	0.6836	0.3675	-0.0272	0.0787	0.7544	0.2371	0.1688	0.9078	0.6062	-0.0778	0.248515	0.3808
797	ENSG00000089127	OAS1	NM_016816	0.60105	-1.06805	-0.16095	0.33585	0.88445	0.60385	1.46445	0.31935	0.06225	1.46165	0.00175	0.27535	0.32455	-0.07005	0.74895	-0.04855	0.79541	0.53745	0.39725	-0.32479	0.50034	0.7609	0.68555	1.46925	-0.04617	0.49401	0.92495	0.43945	0.2284	0.2036	1.10125	0.7653	0.45237	1.17249	0.38373	0.41641	0.284844444444444	0.39892	0.443422222222222	-0.370988888888889	0.98515	0.17946	0.483433333333333	1.13338888888889	0.0929444444444444	0.17513
798	ENSG00000139722	NP_078943.1	AI370169	0.53885	-0.67125	0.78125	2.01265	0.64705	0.33815	0.60675	-0.42955	-0.58595	0.33465	0.46935	0.54845	0.60925	-0.01135	-0.00355	-0.71735	0.03435	0.94035	0.16835	-0.79675	1.66205	2.00265	1.35205	1.25075	0.49375	0.60225	-0.02315	0.20195	-0.07425	-0.43135	-0.00755	-0.01805	-0.19815	0.79905	0.05565	1.08095	0.39685	0.23805	0.53505	0.25875	1.16275	0.05145	0.13055	0.28475	-1.33385	-0.48445
799	ENSG00000076662	ICAM3	X69711	0.2364	1.2861	0.5993	0.4475	0.7712	0.0605	0.5583	1.1021	0.3966	0.7977	0.312	0.9428	0.0569	0.6125	0.5905	0.0993	0.3838	-0.0156	0.3954	0.5784	0.0597	0.6045	0.3009	-0.0023	0.8312	0.1959	0.0763	0.7883	0.8838	0.1605	0.2686	0.5641	0.0907	0.3889	0.8922	0.1956	0.4971	0.3878	0.8511	0.0646	0.6996	0.9404	0.8552	0.8291	0.6867	0.4679
800	ENSG00000123106	GGABP_HUMAN	AK001950	0.3252	-0.7686	0.1649	0.3543	0.4803	0.2127	0.1332	0.47	-0.0217	0.1193	0.1931	0.6613	0.2281	0.5698	-0.0887	-0.7184	0.3206	0.0276	0.2528	-0.4661	0.3795	-0.2783	0.2922	0.1976	-0.8366	0.4466	0.1125	0.5176	0.4005	0.2319	0.0211	-0.0596	0.0111	0.716	0.74	0.5745	0.1785	0.0046	0.6954	0.2014	0.6237	-0.1797	0.5407	0.4303	0.1129	-0.0764
801	ENSG00000088205	DDX18	X98743	0.0582	-0.285946717753561	-0.0233971616801517	0.3452	0.024352057428792	-0.0415846392552367	0.080035612445003	0.00422535893711746	-0.116015752132585	0.105444431570339	-0.0225123901240953	0.0220612543961178	0.165461422976501	0.032	-0.100719011805214	-0.0773	0.0615363873623064	0.10292415559109	-0.0184871694004647	-0.260618461538461	-0.0484	-0.157275126182865	0.0337194687983502	-0.1422	-0.217815327774052	-0.066154424544179	-0.218	0.0940888946848492	-0.166014755417838	-0.0324607229778098	-0.0871119776108515	0.0277849329798929	-0.0419422980794528	-0.01734645174103	-0.0427498910991723	-0.2773	-0.2517	-0.123326001880716	0.0792841636316328	-0.095684291602709	-0.0339571268470463	-0.0639236513157891	0.0495290773532156	0.029979597059982	-0.106162498292217	0.0409359298859895
802	ENSG00000071575	TRIB2	D87119	-0.0021	-0.3422	-0.2053	-0.2979	0.3819	-0.1466	0.1258	-0.1637	0.463	0.9929	0.3761	-0.401	0.2833	-0.7738	-0.0683	-0.2517	0.6542	2.0065	0.5755	0.2794	-0.0574	0.6009	-0.8394	0.7679	0.4504	0.65	0.348	0.0982	0.3284	0.4121	-0.8026	1.1915	1.225	1.0857	-0.2881	0.1555	-0.4211	0.1086	0.479	1.3069	-0.1415	0.8504	0.9389	1.1136	-0.1527	-0.0341
803	ENSG00000159128	IFNGR2	U05875	0.98785	-0.46515	-0.02765	0.63625	0.42415	0.02795	0.41535	0.46375	-0.15125	0.33575	-0.41865	0.37155	0.10365	0.29015	0.24535	0.01125	0.28355	0.03435	0.21105	-0.53935	0.10045	0.41905	0.03745	-0.05075	0.28865	0.43125	0.08805	0.40985	0.93075	-0.12395	0.15815	0.61755	0.03375	0.24725	0.27735	0.46835	0.05745	0.03601	0.22895	0.26381	0.17485	0.55313	0.55148	0.5904	0.00824	0.25577
804	NA	BX456747	NA	1.493	0.4597	0.4316	0.2569	0.6903	-0.5655	0.0883	0.4242	-0.2247	0.8018	0.7312	0.479	0.5647	-0.1889	0.2118	0.1977	0.1228	0.8801	0.3777	0.1853	0.3088	0.2165	0.2097	-0.4347	0.0113	-0.1954	0.5591	0.1811	0.7145	0.6928	0.2847	0.1946	0.765	-0.0217	-0.6339	-0.4754	0.1904	0.2167	0.3408	-0.2811	-0.3067	0.4987	0.4288	0.3247	0.4018	-0.1196
805	ENSG00000148450	MSRB2	NM_012228	0.3254	0.0788	0.1128	0.5006	0.2582	-0.6474	0.5393	0.6671	0.315	0.7953	0.4513	0.641	0.4192	-0.3011	0.3397	0.6679	0.4435	0.5857	-0.0335	0.1259	-0.0286	0.5413	0.0212	0.6218	0.4369	0.4462	0.4317	0.2241	0.4865	0.74	-0.2993	-0.1105	0.3602	0.7655	-0.4516	-0.0973	0.2597	0.1572	0.2593	-0.0217	0.5682	0.4391	0.3241	0.6919	0.2392	-0.1766
806	ENSG00000163389	NP_689518.1	NM_020231	0.54965	0.02925	0.27875	0.51345	-0.01225	-0.17755	0.15475	0.16585	-0.27535	0.42295	0.10165	0.19065	0.25105	0.15305	-0.05665	-0.34455	0.59235	0.21165	0.07605	-0.09325	0.81045	0.74625	0.56785	-0.46125	0.44615	-0.08235	0.46065	0.17655	0.74535	0.06515	-0.10535	0.17805	0.31115	0.34295	0.08075	0.16637	-0.50765	-0.02715	0.66315	-0.00105	0.05495	0.34125	0.54155	0.48035	0.05115	-0.08775
807	ENSG00000118503	TNFAIP3	M59465	0.4882	0.3126	0.2168	1.3281	0.3726	0.041	0.0518	0.5225	0.3279	0.1109	0.7006	0.5515	0.114	-0.4627	-0.1789	-0.6459	0.0865	-0.2438	0.074	-0.7076	0.3278	0.1308	0.6898	0.1373	-0.2991	0.3485	0.3727	0.3001	0.5262	-0.1022	-0.317595	-0.5944	0.166	0.4714	-0.1848	0.0579	-0.8217	-0.1476	0.6639	-1.5319	0.3366	0.2326	0.1058	0.2468	0.1773	-0.2245
808	ENSG00000134899	ERCC5	L20046	0.1356	-1.0654	0.3717	0.7449	0.1356	0.0583	-0.2644	0.6849	0.3416	0.4722	0.6652	0.9419	0.7571	-0.0687	0.0261	-1.0949	0.507	0.1034	0.2709	-0.2961	0.4558	0.5534	0.5489	0.5019	0.154	0.1225	0.4783	-0.3536	0.8498	0.014005	0.245	0.2737	-0.1156	0.2177	0.7699	-0.218	-0.591	0.4286	0.7712	0.0605	0.1904	0.3195	0.012	1.0139	0.3281	0.4349
809	ENSG00000125772	K1434_HUMAN	AA651938	-0.2192	0.4227	0.4153	0.3789	0.6184	1.6366	0.16	0.9677	0.4089	0.3072	0.5031	-0.3903	0.1707	1.0488	0.6439	-0.0304	1.1622	0.5051	0.9326	1.2297	0.2424	0.3993	0.5718	0.7317	0.4582	1.2771	0.6187	0.6362	-0.6851	0.2153	-0.329	0.4446	0.3599	0.6952	0.2329	0.859	-0.1825	-0.4605	0.4709	-0.1594	1.4484	-0.6674	0.1134	0.6996	0.5023	0.9974
810	ENSG00000112182	BACH2	AI281420	-0.4437	-0.5206	0.8324	-0.0622	0.4345	0.1625	-0.095	0.2634	0.8977	0.0106	0.4088	0.4074	0.1653	-0.3999	0.4388	0.1506	0.6551	1.0922	0.7014	-0.1481	-0.4151	0.5022	0.9402	0.8866	-0.0069	0.3312	1.1643	1.3037	-0.3601	1.0777	-0.3072	0.3011	0.5298	0.4486	-0.593	-0.083	0.1507	0.5261	0.2362	0.455	0.8616	-0.3916	-0.133	0.9937	0.0791	0.7529
811	ENSG00000107566	CHUK	AF009225	0.3901	0.4799	-0.0185	0.005	0.1871	0.5254	0.1005	0.4385	-0.1144	0.0986	-0.1889	0.4081	-0.1548	0.3041	0.1129	0.0688	0.1552	0.0057	0.1423	-0.4824	0.0053	-0.4634	0.1184	0.0956	-0.7107	-0.0078	0.4411	0.4005	0.7002	0.034	0.3369	-0.0181	-0.0519	0.2771	0.0863	0.3046	0.2131	0.2487	0.5257	0.2314	-0.6952	0.571	0.17	-0.1471	-0.1145	0.0241
812	NA	AA741375	NA	-0.6927	-0.2388	0.5251	-0.3195	0.3193	0.8033	0.7335	-0.1595	0.9093	0.38	-0.1445	-0.1444	0.292	-0.0944	0.234	0.5171	0.5892	0.9981	0.6394	0.4426	0.1278	0.8998	0.1811	0.204	0.0021	0.9604	0.8044	1.5116	-0.3329	0.3188	0.1775	0.9006	0.6893	0.2116	-0.6899	0.7579	0.5612	1.4193	-0.0723	0.9843	1.0185	-0.0676	-0.2244	0.2846	0.1716	0.3994
813	ENSG00000125976	RBM12	NM_152838	0.5727	0.6639	0.1328	0.224	0.8093	0.2253	0.3007	0.4425	0.2616	0.3575	-0.1444	0.2243	0.2103	0.374	0.096	0.1538	0.0256	0.1705	0.1144	-0.0324	0.3305	0.2941	-0.084	0.049	0.1905	0.5143	0.1576	-0.3213	-1.3952	-0.0141	-0.0281	-0.0034	-0.0523	0.7018	-0.0823	-0.0373	0.2694	-0.5299	0.1578	0.5099	-0.3764	0.5678	0.0722	0.1363	0.0481	-0.0401
814	ENSG00000115866	DARS	AK027270	-0.0449	-1.3094	0.345	-0.4989	0.2217	0.5756	-0.39	-0.2111	0.0368	-0.2043	0.1287	0.4956	0.4896	0.0858	0.3801	0.4089	0.4661	-0.3243	0.1683	-0.142945	0.3155	-0.527	-0.0209	0.7181	-0.74681875	0.4843	0.4384	0.0872	-0.846427777777778	0.2132	-0.0657	0.4912	0.4322	0.3083	0.6371	0.6319	0.156	0.3568	-0.198	-0.1373	0.248	-1.109	-0.6294	-0.1431	0.0437	0.0804
815	ENSG00000183486	MX2	M30818	0.0239	0.0234	-0.2465	0.3707	0.5732	-0.5889	0.3945	0.0728	0.4862	0.442	-0.1502	0.2251	-0.011	0.1979	0.5933	-0.2074	0.4473	0.5298	0.0768	-0.5883	0.2089	1.4266	0.3545	0.9069	0.3426	0.1207	0.3435	0.4382	0.5951	0.3374	0.2574	0.8522	-0.0505	1.486	0.4273	0.3161	0.3005	0.3743	0.5615	-0.2527	0.6484	0.5745	0.566	1.0073	0.2745	-0.0766
816	ENSG00000100721	TCL1A	X82240	-3.6507	1.0116	1.3387	0.1138	1.4769	2.15	-2.6633	0.9135	-0.8232	0.1112	-0.1033	1.5096	-1.207	1.1642	2.0016	1.6261	0.1273	0.0545	1.7369	1.4117	0.2186	-1.7297	1.3566	1.0002	1.0994	0.9695	-2.3234	-2.0406	1.3448	-0.008	-4.4938	1.3719	0.2623	1.7581	1.7861	0.3949	0.1089	-0.6346	1.9611	2.5327	1.4114	1.5065	1.7724	0.359	1.0882	0.7974
817	ENSG00000135829	DHX9	AA641756	0.1521	0.2451	0.10354	-0.2478	-0.2143	0.0032	0.3839	0.2823	0.5254	-0.0523	-0.1083	0.1477	0.5875	0.5923	-0.2815	0.1976	0.17625	0.0433	0.2742	-0.9738	0.2656	-0.0268	0.0532	-0.042	0.4183	0.0653	0.5198	0.5236	-1.19772857142857	0.2914	-0.6067	0.1691	0.56	0.3996	0.4387	-0.1572	0.3101	-0.4087	0.6438	0.5049	0.4387	-1.4596	-0.3813	-0.1013	0.3228	0.0876
818	ENSG00000177409	NP_689916.2	AB095926	-0.4137	-0.4983	0.5812	0.0999	0.7599	0.1739	0.6336	0.8434	-0.16	0.4203	0.5056	0.3288	0.7774	0.3163	1.0602	-0.2758	1.0217	0.6735	0.61	-0.2077	1.054	0.2147	0.7648	1.4513	-0.9641	0.2073	0.9655	0.6521	0.40048	0.8828	1.2607	1.1291	1.0461	1.8403	1.3135	1.0117	0.5935	0.9658	1.104	-0.3341	0.7427	-0.2595	0.6662	1.6063	0.1859	0.5365
819	ENSG00000092439	TRPM7	NM_017672	0.02725	-1.46755	0.25145	0.18035	0.62195	0.21275	0.10995	0.01095	0.34545	0.20335	-0.01515	0.53245	0.25685	0.67465	0.22615	0.11865	0.36765	-0.35305	-0.00735	-0.83965	-0.17815	-0.83995	0.18815	-0.03305	-0.36048	0.42305	0.17725	0.23975	-0.10615	-0.37475	0.33695	0.08795	-0.30095	0.01565	0.41615	0.22415	-0.13985	-0.07795	0.34555	0.11435	-0.31355	-0.02845	0.34335	0.54885	0.00085	0.43975
820	ENSG00000181555	NP_036403.1	AJ238403	-0.0862	1.3354	0.6959	2.2877	1.0044	1.0402	0.3802	1.0993	0.5381	0.4606	1.0854	0.35	0.2938	0.8755	0.3603	0.3326	0.3297	0.499155	-0.0366	-0.9767	0.7976	0.5455	0.6818	0.9233	0.2338	0.8102	-0.1583	0.2835	-0.1278	0.0604	-0.7616	0.312	0.0136	-0.024	-0.7578	0.2397	0.3323	0.2817	0.1287	0.4375	0.9762	-0.3304	0.2197	0.2124	-0.4822	0.5778
821	NA	NM_002050	NA	0.1292	0.179133333333333	-0.1467	1.2719	0.583	-0.165	0.2241	0.2232	0.0215	0.4684	0.2968	0.2765	0.3104	0.2232	-0.1032	0.0518	0.1427	0.3451	-0.1671	-0.066	-0.3896	-0.1871	-0.0124	0.0444	0.0015	-0.2121	0.6173	0.6547	0.6232	-0.0811	0.0744	-0.1288	1.4278	0.4424	0.2703	0.2838	0.0816	0.0066	0.0931	-0.3131	-0.5106	0.5406	0.2136	-0.4222	-0.0489	-0.2826
822	ENSG00000099725	PRKY	NM_002760	0.4591	-0.8489	0.2449	-0.0325	0.629	0.4333	0.1847	0.9363	0.6294	0.704	0.8697	0.1732	0.6841	0.918	0.1674	-0.4826	-0.0603	0.5275	1.0074	-0.6524	-0.1653	0.4047	-0.2124	0.8994	-0.0629	0.7397	0.866	0.0532	0.4121	0.8866	-0.0809	0.7377	-0.1174	0.4852	0.065	0.4509	0.7871	0.6734	0.7083	0.7475	0.5771	0.1172	0.1931	1.078	0.6639	0.186
823	ENSG00000198802	PECAM1	M37780	0.20385	-0.52235	0.48415	0.73145	-0.01265	-0.38005	-0.02745	-0.86475	0.00635	-0.10635	0.81315	0.49515	0.85375	0.83915	0.75045	0.24135	0.84415	0.88445	0.46895	0.16055	0.32345	-0.42295	1.13995	0.13155	-0.19425	0.54145	0.10325	0.72965	0.86005	0.71935	0.87325	0.55025	0.57215	0.33935	-0.09085	0.53535	0.41815	0.01095	0.45875	0.46675	0.38885	0.21055	0.03215	0.67935	0.70675	0.49085
824	ENSG00000133433	GSTT2	L38503	-0.2269	-0.3309	0.099	0.3478	0.3052	-0.2235	0.116	0.4044	-0.1323	0.5345	-0.0015	0.2188	0.1483	0.3536	0.0986	-0.0095	0.2605	0.0039	0.0685	-0.2329	0.053	0.1678	0.1661	0.1094	-0.1378	0.3341	-0.0494	0.1111	0.542	-0.0794	-0.4509	0.3252	-0.2197	0.6376	0.265	0.2109	-0.092	-0.0634	0.7063	0.022	0.3806	0.4207	0.6473	0.4994	0.0957	-0.582
825	ENSG00000026025	VIM	Z19554	0.2842	0.1869	0.143	0.8301	-0.2098	-0.714	0.4575	0.1911	-0.3794	0.2929	-0.2206	0.1113	0.3478	0.1265	0.1447	-0.0506	0.2228	-0.2613	-0.2976	0.0042	0.1183	-0.3351	-0.0276	-0.4913	-0.4946	-0.6047	0.3835	0.267	0.8297	0.3443	0.3521	-0.4704	0.2068	-0.5554	0.0325	0.2582	0.1609	0.0765	0.6612	-0.8159	0.1323	0.8127	0.4174	0.155	0.5127	-0.3059
826	ENSG00000106459	NRF1	AA213826	-0.1454	-0.3647	0.1344	-0.6267	0.3622	-0.0179	-0.3708	0.6104	0.1866	0.8014	0.0254	0.0525	-0.2936	0.0456	-0.49	-0.6355	0.5259	0.3671	0.5913	-0.2162	0.9979	0.7363	1.0288	0.6274	0.1756	0.7715	0.1318	-0.3004	0.2711	0.2698	-0.4868	0.9706	-0.1775	0.5237	0.5993	0.9857	0.5905	-0.184	0.5789	-0.4377	0.8299	0.333	0.244	0.5865	0.2839	0.0201
827	ENSG00000175197	DDIT3	NM_004083	0.6152	0.1531	0.318	0.5519	0.0713	0.5169	0.4896	0.4611	0.199	0.2761	-0.0211	0.3899	0.251	0.0699	-0.6158	0.0257	-0.2395	-0.1792	-0.1449	0.4238	-0.1432	0.2938	0.3141	-0.4313	0.3197	0.3226	0.094	1.2636	0.3539	-0.3336	0.452	0.4124	-0.2024	0.0657	-0.3381	0.0897	0.0504	0.311	0.1543	-0.2954	-0.226	0.0198	-0.4384	0.2933	-0.0558	-0.2242
828	ENSG00000168077	SCARA3	AB007829	-0.1148	0.0708	0.3191	1.0396	0.3186	-0.1563	0.8193	0.281	-0.2826	-0.12	1.2618	-0.4136	1.4244	-0.0434	0.3407	0.0764	0.8409	0.24	0.1633	0.588	-0.0789	-0.9315	0.4613	-0.6872	-0.3374	0.2263	0.3157	0.1444	1.3342	-0.0689	0.6496	-0.0098	0.5172	0.6067	0.1764	-0.2949	-0.0936	-0.2722	1.05	-0.5081	0.4701	0.1154	0.2493	0.4564	0.7151	0.4825
829	ENSG00000180228	PRKRA	AA832290	0.0242	-0.195927777777778	0.679	0.3463	0.6778	0.7931	-0.1593	-0.1289	0.8058	0.334	0.2477	-0.0532	0.4347	0.724	0.2825	0.239	0.5689	0.6452	0.2937	-0.12905	0.737	0.4802	0.3525	0.6401	-0.4896	0.8703	0.3162	0.6771	0.3426	0.4871	-0.0588	0.3375	0.2558	0.3968	0.2237	0.8716	0.2807	0.1618	0.5831	0.2866	0.0599	0.2848	-0.3643	0.6243	0.4606	0.2573
830	ENSG00000173273	TNKS	AF082557	0.1952	-0.841	0.4082	0.5371	1.0832	0.7861	0.3351	0.5012	0.377	0.6298	0.127	0.5209	0.0693	0.8137	-0.0717	-0.3236	-0.1096	0.1077	0.2277	-0.0796	0.2684	0.061	0.0495	0.2798	-0.1965	0.7333	-0.0993	0.051	0.2685	0.3495	-0.4657	0.7213	0.0534	0.8039	0.0514	0.5918	0.67	-0.1017	0.8925	0.4014	1.3731	0.7333	0.9416	0.9909	0.1569	0.2776
831	ENSG00000140396	NCOA2	AA830668	-0.14965	-0.46275	0.42765	0.15125	0.27845	0.50215	0.11265	0.93245	1.14475	0.16105	0.37485	0.17145	0.36355	-0.15295	0.99105	0.55415	0.19425	0.33085	1.08785	0.20035	1.32495	0.27295	0.40135	0.99625	0.96025	1.13395	0.72895	1.65655	-0.29985	0.38775	-0.33215	0.67495	0.380435	1.09475	-0.15815	0.46945	0.86425	-0.17935	1.57275	0.53685	1.65065	-0.28505	0.43435	0.74785	0.44205	1.29565
832	ENSG00000119682	KIAA0317	NM_014821	0.1912	-0.4621	0.0601	-0.5679	0.2814	-0.7617	0.2568	0.2826	0.0531	0.3309	0.0624	0.303	-0.0495	0.1398	0.0679	0.2518	0.2613	0.3585	0.1263	-0.079	0.5224	0.217	0.1802	-0.0153	0.3921	0.2651	0.313	0.5864	0.638	-0.3347	0.1163	-0.0105	-0.066	0.457	0.092	-0.3837	0.1147	0.1515	0.8895	0.0186	0.0887	0.7193	0.5059	0.3554	-0.0203	0.4986
833	ENSG00000095370	SH2D3C	AF124251	-0.2082	-0.3746	0.6131	0.8504	1.3171	0.2297	0.5249	1.1237	-0.2779	0.6597	0.3482	0.2896	0.0761	0.7513	-0.2446	0.1635	1.0808	0.5445	0.8937	0.1905	-0.4708	0.2551	0.8706	0.9426	0.1255	0.4025	0.4163	0.2637	1.3008	0.385725	0.2232	0.4013	0.2231	0.1999	1.3067	0.9953	0.9773	-0.313	0.5187	0.4871	0.9717	1.0879	0.6846	1.1901	0.5936	0.7494
834	ENSG00000114857	NKTR	L04288	0.282	-0.5973	-0.3314	0.1408	-0.0425	0.1373	-0.0186	0.2712	0.3332	0.0986	0.2043	0.8056	0.3897	0.3932	0.1596	-0.1629	0.0941	0.1742	-0.1087	0.5252	0.0664	-0.4464	-0.1194	0.2508	-0.5837	0.2364	0.2495	-0.0581	-1.5285	0.6617	-0.1352	0.1585	0.3873	0.1174	-0.3618	0.8229	0.2271	0.2959	-0.3005	0.1343	0.0485	-0.4506	-0.6681	-0.0379	0.3638	0.2209
835	ENSG00000132952	NP_005791.2	X59131	0.4996	-0.9225	0.4492	-0.197	0.716	0.559	-0.0135	0.6971	0.8125	0.7	0.2746	0.5583	0.4097	0.4408	-0.2136	0.072	0.5114	-0.0182	0.1479	-0.272	0.622	0.2699	0.7285	0.4904	0.2509	0.6874	0.2727	0.0704	0.6972	-0.1841	-0.2112	0.6319	0.3132	0.6518	0.5669	0.1868	-0.6679	0.1858	0.6296	0.5934	0.9452	0.3343	0.0536	0.922	0.7019	0.3442
836	ENSG00000164022	SCYE1	U10117	0.21505	-0.66995	0.04475	-0.25805	-0.00315	0.17805	0.05975	-0.07185	0.28305	0.25615	0.09255	0.44135	0.31845	0.43525	0.00455	-0.54345	0.14305	-0.06185	-0.00655	0.18955	-0.00255	0.17055	-0.13015	0.92345	-0.46045	0.20905	0.19295	0.32435	-0.84365	0.13785	-0.04385	0.27215	-0.10665	0.06235	-0.10255	0.51045	0.22463	0.36905	1.30085	0.86165	0.310222222222222	0.86145	0.2117875	0.82985	0.154488888888889	0.58425
837	ENSG00000104412	KIAA0103	AA847194	0.20695	-0.78215	0.15295	0.12285	0.34935	0.38485	-0.00435	0.06875	-0.05075	0.32455	0.18765	0.31805	0.38265	0.76625	0.16845	-0.11095	0.13575	-0.00595	0.08525	-0.17775	0.24395	-0.20545	0.19015	0.15885	-0.43525	0.57505	0.19095	0.50835	-0.47525	0.22805	-0.40975	0.22235	-0.15745	0.39025	0.11275	0.73585	0.15395	-0.21555	0.24895	0.12415	0.65265	-0.36495	0.20625	0.17085	0.07895	0.04995
838	ENSG00000100416	TRMU_HUMAN	AK001002	0.05025	0.060565	0.22615	0.27285	-0.10795	-0.11345	0.15235	-0.00085	0.21145	0.28995	0.43275	0.07135	0.36665	0.47995	-0.28235	0.45015	0.50755	0.49565	0.24515	0.80025	0.06145	0.81945	0.06745	0.36745	-0.05765	0.62935	0.41175	-0.01075	-0.819908333333333	0.56575	-0.09615	-0.18595	0.57025	0.20005	-0.52295	0.01185	-0.13865	0.07045	-0.34635	0.34365	0.02695	-0.06195	-0.67245	-0.13975	-0.41895	-0.02505
839	NA	AA521053	NA	-1.26745	1.06095	0.82565	-0.52825	0.86295	0.36385	0.86985	0.95035	0.09635	1.58055	-0.24625	1.21685	-0.33055	0.81055	0.93275	0.01045	1.82125	0.21485	0.73925	0.30105	1.65095	-0.00515	0.75665	1.19625	1.13805	0.70925	1.07765	0.70815	1.15255	0.204055555555556	0.19045	1.65055	-0.12565	1.33345	2.78195	2.03935	0.78025	-0.45315	1.55485	0.92105	0.87125	1.87645	1.48205	1.24245	0.30725	0.12275
840	NA	AA806438	NA	0.0324	0.23322	0.7764	0.0386	0.507	0.7089	-0.25409	0.6826	0.3069	0.4533	0.4471	0.2229	0.5353	0.1764	0.4112	1.0926	0.4762	-0.0583	0.3886	0.4766	0.6589	0.0162	0.2824	1.2237	-0.2546	-0.6932	0.4999	0.6536	0.3896	0.048775	-0.2729	-0.0141	0.548	-0.0102	0.2606	1.3171	0.4071	0.5004	-0.0041	-0.1833	-0.0216	0.4374	0.0943	0.5103	0.20315	0.1117
841	ENSG00000115271	GCA	M81637	0.44	-0.5995	0.2801	0.1571	0.0925	-0.2595	0.0986	0.6073	0.6601	-0.375	-0.338	0.4952	0.1221	0.0686	-0.2407	-0.1941	0.1666	-0.4832	-0.3131	-0.4765	0.0421	-0.277	0.1696	0.1217	-0.3308	0.1615	-0.2317	0.6481	0.7992	0.1525	-1.2403	0.4961	-0.285844444444444	0.0456	-0.2105	0.3338	0.1355	-0.1398	1.0045	-1.4161	0.2145	0.188	0.7295	-0.1741	0.0209	-0.1442
842	ENSG00000164400	CSF2	M10663	-0.13365	0.63415	0.55475	0.66015	0.14205	0.10395	-0.02575	-0.42955	0.77605	0.02005	0.79795	-0.09165	0.78305	0.28895	0.38295	-0.04855	0.16955	-0.23155	0.04855	1.09405	0.78605	-0.36705	0.35135	0.26295	-0.53825	0.37505	1.21415	0.02245	-1.31515	0.26735	0.72605	0.22825	0.78735	-0.33035	-0.72825	-0.26775	-0.30515	0.69165	-0.74735	-0.43055	-0.09475	-0.51745	0.23605	-0.15115	1.12305	0.41745
843	ENSG00000164949	GEM	U10550	-0.3731	-0.9605	0.797	2.0167	0.1268	-0.2132	1.0184	-0.2788	-0.0361	0.1332	0.3336	1.2105	1.7468	1.3182	0.3746	-0.8387	0.9118	-0.3536	0.2865	-0.4144	0.7666	-1.0494	1.0803	0.1529	-1.0992	0.5197	0.5347	0.1377	0.6038	0.1268	0.4615	-0.0946	-0.0375	0.8474	-0.3033	0.5714	0.0364	-0.4969	1.4189	-1.0829	1.2185	0.0398	0.3331	0.201	0.5409	-0.0794
844	NA	AK098422	NA	0.1072	-0.491	0.15	0.5385	0.3565	0.8382	0.6545	-0.0569	0.6589	0.5363	-0.06595	0.2149	0.3264	0.486	0.3052	-0.4281	-0.0511	0.6395	0.3989	0.3458	0.216	0.8401	0.75	-0.0789	-0.1349	0.6145	0.3703	0.1026	1.0806	-0.4406	0.2355	0.2697	0.5069	0.8069	0.28711	0.5149	0.5283	-0.187	0.4774	0.5897	0.2251	0.2782	0.4497	-0.0262	-0.0371	0.2496
845	NA	AA284923	NA	-0.2161	-2.1552	0.2339	0.3188	0.1083	0.3556	0.2149	0.3937	0.2992	0.3059	-0.0782	-0.08	0.5146	0.5994	-0.3778	-0.2946	0.6491	0.4274	0.3441	-0.1077	-0.043	-0.1884	-0.0674	0.6621	-0.5783	1.0233	-0.0039	0.2535	0.6432	0.4133	-0.3752	0.0774	-0.3777	0.7739	0.0815	0.5687	0.2405	-0.2501	0.3655	-0.3999	1.2108	-0.1603	0.1131	0.6662	0.1472	0.4184
846	ENSG00000084676	NCOA1	U59302	-0.0804	-0.5637	0.4987	0.1351	0.8112	-0.6146	-0.2406	0.5678	0.12	0.6356	0.2853	0.1969	0.1695	0.7217	-0.0478	-0.3451	0.3433	0.1355	0.4582	-0.3204	0.2534	-0.5365	0.4541	0.0977	-0.1001	0.6503	0.2371	-0.0277	0.5351	-0.0232	0.103	-0.1147	-0.5009	0.5665	1.056	0.5758	-0.1381	-0.3322	1.092	-0.8956	-0.0384	0.3525	0.4841	0.2649	0.5279	0.5241
847	ENSG00000087460	GNAS	AK054862	0.3675	-0.8184	0.0319	-0.2062	0.1668	0.3196	0.5981	0.0675	0.3104	0.2437	-0.0477	0.2487	-0.2327	0.1158	-0.0535	0.2156	0.196	0.4969	-0.0385	-0.3125	0.3668	-0.4467	0.1766	-0.0266	-0.5724	0.386	0.371	0.5165	1.6189	-0.1236	-0.3031	0.1587	0.101	0.4387	0.9077	0.6527	0.282	-0.4532	0.623425	0.342165	0.2519	0.4876	0.3448	0.5561	0.1383	0.2526
848	ENSG00000164949	GEM	U10550	-0.5149	-0.7816	0.6266	1.3298	0.2395	0.0272	0.2681	0.6882	0.0622	0.332	0.7011	0.2927	0.5733	0.1412	0.6388	-0.1016	1.2813	0.3186	-0.0984	0.2036	-0.111	-0.6232	1.4009	0.7674	-0.2167	0.2754	0.926	0.6831	0.9225	-0.3031	0.0194	-0.1238	-0.1184	-0.1432	0.1223	0.7414	0.0256	-0.1022	1.51	-0.9761	1.2228	0.1653	0.8676	1.0291	0.8923	0.7306
849	ENSG00000198771	NP_443094.2	AK025425	0.1389	-1.5047	0.8408	-0.7525	-0.791	0.8231	0.7739	0.0051	0.5113	1.4529	-0.4081	1.1011	1.1288	0.0617	0.8427	-0.466	0.629	1.2801	1.3607	-0.3746	0.731	0.8282	-0.0633	1.9633	0.836	-0.1554	-0.136	0.9997	-1.4802	-0.1266	-0.861	0.931	0.7525	-0.901	0.8937	-0.5668	0.8045	0.3226	-0.7659	1.5248	0.8377	-0.3423	0.7246	-0.3045	-0.9385	0.0488
850	ENSG00000138814	PPP3CA	L14778	0.5752	0.1739	0.1117	0.5693	0.7744	-0.0452	1.0338	0.1275	0.7294	0.4199	-0.2231	-0.0873	-0.1172	0.0213	-0.1155	-0.3389	0.2018	0.4852	-0.0677	-0.2412	0.3508	-0.2196	-0.1632	0.3303	-0.1585	0.0387	0.2767	0.7646	0.867	0.267	0.0028	0.0815	-0.0453	0.2235	-0.189	-0.1889	0.3664	0.1212	0.5512	0.6391	0.4193	0.3781	0.3072	0.0614	0.0629	0.0682
851	ENSG00000076662	ICAM3	X69711	0.4699	0.9421	0.5666	0.2427	0.8852	0.1858	0.3934	1.1103	0.4713	0.732	0.3191	0.9437	0	0.8606	0.4435	-0.1426	0.3218	0.2099	0.3422	0.4402	-0.2441	0.1141	0.1845	-0.0165	0.6235	0.0486	0.1914	0.6288	0.5696	0.0553	0.053	0.5013	-0.3163	0.0131	0.5493	0.097	0.2446	-0.0614	0.31	0.0324	0.5739	0.4612	0.6171	0.4699	0.5173	0.6151
852	NA	AI354528	NA	0.0882	-0.7227	0.4717	-0.2573	-0.0484	-0.258	-0.3731	-0.2658	0.1639	-0.5349	0.1092	0.5156	0.1023	0.1167	0.2393	0.13436	0.4311	0.4972	0.5156	0.3157	0.0385	-0.7532	-0.2164	0.5839	-0.364325	0.361133333333333	0.4055	-9e-04	-0.1163	0.285722222222222	0.0253	0.0057	-0.1993	-0.6468	-1.332	0.7746	0.4073	0.1137	-0.716	-0.0682	0.5814	-0.9207	-0.1259	-0.2825	0.2473	-0.1245
853	ENSG00000197894	ADH5	NM_000671	0.3714	0.0882	0.5806	0.0809	0.5399	0.4174	0.5852	0.3956	0.3098	0.4129	-0.0788	0.3212	0.1689	0.4709	-0.0108	-0.1734	0.2209	0.3138	0.2726	0.2532	0.828	-0.3113	-0.0291	0.1904	-0.115	0.8396	0.5523	0.0441	0.822	0.458	0.3133	0.3108	0.4435	0.5349	-0.0494	0.8401	0.4641	-0.4988	1.833	-0.0556	0.4292	0.6154	0.712	0.4434	0.593	0.0304
854	ENSG00000170989	EDG1	M31210	1.3951	0.2089	0.9311	-0.4357	2.0107	0.3255	0.8286	0.6628	0.1982	1.0781	0.4028	0.6633	0.0225	-0.4471	0.2511	-0.1384	0.5257	1.4676	0.913	2.0142	1.8077	0.3133	0.6378	0.6692	0.5861	1.3289	2.1103	0.9141	1.3551	0.8472	0.1095	1.1343	1.1499	1.1619	-0.9712	0.5568	0.0254	0.4079	0.9285	0.9033	1.0267	1.6368	2.3608	1.001	1.2597	0.8048
855	ENSG00000165810	BTNL9	AL833663	0.507	-1.3908	-0.2599	1.3696	-0.001	1e-04	0.4083	0.3909	0.3618	0.2453	0.7245	0.7395	-0.2476	0.9923	1.0781	0.2348	1.1833	1.3192	0.3001	0.9694	-0.1089	0.0838	0.7267	0.6032	0.9157	-1.429	0.7512	0.0418	0.5255	0.6828	-1.117	0.6605	-0.4946	0.0011	1.4599	0.7429	0.9906	0.1752	1.3088	-0.7791	1.1034	0.2108	0.3347	1.5192	0.8	1.7685
856	ENSG00000127334	DYRK2	Y13493	0.9494	-0.6121	0.3294	0.0312	0.7588	0.2597	0.1119	0.4029	0.1634	0.3258	0.3591	0.4288	0.3543	0.668	0.3665	-0.2717	0.0777	0.9713	0.1443	0.4506	0.5296	-0.8116	0.5439	0.5962	-0.8975	0.3631	-0.0191	-1.0083	-0.5846	0.6632	-0.0426	-0.0457	0.3774	0.2071	-0.5407	0.5365	0.235	-0.0744	0.2471	0.1153	0.2733	-0.2303	0.2742	-0.2162	0.1899	0.3499
857	ENSG00000083896	YT521_HUMAN	AA830941	-0.0794	-0.285946717753561	0.7755	0.3539	0.4747	-0.4093	0.827	0.00422535893711746	-0.116015752132585	0.6908	-0.0225123901240953	-0.5507	0.165461422976501	0.0581674482190966	-0.100719011805214	-0.181188098468331	0.0615363873623064	0.10292415559109	-0.0184871694004647	-0.260618461538461	0.7779	-0.157275126182865	-0.9958	-0.0488237215880682	-0.217815327774052	-0.066154424544179	0.100278550953219	0.0940888946848492	-0.166014755417838	-0.0324607229778098	-0.0871119776108515	0.0277849329798929	-0.0419422980794528	-0.01734645174103	-0.0427498910991723	-0.0459016720406932	-0.0858245983012412	-0.123326001880716	0.0792841636316328	-0.095684291602709	-0.0339571268470463	-0.0639236513157891	0.0495290773532156	0.029979597059982	-0.106162498292217	0.0409359298859895
858	ENSG00000077232	DNAJC10	AL137648	0.2141	-0.4308	0.3833	0.669	0.7129	0.1883	-0.2685	0.1663	0.4426	0.2935	-0.2044	1.0372	0.395	0.7995	0.259	-0.1467	0.3319	0.858	-0.0143	-0.1161	0.559	-0.0643	-0.206	-0.2625	-0.3542	0.1218	0.3025	0.0213	-0.3556	0.4138	-0.9417	-0.123	-0.2177	0.3411	-0.161744444444444	0.12	0.335	0.4466	0.3002	-0.0541	0.2975	0.2816	0.6269	0.198	-0.3148	-0.1359
859	ENSG00000112245	PTP4A1	NM_003463	0.77995	-0.45655	0.30785	1.09565	0.89725	-0.05025	0.63835	0.29495	0.59615	0.89305	-0.33935	0.59205	0.70405	0.45825	-0.08405	-1.05745	-0.04375	0.00575	0.14625	0.01105	1.05115	0.87225	0.64615	1.04355	-0.23465	1.46655	0.35775	-0.10105	1.00505	0.13145	0.64235	-0.02225	-0.13705	1.01535	0.05145	0.39165	0.24105	-0.39075	0.93745	0.39055	0.41405	0.48995	0.85995	0.29585	0.14865	0.47025
860	NA	M61769	NA	0.5779	1.3821	1.6656	-1.652	-0.3618	-0.344	1.0468	1.7768	-1.0876	1.8775	1.6555	-1.3537	2.4447	1.0752	-0.8279	-0.4181	1.7438	2.3856	1.6438	1.9319	2.123	-1.0175	2.7451	1.0699	-2.3405	-1.585	1.7257	-2.3608	0.7504	-0.3766	2.8282	1.6601	2.4572	2.3003	2.9992	0.0141	-5.0347	0.1701	2.4437	3.0968	2.356	2.8391	2.4889	0.8648	1.9957	0.7843
861	ENSG00000007312	CD79B	M89957	-0.47975	-0.32935	0.10285	0.20685	0.66425	0.13175	0.28865	0.19625	0.26255	0.42615	-0.59385	0.48645	-0.39795	0.20845	0.47675	0.14435	0.43935	0.89555	0.18765	0.35195	-1.07655	-0.47545	0.89735	0.25795	-1.01915	0.18535	-0.26925	-0.02745	-0.56795	-0.04805	0.03405	0.64385	-0.09315	-0.29475	0.07575	0.64815	-0.07855	0.10705	0.01195	0.11625	-0.16955	-0.33895	0.58435	0.12615	-0.41375	-0.23125
862	ENSG00000139644	TEGT	AK026605	0.3901	0.859	0.1816	0.6144	0.4838	-0.3014	0.48	0.4755	-0.0839	0.3307	-0.0087	0.1879	0.1	0.3809	0.0801	-0.2044	0.1002	-0.0765	0.1252	-0.0319	0.2407	0.2999	0.3269	0.0282	0.262	-0.0064	0.2412	-0.7113	0.7139	-0.2494	0.2293	-0.0895	-0.2929	-0.2956	-0.0178	0.182	-0.0317	-0.1185	0.3939	-0.6009	-0.4839	0.6423	0.5182	0.1831	0.0119	0.3207
863	ENSG00000174125	TLR1	U88540	0.0476	-0.4079	0.3554	0.6764	0.5189	-0.0123	0.2481	0.4309	-0.1761	0.2134	-0.2914	-0.2326	0.0257	0.694	0.2213	-0.288785	0.8006	0.5278	-0.0344	-0.1244	0.0788	-0.6263	0.4395	-0.5643	-0.6605	0.2286	0.2167	-0.6644	-0.2105	0.7837	0.1966	0.2545	-0.299	0.8596	-0.3943	0.7743	0.0902	-0.4082	1.0148	-1.4365	0.7276	-0.1137	0.9846	0.2891	-0.0713	0.7261
864	ENSG00000120008	WDR11_HUMAN	AI056575	-0.4969	0.352	0.4636	0.6841	-0.1038	0.7688	0.4153	0.3104	1.031	0.7717	0.1352	-0.5845	0.3948	0.7504	0.1684	0.1545	0.9611	-0.4266	0.4703	-0.0287	0.8794	0.8379	-0.4701	0.6599	1.4458	0.5478	1.0232	0.5977	0.4691	0.933	0.4481	0.966	0.1519	0.8632	0.6093	1.5206	0.3588	0.6184	1.2551	0.3642	1.4929	0.5484	0.7815	0.0918	0.1697	0.1233
865	ENSG00000156508	EEF1A1	NM_001402	0.1872	-1.0943	0.5692	-0.5033	0.4177	-0.6418	0.2356	0.2911	0.4472	0.5572	0.6231	0.5343	0	0.5563	0.4261	-0.4615	-0.0963	0.4903	0.6719	0.2036	0.6253	-0.4909	0.1594	0.1667	0.2247	0.832	0.3662	0.48	-0.2707	0.1976	-0.7174	-0.1232	0.1698	0.4932	-0.4317	-0.0024	-0.6294	-0.5154	0.3926	1.0316	0.033	-0.7865	0.251	-0.1915	0.2447	0.5389
866	ENSG00000163617	KIAA1407	AI056457	-0.3673	-0.2762	1.8325	1.566	1.4427	3.2969	0.5334	2.6379	1.3945	-1.5877	0.3018	-0.0444	0.1811	0.2086	3.3749	1.5633	-0.2746	1.174	3.5715	1.9662	2.7495	1.2511	3.4692	2.2095	0.6733	3.0407	1.7307	1.5476	1.17788333333333	0.6022	-0.4004	0.6219	0.3367	1.2256	0.0545	1.6925	2.5844	0.0269	3.2234	0.3074	3.2982	1.811	1.9864	0.8913	1.8647	2.9502
867	ENSG00000110697	PITPNM1	X98654	0.1113	-0.0997	0.426	0.4039	-0.22	0.3551	-0.08	0.5614	0.1326	0.4194	0.3709	0.1598	0.312	0.6081	0.0866	-0.131	0.3699	0.1844	0.4682	0.3236	-1.4074	-0.3087	0.0879	-0.0818	-0.3917	-0.199	0.315	0.2497	-0.0998	-0.2364	0.1719	0.5521	-0.2399	-0.3036	-0.0746	0.6458	-0.0753	-0.0019	0.0202	-0.4413	-0.1545	0.304	-0.1002	0.132	-0.2373	0.4091
868	ENSG00000156508	EEF1A1	NM_001402	0.2174	-2.2406	1.0405	0.2601	0.3648	-0.1945	0.1526	0.112	0.4848	0.7817	0.5395	0.1989	0.0887	0.6094	0.1513	-1.1524	0.0752	0.6172	0.6251	-0.3427	0.5645	-0.9089	0.2291	0.2577	-1.4273	0.466	0.5036	0.6212	-0.321	-0.5135	-0.2078	-0.0553	0.2849	0.5149	-0.4814	0.3482	-0.5648	-0.5509	0.307	0.7933	0.144	-0.9365	0.2393	-0.2803	0.4457	0.7645
869	ENSG00000169442	CD52	X62466	-0.2093	0.5068	-0.0751	0.5548	-0.1473	0.2579	-0.1373	0.7206	0.3861	0.0656	0.0273	0.8344	0.3031	0.1606	0.4358	0.1505	0.1161	0.7515	0.738	0.6251	-0.6856	0.9786	0.8668	0.5025	0.6353	0.1968	-0.0822	0.678	0.8406	0.1277	0.8629	-0.2655	0.3727	-0.3103	1.2465	0.7208	0.6203	0.4302	0.0053	-0.119	0.4267	0.6383	0.8239	0.0282	-0.0393	0.3403
870	ENSG00000086666	ZA20D3	AI435650	-0.3595	-1.3975	-0.3118	-0.0589	0.2496	0.4707	0.6877	-0.2876	0.5754	2.2115	0.2503	0.17	1.2645	1.3048	0.6719	-0.0112944444444444	0.7211	-2.0271	0.0544	-0.9927	0.044	0.5493	0.2026	-0.1511	0.2967	0.1944	0.183415	0.4303	-0.691	-0.1446	-0.174455	0.4869	-0.0139	0.6145	-0.125905555555556	0.6464	0.2636	0.2184	0.459	0.4532	0.8962	0.139	-0.0684	1.1785	-0.7668	0.6115
871	ENSG00000172775	NIP30_HUMAN	AK025452	-0.40195	-0.07925	-0.05325	0.70265	0.16475	0.36425	-0.16425	-0.04215	-0.42485	0.40545	-0.08945	0.25355	-0.05205	0.59755	0.14775	-0.32755	0.45705	-0.19945	0.09275	-0.15265	0.13585	0.69295	-0.77455	0.01165	0.48155	0.20775	-0.01515	-0.26385	0.17345	0.06485	-0.53985	0.42675	-0.40665	0.40655	-0.93325	0.23615	0.17785	-0.30615	0.61115	-0.00755	0.13785	0.55305	0.36055	0.63505	-0.05675	0.02245
872	NA	U94359	NA	0.2728	-1.0888	0.2408	0.7176	0.5993	0.1898	0.3256	0.1188	-0.2412	-0.3345	0.0428	0.5466	0.2706	0.8434	0.2425	-0.2788	0.0528	0.1653	0.3698	-0.8969	-0.207	-0.8268	0.2497	-0.1404	-0.9822	-0.1363	0.0806	0.2472	-3.0032	0.1622	0.3647	0.4966	-0.2615	-0.1505	-0.0475	0.3287	0.5169	0.1853	0.0464	-0.1433	0.2735	0.1065	0.5667	0.1528	-0.2539	0.5454
873	ENSG00000139291	TMEM19	AK025839	-0.0616	-0.7911	0.1732	0.3083	0.0496	0.3475	0.7346	-0.2394	-0.3298	0.3056	-0.3251	-0.2596	0.3951	0.1595	0.4078	-0.0095	0.0667	0.1755	-0.3044	-0.2059	0.477	-0.8847	0.6794	0.2177	-0.3547	0.364	-0.0899	-0.2464	0.7625	0.272	0.4982	0.2731	-0.0737	0.2836	0.1656	0.6023	0.5367	-0.4665	0.342	0.3341	0.3002	-0.1237	0.1498	0.0911	0.0143	0.1797
874	ENSG00000091483	FH	U59309	-0.08785	-0.51025	0.41145	0.06285	0.07345	0.18035	0.21075	0.61285	0.11015	0.21655	0.18115	0.41525	0.37775	-0.01045	-0.01997	-0.14835	-0.43555	0.46725	-0.33855	0.32145	0.38125	-0.56835	0.15945	0.29315	-0.28485	-0.00505	0.39335	0.23715	0.11235	0.1854375	0.36095	0.15175	0.44785	-0.12655	-0.34165	0.15815	0.40825	-0.57075	0.31015	0.51785	-0.22965	0.55445	0.48395	-0.03465	0.03929	0.41865
875	ENSG00000118058	MLL	L04731	0.0796	-0.5346	0.1465	0.0511	-0.1717	1.0315	-0.046685	0.0228	0.3107	0.3887	0.5247	0.2591	0.8232	0.5253	0.0492	-0.2837	0.2736	0.1414	0.1707	-0.259	0.5098	-0.0359	0.0449	0.1417	-0.2717	0.7438	0.1421	0.174	-0.3861	0.7892	0.1546	0.4147	0.463	0.1902	-0.2542	0.314	0.5866	0.1553	-0.3268	-0.092	0.7287	-0.4491	-0.1347	-0.1315	0.0775	0.2671
876	ENSG00000136717	BIN1	U68485	0.0729	-0.247	0.2072	-1.3527	-0.2105	-0.6298	-0.1147	0.3698	0.1653	0.3389	0.0518	-0.7458	-0.1247	-0.4305	-0.73	-0.3539	0.5251	0.8424	0.2111	-0.5821	-0.6523	-0.074	0.1708	0.7463	-0.1821	0.4909	0.5138	0.9858	0.321795	0.8801	0.144015	0.9219	0.6434	-0.3909	1.0565	1.2323	0.6754	-0.4342	-0.5453	-0.3175	0.1522	0.3192	-0.3615	0.1674	-0.1645	1.6085
877	ENSG00000099331	MYO9B	AK002201	-0.0277	0.4003	-0.2094	0.9686	0.2473	-0.1128	0.4362	-0.2089	0.0377	0.6636	0.1643	-0.0075	0.289	-0.0125	0.201	0.6856	0.4095	0.2669	0.3153	-0.2152	0.0728	1.3264	0.0867	-0.1982	1.0376	0.3631	0.4206	0.4599	0.8233	0.0334	-0.0319	0.0876	0.1508	0.1398	-0.1627	0.5066	0.3236	0.4219	0.0181	-0.1908	0.1832	1.099	0.2457	0.7178	0.3062	0.2793
878	ENSG00000081237	PTPRC	Y00062	-0.03525	-0.66965	0.56425	0.14845	0.33335	0.48435	-0.09685	0.60635	0.24145	0.11775	0.17675	1.05685	0.36165	0.26615	0.55015	-0.90415	0.23005	0.35415	0.67065	-0.07955	0.17525	-0.54165	0.11965	-0.04785	-0.98905	0.36065	0.05135	0.57925	-0.61965	0.57635	-0.25905	0.30855	0.36475	0.40795	0.19295	0.35505	0.01755	0.15845	0.76725	-0.38545	0.66195	-0.73725	0.32785	0.14995	0.47735	0.11825
879	ENSG00000166501	PRKCB1	X06318	1.13785	-0.07145	1.09665	1.26695	0.98345	0.81435	0.76015	0.64765	1.26435	1.12035	0.47715	0.58395	0.33225	0.59965	1.09915	0.49365	1.01365	0.90185	1.18905	0.64055	0.99045	0.90995	1.01515	1.45425	-0.26165	1.32685	1.33715	1.74105	1.40745	0.61725	0.07645	0.61025	0.77765	0.16655	0.31685	1.43355	0.55165	0.77595	1.12085	0.65445	0.71885	0.86295	0.69995	1.29305	1.01055	0.62325
880	ENSG00000072694	FCGR2B	M28696	-0.1832	-0.0989	0.8982	0.7665	-0.3824	0.8258	0.6042	1.1831	1.6431	1.4028	0.3524	0.906	0.6989	1.1625	1.4716	1.5094	0.8739	0.9228	1.0697	0.7622	0.33	1.4219	1.9442	1.2472	1.2246	1.3495	0.3103	1.6948	0.8109	0.2684	0.593	1.1926	0.6178	1.2149	1.3447	0.6033	0.9016	1.046	1.6572	1.1442	1.0962	1.8307	1.4942	2.1123	1.1338	1.3939
881	ENSG00000124772	CPNE5	NM_020939	-0.08894	0.142400007	1.718400045	-0.1558	-1.235999998	-1.6958	1.330800045	1.69769997	-1.688999999	1.5481	0.9152	-1.507900001	2.7906	0.125599978	0.61799997	0.096199993	0.96319997	-0.408399985	-0.479399993	-0.7878	1.812500015	-0.670700015	0.2962	0.241600022	2.060799955	0.903899985	-0.087299985	0.850999985	-0.126499993	0.1673	1.006100045	0.5851	1.2858	2.3499	-0.3568	-0.222400015	-1.071199996	1.811200015	0.7664	0.894099955	-0.180899993	1.2573	-0.56	0.9027	0.65700003	0.954000045
882	ENSG00000170858	LIRA4_HUMAN	AF041261	0.6201	-0.083	0.2082	-0.309	0.8405	1.5046	1.7897	-0.4122	1.591	0.7972	0.5012	0.2497	-0.6387	1.5119	0.9407	0.2233	1.243	1.8704	0.2184	-0.0162	-0.3094	1.0628	0.059	-0.2904	1.2099	0.3411	0.7772	-0.0766	1.3404	0.5164	1.3712	-0.5639	0.4453	0.0913	2.8742	0.8544	1.0713	0.4553	1.5586	0.1653	0.9539	-0.8328	-0.519	1.0163	-0.1808	0.0066
883	NA	AK022396	NA	-0.01885	-0.51045	0.30525	-0.47475	0.27825	0.51035	-0.16415	0.24095	0.11035	-0.26375	0.02245	0.25155	-0.17555	0.39075	0.11795	-0.11035	-0.08565	1.12465	0.58415	-0.44875	0.53975	-0.32965	0.20485	1.23165	-0.10715	0.40635	0.32295	0.12735	-0.08995	0.52455	-0.12095	1.17055	0.04525	0.24115	-0.03505	0.81325	0.00955	-0.35455	0.41095	-0.27295	1.40905	0.33245	0.30515	0.38485	1.06645	0.49425
884	ENSG00000168066	SF01_HUMAN	NM_004630	-0.1741	0.0062	0.1271	0.5985	0.2386	-0.0928	0.3845	0.1768	0.0717	0.4524	-0.1704	0.1263	0.0098	0.2876	0.1912	-0.3242	0.1825	0.079	0.0853	0.0961	0.0813	0.4202	0.4513	0.181	0.339	0.3899	-0.008	-0.1152	0.3089	0.0466	-0.1515	0.2553	-0.1984	0.5203	0.3891	0.4406	0.0247	-0.0059	0.7732	0.4021	0.4367	0.5784	0.4911	0.3849	0.2561	-0.0766
885	NA	AA649232	NA	0.068	-0.1847	-0.0745	0.3957	0.1404	0.0026	-0.0357	-0.682	-0.3649	0.3575	0.2585	0.2496	0.0942	0.3198	-0.0349	0.7931	0.0128	-0.5943	-0.0675	-0.0334388888888889	-0.6848	0.5097	-0.1405	0.1748	-0.1147	-0.5091	0.0265	0.0734	-0.7346	-0.0262	-0.0407	0.0742	0.2497	0.0162	0.1634	0.7418	0.2095	0.0978	-0.1037	-0.0288	-0.1959	0.1057	-0.5488	0.4222	0.0132	0.0581
886	ENSG00000110756	HPS5	AB023234	-0.088755	-0.68775	0.37245	0.03805	0.23895	0.30595	0.126115	0.67105	0.05395	-0.03015	-0.19915	0.49785	-0.00445	0.39825	0.02735	-0.07555	0.51735	-0.04005	0.68155	-0.05415	0.27605	-1.28325	0.25825	0.16535	-1.14955	0.42195	0.34565	0.53425	-0.08565	-0.09055	-0.38945	0.53765	-0.18775	0.51585	0.05745	0.25065	0.11185	-0.12155	0.06705	-0.24205	0.42235	-0.91045	0.25485	0.18375	0.21255	0.64915
887	ENSG00000010671	BTK	X58957	-0.04065	-0.01285	0.20065	1.09385	0.44995	0.42045	1.26355	0.43995	0.52125	1.47275	-0.36965	0.29805	-0.24185	0.09565	-0.18695	-0.21965	0.17595	1.08795	-0.51585	-0.78645	0.19465	1.20605	0.57085	0.40895	1.21945	-0.12305	0.67585	0.03285	1.27215	-0.23365	-0.04285	0.14165	-0.47695	0.31375	0.38685	0.50105	-0.25215	-0.56695	0.65755	0.45515	0.15145	1.07565	0.67195	0.95725	-0.79575	-0.09785
888	ENSG00000197912	SPG7	BC036104	-0.21485	0.24075	-0.08795	0.78975	0.39855	-0.05795	-0.11265	0.20655	0.56175	-0.18715	0.26235	0.04305	0.05895	0.77545	0.12185	0.31465	0.23315	0.08855	0.09245	0.31965	-0.26865	0.67605	-0.13665	0.23475	1.22865	-0.06445	-0.24675	-0.26075	1.03725	-0.12495	-0.53085	0.08705	-0.16575	0.04135	0.06195	0.21935	0.04195	-0.31955	0.54625	0.03145	0.64875	1.42535	0.53325	0.69035	0.15905	-0.19995
889	ENSG00000047346	NP_062546.1	AB037791	-0.3821	-1.0727	-0.2054	0.2101	-0.1007	-0.0606	-0.0529	0.4294	0.0765	0.1551	-0.1651	0.0175	0.2478	0.4294	0.3169	0.3551	0.2275	-0.0489	-0.1531	-0.3345	0.5037	-0.4955	-0.1339	0.3136	-0.0385	-0.0426	0.2798	0.3727	0.51963	-0.1455	0.146	0.6896	-0.2081	0.009	0.6539	0.4339	0.0935	0.5472	0.8619	-0.1991	0.6426	0.489	0.8726	1.0808	0.398	0.5725
890	ENSG00000162783	IER5	AF178984	0.3487	0.1365	0.4819	0.256	0.2074	-0.3426	0.2778	0.899	0.1378	0.313	-0.6495	0.7922	-0.1741	0.8652	0.2936	0.4022	0.365	0.2222	0.553	0.0697	-0.1157	-0.5888	-0.2378	-0.659	-0.1292	0.4677	0.1418	1.0262	0.1411	0.3826	0.3004	-0.1643	-0.1616	0.3767	-0.0618	-0.3607	0.9259	0.2729	0.6358	-0.1307	0.3939	0.7708	1.0127	0.816	0.9253	0.5049
891	ENSG00000111540	RAB5B	AF267863	0.1236	0.2392	0.2253	0.6122	0.7389	0.3679	0.3955	0.0032	-0.1693	0.7758	0.1116	0.3839	0.2185	0.3295	0.1385	0.2951	0.2456	0.4222	0.0517	-0.0229	0.22	0.3288	0.7273	0.2227	-0.20269	-0.2214	0.4164	0.2834	0.5664	-1.092	0.2716	0.1928	-0.0364	0.0992	-0.1285	0.7092	0.3908	-0.0465	0.237	-0.1829	0.0164	0.5866	0.5162	0.4971	0.2776	0.1321
892	ENSG00000196247	ZNF588	AI394116	-0.2434	0.3153	-0.3061	1.0104	0.0853	1.5323	1.9022	1.074	1.2505	-0.1268	-0.3996	0.058	1.2881	0.8557	-0.6861	0.9055	0.9575	0.2462	0.2106	-0.5641	-0.4431	-0.2071	-0.7838	2.2152	2.3483	0.037	0.0884	1.8506	2.1565	-0.4642	-0.5353	1.7542	-0.1584	1.2019	0.5875	0.2742	0.6322	1.1747	-0.3066	0.3445	0.2188	0.2078	-0.1258	0.5367	-0.9055	-0.6052
893	ENSG00000119231	SENP5	AL049229	0.651	-0.1391	0.0195	0.2838	-0.1759	0.2612	-0.2147	0.6653	-0.0303	0.0308	0.0259	-0.1685	-0.0026	0.3174	0.2652	0.0181	0.6642	-0.3629	-0.0741	0.1567	0.4862	0.2757	0.3372	-0.0922	0.9088	0.4114	0.0279	-0.0483	1.3034	-0.0343	-0.2171	0.4382	0.0621	0.1877	-0.1619	0.206	0.181	0.128	0.4658	0.9925	0.1685	1.1144	0.4296	0.5257	0.0091	0.6586
894	ENSG00000072694	FCGR2B	M28696	-0.30105	-0.26135	0.60405	0.43755	0.03335	1.06225	0.39595	1.16935	1.49945	1.51545	0.30425	0.82595	0.52095	1.17835	1.37325	1.33695	0.92615	0.97515	0.91425	0.77065	0.27955	1.23935	2.03315	1.11095	1.16855	1.19955	0.63725	1.57735	1.12765	0.17265	0.86285	0.86345	0.35655	1.04415	1.31285	0.75765	0.99955	0.84885	1.80445	1.30125	1.15575	1.75945	1.70855	2.07225	0.72515	1.48205
895	ENSG00000070190	DAPP1	AF186022	-0.26375	-0.80495	0.35335	0.04415	0.09995	-0.24135	0.06925	0.23925	0.00165	-0.19755	-0.09295	0.56885	0.18335	0.21025	0.31175	-0.16775	0.22835	0.45085	0.08495	0.24105	0.08005	-0.92575	-0.35485	0.16025	-0.58235	0.44575	0.16835	0.33675	0.14065	0.24895	0.39015	-0.16295	0.18665	0.44695	0.05445	0.48935	0.46765	0.41235	0.06945	-0.25335	-0.22075	-0.84135	-0.28245	-0.09975	0.46505	-0.19705
896	ENSG00000171791	BCL2	M14745	1.18765	-1.00175	0.36335	0.54395	0.29185	0.93125	-0.59105	0.21905	-0.11005	-0.06295	-0.19935	0.50635	-0.25015	0.20295	0.11885	-0.87825	0.38685	-0.00205	0.32485	0.14645	0.18745	-0.12125	-0.01835	-0.09915	-0.05135	0.51165	-0.67805	1.27745	0.90675	0.15615	-0.64455	-0.16475	-0.58915	0.26505	0.96425	0.49385	-0.13415	0.68735	0.30575	-0.51585	0.97865	-0.43955	0.21345	-0.19655	0.10725	0.31535
897	ENSG00000135144	DTX1_HUMAN	NM_004416	0.4305	-0.146	0.3412	0.0464	0.6903	0.6553	1.1215	-0.0359	0.8139	0.4628	-0.6146	0.297	-0.9365	0.0269	-0.5255	0.3523	0.1528	0.6192	0.5217	-1.0963	-0.4565	1.378	-0.4699	0.5705	0.404722222222222	-0.317	1.0586	-0.841	0.1911	-0.3134375	0.2682	0.6039	0.0056	0.1821	-0.1789	0.309	0.1628	-0.3762	0.1545	0.2261	-0.0179	0.3265	0.6115	0.0918	-0.1418	-0.1895
898	ENSG00000156136	DCK	M60527	0.391	-0.7463	0.0631	-0.0493	0.5951	0.1401	0.6908	0.552	0.4088	0.0601	-0.3036	0.3222	-0.0658	-0.0349	-0.0116	-0.4716	-0.0657	0.0852	-0.1268	-0.6437	0.1954	-0.6628	0.0524	0.4713	-0.6682	0.4807	0.076	0.9116	0.4044	0.1984	-0.0687	0.3691	0.1394	0.6057	0.6734	-0.3464	0.1035	0.1186	0.4204	0.6611	0.3878	-0.3432	0.4397	0.1024	0.3423	-0.1764
899	ENSG00000135341	MAP3K7	AB009356	0.4492	-0.5856	0.4081	0.1052	0.3759	0.6178	0.3387	0.371815	0.0503	0.2858	-0.0736	0.6227	-0.1743	0.481	-0.465	-0.1825	-0.3114	0.1277	0.0271	-0.0495	0.4346	-0.4511	0.2382	0.2913	-0.7288	0.414	0.2756	0.6053	0.572	0.0303	-0.1832	0.2776	0.0104	0.6134	-0.3407	0.2382	-0.5778	-0.2266	0.8462	0.289	-0.1574	0.1337	0.5224	0.2164	0.1737	-0.1392
900	ENSG00000124151	NCOA3	AF012108	0.0336	-0.9382	0.2389	0.2189	0.4937	0.1162	-0.3527	0.5594	0.1037	0.2493	-0.4063	0.6027	-0.1695	0.4849	0.1613	-0.146	0.7628	-0.5251	-0.0417	-0.1062	0.0665	-0.0925	-0.1345	0.3997	-0.4081	0.4771	-0.4996	0.5118	0.1286	-0.47	-0.8835	0.2561	-0.4513	0.2691	-0.0907	0.6608	-0.1369	0.7667	0.1019	0.0908	0.4948	-0.2661	0.2139	0.5457	-0.274	0.3611
901	ENSG00000119866	BCL11A	AJ404611	-0.27285	-0.20335	0.12225	0.27755	0.53955	-0.07595	0.31125	0.49195	-0.19855	0.62645	-0.89835	-0.07725	-0.74285	-0.26555	0.13785	-0.25855	-0.11895	0.65185	0.00245	-0.49115	0.69225	0.27155	0.31805	0.43765	-0.22485	0.63745	0.59025	0.45565	1.62015	-0.44185	-0.71845	0.14195	-0.21545	0.07145	0.64315	0.23385	-0.13015	0.17065	-0.00175	-0.55065	0.02085	-0.00845	0.38775	0.16615	0.27815	0.00175
902	ENSG00000008710	PKD1	U24497	0.10085	-0.06065	-0.08075	0.75975	0.19045	-0.19115	0.33565	0.02485	0.28265	0.42205	0.22995	-0.12655	0.26805	-0.18085	0.10705	0.78665	0.23665	0.26505	0.03325	0.23945	-1.26065	0.40015	0.03745	0.17225	0.36555	-0.12445	-0.02755	0.56625	0.09735	0.44165	-0.15325	0.06465	0.11875	0.01445	-1.42845	0.21765	0.54425	0.20985	0.03745	0.15875	0.49295	0.35945	0.10455	0.63565	0.18545	0.11255
903	ENSG00000124529	HIST1H4A	NM_003544	0.2542	-0.285946717753561	-0.0233971616801517	0.0721103978319545	0.2021	-0.0415846392552367	0.080035612445003	0.00422535893711746	-0.116015752132585	0.105444431570339	-0.0225123901240953	0.0220612543961178	0.165461422976501	0.0581674482190966	-0.100719011805214	-0.3058	0.0615363873623064	0.049	-0.0184871694004647	-0.260618461538461	-0.0798531401262588	0.1813	0.0337194687983502	-0.0488237215880682	-0.217815327774052	-0.066154424544179	0.100278550953219	0.0940888946848492	-0.166014755417838	-0.0324607229778098	-0.0871119776108515	0.0277849329798929	0.25	-0.01734645174103	0.4316	-0.0459016720406932	-0.0858245983012412	-0.123326001880716	0.0792841636316328	-0.095684291602709	-0.0339571268470463	-0.0639236513157891	0.0495290773532156	0.029979597059982	-0.106162498292217	0.2139
904	ENSG00000029363	BCLAF1	D79986	0.60005	-0.68975	0.30075	-0.09015	0.77285	-0.03905	0.55865	0.60475	0.38675	0.54055	0.31975	0.79805	0.41375	-0.00065	-0.27345	-0.09565	-0.24545	0.26725	-0.32265	-0.52825	0.68565	0.06225	0.29555	-0.10095	0.04345	0.51905	0.48445	0.47825	0.81815	0.24845	-0.05385	-0.17315	0.08575	0.71645	0.73005	0.50505	-0.36955	0.03225	0.91395	0.44615	0.26325	0.65605	0.62795	0.77775	0.32065	-0.18435
905	ENSG00000137101	CD72	M54992	-0.8949	0.7961	1.3277	-0.1681	0.8003	1.21	0.6564	0.4839	0.1616	1.148	0.0972	0.3541	-0.8142	0.1878	-0.069	0.0826	1.2796	0.6627	0.4835	0.5506	-0.2929	0.6713	0.2489	0.3257	1.1628	0.1504	0.6658	-0.9063	1.1436	-1.49	-0.0833	1.2986	0.3133	-0.0369	0.167	1.3107	-1.2109	-1.5437	1.566	0.6883	0.254	0.8011	0.6551	1.1874	-0.113	0.6517
906	ENSG00000112149	CD83	Z11697	-1.0619	-0.9239	2.1722	1.5548	0.3325	0.9047	0.7965	0.5359	1.0292	1.488	0.5162	0.6466	0.6142	1.6535	-1e-04	-0.181188098468331	0.0615363873623064	-1.0345	-0.0184871694004647	-0.260618461538461	-0.0798531401262588	-0.157275126182865	1.6434	-0.0488237215880682	-0.217815327774052	-0.066154424544179	-0.1048	0.0940888946848492	-0.166014755417838	-0.0324607229778098	-0.0871119776108515	0.0277849329798929	-0.0419422980794528	-0.01734645174103	-0.0427498910991723	-0.0459016720406932	-0.0858245983012412	-0.123326001880716	0.0792841636316328	-0.095684291602709	-0.0339571268470463	-0.0639236513157891	0.0495290773532156	0.029979597059982	-0.106162498292217	0.0409359298859895
907	ENSG00000156508	EEF1A1	NM_001402	0.55965	-0.83385	0.70075	0.30015	1.24695	-0.32095	0.92665	0.77165	0.44085	0.69265	0.09465	1.00815	0.23325	0.28385	0.05235	-0.62685	-0.13785	0.46325	-0.15345	-0.33675	0.71895	-0.32775	0.10535	-0.01095	-0.47495	0.25955	0.37975	0.54185	0.87455	0.29995	-0.10685	-0.00365	0.04165	0.52285	0.25395	0.61285	-0.22715	0.08405	0.85865	0.76905	0.19995	-0.12045	0.76315	0.20235	0.39775	0.34925
908	ENSG00000128274	A4GALT	AB037883	-0.0428	1.315	1.8468	1.8801	2.2317	0.8449	0.8794	0.5314	-0.7978	1.7841	1.0903	0.6916	0.873	0.7185	0.47388	0.3767	0.1447	1.4701	-0.0625	0.4396	1.1153	0.2379	-0.1211	1.6357	7e-04	0.9649	0.4537	-1.0232	1.2345	0.0262	-0.8338	1.5495	0.2742	0.8023	-0.625	0.0557	0.4926	-0.0042	0.3445	-1.712	0.6918	0.8073	0.8102	1.2031	0.1863	1.8446
909	ENSG00000134323	MYCN	NM_005378	0.4693	-0.2954	0.8982	0.3547	1.0437	0.6861	-0.0107	-0.2928	0.5825	1.2092	-0.1993	-0.0107	0.2366	0.7237	-0.1296	0.257	0.194	0.2736	0.4016	-0.5282	0.0405	-0.2534	-0.1601	0.14122	-0.402385714285714	-0.9659	0.0887	0.3378	1.2027	-0.47279	0.0132	-0.3637	0.1635	-0.5338	-0.6733	0.4135	0.0251	-0.5927	0.01	-0.321	-0.2333	0.5088	0.1148	0.6683	0.5541	-0.0433
910	ENSG00000033800	PIAS1	AI242531	0.1101	-0.0831	0.3704	0.5484	0.4363	-0.2143	0.6753	0.4778	-0.1804	0.2909	0.0595	0.4096	0.4261	0.5131	0.1731	-0.4301	0.1473	-0.0643	0.3869	-0.1546	0.0298	-0.2975	0.4517	-0.0227	-0.4521	0.2182	0.1535	-0.8989	0.3361	-0.0267	0.0511	0.2661	-0.3069	0.3539	-0.0792	0.0097	-0.3011	-0.2504	0.6231	-0.3481	0.3506	0.0675	0.7869	0.228	0.0983	0.4045
911	ENSG00000132704	FCRL2_HUMAN	AY043465	-0.16125	1.82965	0.92705	0.34395	0.07275	1.19835	0.54575	1.04485	1.20415	0.73425	0.27195	0.30725	-0.30335	0.77945	1.46055	1.23365	1.28505	0.24965	1.23825	1.27155	0.56095	1.39375	1.12935	1.14065	1.88905	1.43445	1.34715	1.09835	0.42175	-0.02305	-0.40285	0.79735	0.54505	0.43975	0.81485	1.42305	1.24705	0.98085	1.36355	0.65925	1.15995	1.94195	0.94455	1.15645	0.51215	0.83785
912	ENSG00000167468	GPX4	X71973	0.8357	0.1859	0.1885	0.3483	0.6155	-0.0961	0.5712	0.1357	-0.1509	0.5504	-0.0985	0.778	0.0316	0.7849	-0.3092	4e-04	-0.1283	-0.0772	0.2404	-0.2385	-0.5935	-0.0894	0.0496	-0.1696	-0.2151	-0.225	0.3002	0.6537	0.5763	-0.1395	0.1852	0.6028	-0.3127	0.6248	0.7443	0.3076	0.3265	-0.4996	0.5315	-0.4981	0.5945	0.3038	1.3294	0.5863	0.01679375	0.8316
913	ENSG00000081770	BIRC1	NM_004536	-0.18005	0.44425	-0.08955	-0.07935	-0.30625	0.47185	0.2438625	0.77005	-0.05545	0.188461111111111	0.41975	-1.57915	-0.28665	0.29065	0.53945	0.732477777777778	0.85625	-0.05915	0.67275	1.10605	-0.40495	1.21835	0.418495	0.66305	0.80565	0.62175	1.04575	0.26235	-2.39635	1.17405	-0.78905	-0.16995	0.97785	1.88405	-0.050725	0.6959125	1.18925	0.11045	-0.23905	0.376805	0.55795	1.50715	-0.39665	0.23455	0.76865	0.39575
914	ENSG00000151702	FLI1	X67001	0.1769	-1.0305	-0.164	0.1404	0.3298	0.3343	0.3517	0.0025	0.1645	0.0382	-0.0264	0.2582	-2e-04	0.2715	0.0608	-0.3359	0.0434	0.2554	-0.2096	-0.6144	0.2027	-0.388	0.3689	0.0395	-0.5406	0.3876	-0.0791	0.3087	0.3867	0.3331	-0.2914	0.1961	-0.1257	0.3924	0.0388	0.4297	0.2413	-0.0422	0.3421	0.0786	0.2814	-0.158	0.2658	0.4316	0.354	-0.2968
915	ENSG00000106524	ANKMY2	BC035353	-0.0172	-0.4596	0.2689	0.4558	0.0563	0.5754	0.2061	0.5857	-0.2778	0.134	0.0037	0.2317	0.2937	1.0405	0.1745	-0.0747	0.1865	-0.5179	-0.1523	-0.4403	0.098	-0.6459	0.0965	0.3978	0.2363	0.3336	-0.0965	-0.1001	0.3341	-0.1198	-0.2446	0.7109	-0.0703	1.029	1.362	0.1677	-0.2463	0.1773	0.669	0.5101	0.6677	0.2335	0.3946	0.2802	0.4562	0.3728
916	ENSG00000135334	CF166_HUMAN	AA732562	0.0479	-0.3813	-0.056	0.1665	0.6173	0.1824	0.3863	0.1428	0.195	0.2712	0.0335	-0.0167	0.2315	0.3181	0.2648	0.28	0.3568	0.3313	0.1134	0.2324	0.4852	0.4588	0.4276	0.6213	-0.1979	-0.7095	0.5551	0.1432	0.0307	-0.4426	0.2329	-0.0031	-0.0202	-0.2655	-0.0389	-0.0116	0.0148	-0.3508	-0.1792	0.3498	-0.4296	0.0563	0.3204	0.0893	0.2472	0.2032
917	ENSG00000140350	ANP32A	AA836504	-0.2268	-0.7023	0.2321	-0.1184	-0.161	-0.0862	-0.1058	-0.3172	0.3437	0.2497	-0.2991	0.138	-0.4929	1.5161	0.5103	0.6794	0.6737	0.3611	0.3162	-0.0481611111111111	0.0137	0.3311	0.3344	0.513	-0.286	0.5517	0.413935	-0.0402	-1.0759	0.2453	0.1447	0.7598	0.4621	0.0617	0.0372	1.3839	0.4459	-0.178	0.2731	0.3628	0.7625	-0.4161	-0.1041	0.3338	-0.12	0.121
918	ENSG00000112091	HLA-DMB	U15085	-0.1806	-0.1973	0.4319	0.7474	-0.592	0.0587	0.3234	0.1689	1.2221	1.1118	0.0338	0.3202	0.1178	0.0985	0.2994	0.5938	0.8533	0.8774	0.0306	-0.0178	-0.0074	0.4209	0.7638	0.4066	0.3359	0.5947	0.4031	0.4761	0.7708	0.0203	-0.2753	0.7255	-0.2675	0.0361	0.909	0.9255	0.1536	0.9405	1.1288	-0.1798	0.3369	0.9673	0.5594	1.3045	0.2977	0.4598
919	ENSG00000122565	CBX3	AA214388	0.56565	-0.15405	0.15045	0.36995	0.30905	0.79545	0.49165	0.65725	0.11295	0.26145	-0.26255	-0.64165	0.00285	0.21135	-0.38625	-0.35955	0.24985	0.07595	-0.02975	-0.24165	0.57635	-0.10165	-0.03135	0.06985	0.27765	-0.00405	-0.05425	0.18805	0.75795	-0.01585	-0.14225	0.96045	-0.04445	0.91405	0.77575	0.46295	0.03475	-0.39255	0.72295	0.86595	0.50205	0.80365	0.51785	0.73945	0.17315	0.20405
920	ENSG00000108379	WNT3	AA865758	0.5327	0.3141	0.5509	0.0785	-0.0281	0.4072	0.2953	-0.0807	-0.1916	0.4166	0.3398	0.0766	0.0907	0.8846	-0.1758	-0.186175	0.3002	-0.2131	-0.4349	-0.20405	-0.21188	-0.4419	-1.1437	-0.5854	-0.27631	-0.4649	0.1791	-0.1179	-0.19202	0.049275	0.4171	-0.1983	-0.3908	0.7593	-0.1168	1.2567	-0.1686	0.04935	0.3028	-0.3763	-0.2317	-0.0981	0.3273	0.3721	-0.0669	0.3947
921	NA	AA814028	NA	-1.03405	-0.36995	0.82125	1.12175	1.50505	1.24155	1.36835	3.33875	0.79145	1.81515	0.35935	0.82065	0.54855	0.47175	1.89715	0.71075	1.96455	0.90595	1.61905	0.45775	2.04185	1.30765	2.03755	2.37555	0.71055	1.40125	1.34085	1.33785	0.40975	1.01825	1.09295	2.80015	1.11935	1.72835	0.56275	3.34885	2.89455	1.72725	2.21375	0.93545	2.84695	1.42675	1.62525	2.44415	0.91835	1.96435
922	ENSG00000134982	APC	M74088	-0.02885	-1.03495	0.05165	0.13265	0.74485	0.46185	0.51495	0.01075	0.01145	0.16705	0.12605	0.29845	0.22405	0.50935	-0.15215	-0.02595	0.36315	0.34415	0.16805	0.04335	0.54995	-0.93295	0.28375	0.11265	-0.41135	0.02305	0.14025	0.79305	-0.05595	0.25295	0.10985	0.16735	-0.09365	0.62675	0.12155	0.19325	0.20745	0.12555	0.35595	0.28025	-0.07465	0.05095	0.48945	0.16275	-0.12545	0.33325
923	ENSG00000115760	BIRC6	AA251306	0.00505	0.01195	0.23385	0.09035	-0.20825	0.79715	0.148033333333333	0.12825	0.22395	-0.42405	0.51875	-1.05565	0.54375	-0.18515	-0.12655	0.14115	0.20085	0.54435	0.24915	-0.15695	0.32475	-0.67565	0.14915	0.44885	-1.07705	0.10925	0.02465	0.56165	-0.94205	0.36375	-0.47725	0.53945	0.08575	0.60695	-1.16065	0.43685	0.08155	-0.14235	0.24935	-0.02075	0.84295	-0.79695	-0.48135	-0.01335	-0.35175	0.34575
924	ENSG00000135317	SNX14	AY044865	-0.15035	-0.18265	0.29835	0.18195	0.41815	0.23145	0.48105	0.51365	-0.00395	0.15925	0.43805	0.56825	0.36585	0.61355	0.26645	0.31395	0.50715	0.26095	0.12265	0.25655	0.77725	-0.34125	0.19325	0.22625	-0.56175	0.73965	0.33485	0.68905	0.581085	0.00965	0.62415	-0.41565	-0.15155	1.32815	-0.01615	0.61375	0.16725	0.23665	0.42545	-0.35635	0.49725	0.70785	0.64255	0.14615	-0.05115	0.16775
925	ENSG00000139146	FA60A_HUMAN	AA280377	-0.21885	0.475655555555556	0.32175	-0.14346	0.16195	0.37375	-0.42595	0.50085	0.52055	0.26475	0.13955	-0.14625	0.02745	0.22495	0.33015	1.20605	0.05085	0.23925	0.06435	0.72835	0.71635	0.41285	0.13775	0.81865	0.3017375	0.07465	0.63745	0.46415	-0.2582875	0.19015	-0.00895	0.22055	0.45405	0.01375	0.20515	0.41065	0.24225	0.18295	-0.13925	0.57755	-0.03005	0.32515	-0.27215	0.01535	0.11125	0.07365
926	ENSG00000005249	PRKAR2B	M31158	0.23945	-0.34545	0.61245	0.02305	0.76115	0.07395	0.22925	0.37585	0.14085	0.52425	0.46415	0.94065	0.36895	0.43885	0.05245	-0.76005	0.26975	0.30325	0.13985	-0.32125	0.10835	-0.02855	0.25885	0.27685	-0.44175	0.42575	0.25935	0.19105	0.31955	0.35825	-0.07085	0.11385	0.42665	0.43405	0.27615	0.57545	-0.03505	0.12275	0.39445	0.68865	0.43545	-0.01955	0.52975	0.10995	0.02775	0.32925
927	ENSG00000173482	PTPRM	X58288	0.3859	-0.0881	0.981	1.0265	0.443	-0.3466	0.5014	0.1738	-0.1463	0.5832	0.9944	0.8883	0.7585	0.174	0.6254	0.5538	1.2435	0	0.2868	-0.2042	0.2415	-0.0402	0.3543	-0.6522	-0.0287	0.481	0.4288	-0.4354	-0.6818	0.1672	-0.3965	-0.3973	0.6167	0.5065	-1.4027	0.6113	-0.8574	-0.8595	0.6653	-0.9997	0.4932	1.145	0.5317	0.6457	1.1998	0.2757
928	NA	W70309	NA	-0.0529	0.1386	0.3507	0.0509	0.4038	0.4775	-0.1191	0.0355	0.2287	0.7519	0.2592	0.7341	-0.2886	-0.2025	0.0458	0.006	0.4539	-0.0667	-0.2516	-0.1212	0.1705	0.9121	-0.1594	0.4473	0.4908	0.5192	0.1531	0.3511	0.4164	-0.024	-0.2995	0.6479	0.3757	0.5203	1.0847	1.0204	0.1366	0.5921	0.7673	0.0233	0.9294	0.7095	0.0419	0.8056	0.2425	0.379
929	ENSG00000067167	TRAM1	BT007359	0.1343	0.0307	-0.1053	0.1456	0.0937	-0.0718	-0.0602	-0.3387	-0.1859	0.5155	0.2368	-0.4428	0.9633	0.2996	0.059	0.1295	0.0232	-0.2049	-0.0189	-0.1545	0.8075	0.8252	-0.2539	0.2488	0.6713	0.2443	0.1204	0.6031	0.7899	-0.1797	-0.2613	0.0111	-0.6584	0.3226	0.1256	0.6758	0.0369	-0.2953	0.5613	-0.073	0.5001	0.3079	-0.7222	0.1435	0.0609	0.1149
930	ENSG00000106952	TNFSF8	AA287261	-0.4373	-0.4553	1.6397	1.2883	0.5654	-0.8091	-0.6313	1.1499	-0.8754	0.7665	0.9832	0.1947	0.18	0.6544	0.8167	-1.0616	0.9499	0.0977	0.7124	0.595	0.8196	0.2636	-0.7785	0.2667	-4e-04	0.1863	-0.4941	-1.3687	-0.281	0.5848	-0.551	-0.1717	0.2745	1.1792	2.9869	0.1123	-0.5163	-0.5326	0.2212	-0.0189611111111111	0.0076	1.2143	1.7407	0.2001	0.235	1.9625
931	ENSG00000182568	SATB1	M97287	0.1034	0.2109	0.1875	0.0282	1.0919	0.3278	0.7508	0.7043	0.1592	1.1551	0.5081	0.8791	0.0369	0.6461	-0.1727	-0.2313	0.3294	0.8013	0.3552	-0.233	0.7428	-0.4204	0.1902	0.8845	-0.1273	0.4207	0.3669	0.3378	0.451	0.8302	-0.1273	0.8962	0.2612	0.8938	-0.5911	0.0436	-0.0727	-0.4451	0.897	-1.3024	1.3186	0.8298	0.4772	1.1765	0.8465	-0.9735
932	ENSG00000167483	NP_775815.2	NM_173544	-0.66695	-0.58205	0.09975	0.11255	0.21445	-0.69125	0.04045	0.25825	0.77065	-0.44135	-0.76045	0.13525	-0.99785	0.42835	1.11605	0.94755	0.84505	0.40855	0.86205	0.54815	0.21145	1.16525	1.04565	0.98585	1.31975	1.55235	0.92635	0.49355	1.87055	-0.46325	-1.37205	-0.15395	-0.35675	-0.68765	-0.09075	1.04195	0.64295	0.00745	-0.05215	0.05525	0.10885	0.76645	0.27735	0.25795	0.17125	0.37925
933	ENSG00000063438	AHRR	AK024175	-0.6331	-0.2683	0.002	0.1075	-0.3651	0.9971	0.0097	0.2212	0.1684	0.4254	0.3579	-0.2545	-0.1203	0.5016	0.3995	0.1756	0.7881	1.0155	0.0273	0.2834	-0.0142	0.6126	0.1518	0.6021	-0.5743	0.7693	0.3468	-0.0129	0.6921	0.24145625	-0.3703	0.7476	-0.6153	0.0232	-0.015	1.1657	0.4022	0.3186	0.0235	0.3609	0.0898	0.3331	0.0112	0.1057	-0.3613	0.796
934	ENSG00000136573	BLK	AA743556	0.0512	-1.003	0.0608	0.2311	-0.4618	0.2826	-0.03293	0.190038888888889	0.207566666666667	0.5112	0.101566666666667	1.1121	0.483	0.32708	-0.1204	0.05149	-0.1637	-1.4531	0.6606	6e-04	0.2643	1.1918	-0.6102	0.9133	0.7778	1.2869	-0.3186	0.245811111111111	-0.4164625	-0.2198	-0.259822222222222	-0.1719	0.1629	0.2245	0.130766666666667	0.871388888888889	-0.0369	0.05225	-0.2515	-0.5052	1.5192	-0.3074	-0.544	0.2138	0.0970222222222222	0.38165
935	ENSG00000104290	FZD3	AA767629	0.5183	-0.585027777777778	0.2734	0.287	0.5054	0.6411	0.2332	-0.0375	0.024	0.1312	0.0348	0.5621	0.3229	0.1863	0.3508	0.0826	0.3732	0.0646	0.0736	0.2878	0.0428	-0.3927	-0.1319	0.2413	-0.1749	0.0126	0.2355	0.0082	-0.2599	0.28320625	0.3342	-0.0343	-0.2174	0.2508	-0.8591	0.2559	5e-04	-0.2818	0.2235	-0.1491	-0.2508	0.1709	0.2875	-0.0852	-0.3518	0.4139
936	NA	AA830873	NA	0.0232	-1.0282	0.5241	-0.1891	-0.0662	0.6985	0.0236	0.7059	0.3548	0.1596	0.5113	0.3414	0.5193	0.7477	0.4297	-0.8413	0.6121	0.2331	0.2705	0.2575	0.9364	-0.0344	-0.6768	0.5891	-0.4983	0.1942	0.6058	-0.2703	0.0132	0.5934	-0.2098	0.5889	0.2012	0.3381	0.6308	1.0423	0.1831	0.0938	1.1503	0.8692	0.795577777777778	0.173915	0.4541875	0.618605	0.398777777777778	0.383172222222222
937	ENSG00000143772	ITPKB	AA485031	-0.2409	-0.256055555555556	0.7589	0.802	0.9018	0.123	0.8324	-0.0701	-0.082	0.5296	1.1103	-0.2289	0.6358	0.9466	0.072105	0.3152	1.2545	0.0412	0.811	-0.3441875	0.3296	1.0748	0.2234	0.2808	-0.5155	0.4963875	0.0822	0.7437	-0.4877	0.0757928571428571	-0.4371	0	0.3324	0.054	0.0579	1.2238	0.4041	0.403	0.5363	-0.0094	0.7249	0.3781	-0.0672	0.5221	-0.4551	0.1669
938	ENSG00000152601	MBNL1	AA489166	0.9516	-0.000962500000000005	1.4198	0.0524	1.1092	0.9345	-0.5551	-1.4219	0.2255	-0.0467	1.3809	0.112	1.4972	0.0448	0.272722222222222	0.8849	2.1798	-0.3155	0.5318	0.3637	0.0442	-0.0318	0.6348	0.264	-0.496475	-1.7645	0.6108	0.9282	-0.4105	1	-0.8007	-0.427	0.9186	-0.4734	-0.5086	1.3706	0.599	0.5177	-0.8892	-0.007	0.1416	0.1302	-1.0699	-0.1987	0.302	0.0174
939	ENSG00000134107	BHLHB2	AB004066	0.9364	-0.2345	0.3059	1.0925	0.2365	-0.0916	0.3586	0.0801	0.1145	0.6016	-0.5685	0.1914	0.8476	0.0495	-0.197	0.1577	-0.6408	0.0712	0.0912	-0.5068	0.8157	0.0794	0.1205	-0.445	0.3881	0.7148	0.4162	0.588	0.7177	-0.9472	0.6175	-0.2814	0.3258	-0.1787	-0.0085	0.2365	0.2803	-0.1963	0.8164	-0.7248	0.5681	0.3503	0.136	0.6576	0.2449	-0.0964
940	ENSG00000076554	TPD52	AK022789	0.1703	-0.213	0.4499	0.1757	-0.0773	1.1771	0.077	0.5448	0.389	0.2573	0.0193	-0.1743	0.7751	-0.7295	0.2046	0.5081	0.3527	0.3451	-0.9254	0.1244	0.4148	-0.0015	0.8446	0.4735	-0.1075	0.5215	-0.447	0.6349	-0.235842857142857	0.4405	-2.1673	0.2647	0.4378	-0.388	-0.8105	0.8211	0.7318	0.5096	-0.1132	0.7244	0.3512	-0.476	-0.3579	0.1098	-0.2348	-0.0468
941	ENSG00000139163	ETNK1	AL117563	0.4241	-0.4477	0.4764	0.1253	0.5446	0.5003	0.3138	0.0824	0.0989	0.2974	-0.0517	0.41	0.0831	0.3422	0.1786	-0.2485	0.1588	0.1245	-0.1159	-0.8383	-0.1312	-0.4606	0.4134	0.2253	-0.9496	0.1417	0.1791	0.3879	-0.4693	0.4469	0.2718	0.2282	-0.0635	-0.1665	0.344	0.1158	0.0127	-0.2894	0.2872	0.1343	-0.1392	0.1671	0.3396	0.2225	0.0561	0.4763
942	ENSG00000140396	NCOA2	AA761770	-0.5878	-0.3734	0.4738	0.0291	0.6642	0.3522	0.1061	0.3571	0.1074	0.0581	-0.1661	1.4333	0.679	0.7865	0.8429	-0.4416	0.8999	0.0768	0.1391	0.1337	0.193	-0.164	0.0168	0.3739	-0.6968	0.6487	0.4806	-0.2631	0.0596	0.4645	0.14	-0.3501	-0.4331	0.5364	0.222188888888889	0.2655	0.2672	0.0568	0.6188	-1.0279	0.9101	-0.3823	0.4824	0.95	-0.1765	-0.2152
943	NA	U94359	NA	0.3555	-0.0018	0.3339	0.7422	0.5838	0.3162	0.5181	0.1078	-0.2692	-0.0741	0.0949	0.3547	0.3267	0.9229	0.3958	-0.0748	0.1346	0.2263	0.2365	-0.7312	-0.2032	-1.0008	0.114	0.0292	-1.0163	0.1373	0.0834	0.2167	-0.8445	0.1788	0.419	0.8024	-0.1011	0.253945	0.4647	0.5842	0.3089	0.0226	0.1085	-0.5962	0.9265	0.2233	1.0317	0.4992	-0.2301	0.5456
944	ENSG00000142794	NP_115640.1	AA768120	-0.19	-0.1232	1.0348	0.9435	0.3405	0.8741	-0.0962	-0.3539	0.1053	1.2986	1.042	0.6591	1.2064	0.7965	0.7562	0.9082	1.0189	0.8229	0.1244	0.4542	0.711	0.9185	0.7819	0.9475	-0.03593125	0.314316666666667	0.6127	1.0224	0.5223	0.393366666666667	-0.0092	0.9504	1.002	-0.264	-0.2199	1.2974	0.7192	0.3808	0.6757	0.1543	0.5622	0.5697	-0.4118	0.5373	-0.379	-0.3866
945	ENSG00000068305	MEF2A	NM_005587	0.2794	-0.5888	0.3451	-0.295	0.6592	-0.0086	-0.2522	-0.2305	0.4061	0.3952	-0.266	0.1074	0.0234	0.7767	0.1034	0.3922	-0.0831	0.9137	0.0129	-0.8002	0.5918	0.3651	0.6411	0.2391	-1.684	-0.6997	0.4571	-0.2285	0.7111	-0.424575	0.1938	0.5144	0.5155	-0.2876	0.216	0.1656	0.1418	0.0017	0.3594	0.3612	-0.6698	0.3096	-0.015	0.9891	0.4491	0.2825
946	ENSG00000069329	VPS35	AF186382	-0.0238	0.2421	0.2894	0.3018	0.3552	0.3863	0.6079	0.5765	0.2009	0.1844	-0.4105	0.2235	0.1398	0.4277	-0.0377	-0.1082	0.0976	0.281	0.0339	-0.2393	0.846	0.4685	-0.91	-0.1331	0.4829	0.2387	0.5842	0.7609	0.7979	0.1253	0.0806	0.5239	-0.0388	0.1842	0.2599	0.2008	0.4093	0.1257	0.6859	0.1612	0.4509	0.8129	0.7943	0.5064	-0.1694	0.001
947	ENSG00000155093	PTPRN2	U66702	-0.04085	0.06995	0.31265	0.27815	0.30595	0.13095	0.55985	0.41685	0.40015	0.78835	0.30845	0.57855	0.12405	0.20135	0.36025	0.13675	0.40815	1.32325	0.21725	-0.07666	0.36935	0.15875	0.50875	-0.06165	0.31615	0.71785	0.53125	0.36145	0.406121428571429	0.71815	0.0981111111111111	0.39735	0.61125	0.3402625	-0.0153888888888889	0.58955	-0.05595	0.0225875	0.47245	0.0393125	-0.34745	0.02555	0.16135	0.26715	0.43005	0.00605
948	ENSG00000144468	NP_115652.2	AL512717	-0.0657	-0.0626	0.6823	0.5193	1.0525	0.8396	0.707	1.0498	-0.2083	0.1952	0.0511	0.2862	0.1357	0.6054	0.869	0.4256	0.6031	-0.0139	0.241975	-0.0202	0.8421	-0.0941	1.0359	1.0206	-0.2163	1.4035	0.1146	0.3806	0.7518	-0.0151	-0.1812	0.8235	-0.0387	1.0311	-0.1745	0.6791	0.4834	-0.0372	0.1093	1.2641	1.2079	0.0495	0.6041	1.1114	0.0102	0.7154
949	ENSG00000115271	GCA	M81637	0.23975	-0.44235	0.28665	0.05715	0.23755	-0.34075	0.07125	0.62715	0.59085	-0.36395	-0.22985	0.71245	0.15785	0.09315	-0.34735	-0.53775	0.03365	-0.18015	-0.29015	-0.17605	0.00035	-0.40425	0.14185	0.10925	-0.50465	0.15785	-0.15735	0.63295	1.07075	0.17935	-0.88665	0.37935	-0.63895	0.04675	0.11375	0.19925	0.16265	-0.05455	0.77775	-1.31905	0.26245	0.26885	0.89865	-0.11845	0.33835	-0.15365
950	ENSG00000176623	FA82B_HUMAN	AA836641	-0.1309	-0.2116	0.217	-0.1133	0.1574	-0.0066	0.0534	-0.2368	0.38364	0.4335	0.2815	0.0378	0.3478	1.123	0.6249	0.1984	0.3837	0.0364	0.4971	0.336	0.3386	0.3285	0.715	0.2502	-0.093	0.7082	-0.0691	0.1073	0.3528	0.3613	-0.4809	0.6123	0.3076	0.5991	0.4781	0.8275	0.223	0.2793	1.1913	0.3745	0.5104	0.1668	-0.1374	0.3481	-0.0775	0.2203
951	ENSG00000104894	CD37	X14046	0.49035	0.17125	0.26055	0.16345	0.00275	0.28005	0.39955	0.41185	-0.02695	0.51355	-0.39835	0.31195	-0.55835	0.24545	0.30155	0.52195	0.46635	0.00975	0.16835	0.30955	-0.48325	1.00755	-0.02475	0.58105	0.64145	0.44405	-0.09505	-0.21195	0.15895	-0.14155	-0.18315	-0.01575	0.31275	-0.50555	0.46735	0.46265	0.47005	0.39585	-0.09465	0.04735	0.83315	0.87085	0.19645	0.57685	0.06415	0.52205
952	ENSG00000159128	IFNGR2	U05875	0.80685	-0.40605	0.08725	0.73985	0.20675	0.09285	0.27355	0.60945	-0.03075	0.14935	-0.41955	0.48105	0.19905	0.41805	0.21885	0.08315	0.30845	0.01075	0.26105	-0.35175	0.20605	0.19855	0.11965	-0.07025	0.07785	0.35295	0.04155	0.38175	0.70065	0.14625	0.07995	0.68075	0.10735	0.52525	0.16925	0.13925	-0.04795	0.00925	0.68365	0.53535	0.26985	0.48125	0.58745	0.95485	-0.07135	0.38765
953	NA	BX537811	NA	-0.03935	0.12935	-0.20665	0.58375	0.11045	0.13415	-0.08895	0.03815	-0.12755	-0.47625	-0.06035	-0.01725	0.13425	0.23375	0.28385	0.19255	0.10005	0.11215	-0.22625	-0.28205	-0.11155	0.26875	0.07005	0.10125	0.32895	-0.18935	-0.34185	-0.22325	0.45005	0.09075	-0.88885	-0.17315	-0.16865	-0.13835	-0.42385	0.63335	-0.11375	-0.20655	0.08625	-0.99285	0.62675	0.33055	0.26425	0.47775	-0.03325	0.14565
954	ENSG00000070061	IKBKAP	AF044195	-0.1248	-1.0142	0.1048	0.4003	0.4171	0.0771	0.3375	0.2825	-0.144	0.5569	0.1123	0.5105	0.1934	0.2279	0.2566	-0.609	0.2184	0.0033	-0.0495	-0.3525	0.2918	0.2794	0.0643	0.3463	0.9572	0.2545	0.14	-0.144	0.6358	0.1968	-0.2894	-0.3155	0.1328	0.5026	0.1595	0.8329	0.1466	0.2713	0.967	0.3226	-0.1686	0.9024	0.7428	0.6098	0.1024	-0.1482
955	ENSG00000112242	E2F3	D38550	0.1799	-0.7434	-0.1911	-0.2657	0.0706	-0.0521	-0.478	-2.8905	-0.8074	0.0188	0.0958	0.1302	-0.7834	0.0661	-0.0871	0.1186	0.6573	0.6419	0.4611	-0.275783333333333	-0.113	0.2762	0.139	0.9114	-0.5696	0.0695666666666667	1.2233	-0.0209	-0.648666666666667	0.5567	-0.9006	-0.1393	0.1618	-0.3729	-0.4304	1.0086	0.2912	-0.1516	-0.344	-1.0795	0.6836	-0.5421	-0.6467	-0.0505	-0.0744571428571429	-0.2127
956	ENSG00000145782	APG12_HUMAN	AA938165	-0.25995	0.11025	0.15715	-0.08755	0.31825	0.18755	0.27005	0.29615	-0.24725	0.27935	0.47495	0.29575	0.01705	0.90985	0.02455	0.27315	0.17055	0.00405	0.26915	0.37285	0.38905	-0.01425	0.15615	0.31285	0.414725	0.11085	0.64005	0.48145	0.16595	0.16555	0.15705	0.20395	0.06305	0.30665	0.44325	0.89075	0.45885	0.39615	0.42955	0.36965	0.24935	-0.05455	-0.04045	0.01605	0.06065	0.42615
957	ENSG00000183354	KIAA2026	AA830050	-0.24515	-0.64805	0.00615	-0.14865	0.33675	-0.40835	0.05735	0.07355	-0.30965	0.06015	0.09555	0.55505	0.50235	0.50875	0.25135	-0.44805	0.24615	-0.28105	-0.05875	-0.28685	0.08075	-0.14165	-0.34995	0.46575	-0.09445	0.49525	0.00235	-0.40195	-0.36725	-0.24815	-0.35595	0.24775	-0.07985	0.18505	-0.00835	0.56035	-0.29085	-0.23095	0.21445	-0.01185	0.80575	-0.13995	-0.02765	0.29545	0.09025	0.05645
958	ENSG00000071575	TRIB2	D87119	-0.1131	0.5083	-0.3983	-0.4384	0.4747	-0.4245	0.2187	0.2766	0.3393	0.7006	0.2909	-0.5108	0.547	-0.6475	-0.0266	0.1509	0.5476	1.403	0.2592	0.0318	-0.3869	0.3006	-0.6465	0.4248	0.5078	0.1211	-0.0358	0.1214	0.4734	0.1158	-0.5398	0.9604	0.8149	0.759	0.2782	0.0055	-0.0113	0.5005	0.5966	0.9912	0.4203	0.9818	0.7987	0.7088	-0.0557	0.1482
959	ENSG00000163939	PB1_HUMAN	AK001507	0.01095	-2.00405	0.45515	0.18975	0.79545	0.92555	0.54275	0.27975	0.43285	0.17105	-0.13625	0.72455	0.38285	0.54315	-0.02215	-0.43515	0.47295	0.79215	0.09905	-0.63195	-0.07445	-1.49605	0.25675	0.42645	-1.39615	0.44015	0.40245	0.51815	-0.93645	0.48465	0.00865	0.61825	-0.30985	0.36545	-0.01945	0.66455	0.49755	-0.75755	0.17705	0.41955	0.67515	-0.37875	0.71755	0.31495	0.04865	0.27285
960	ENSG00000013725	CD6	X60992	0.2162	1.5232	0.469	0.2989	0.6764	0.4558	0.0866	1.0459	1.2136	1.2502	1.7456	0.3475	0.8721	0.295	1.0648	0.83	0.4664	1.4407	0.9366	0.8417	0.9743	1.9474	1.1175	1.1618	1.4946	0.8424	0.6537	0.5182	0.3706	0.8515	-0.4882	1.5654	1.2765	-0.0095	-1.0943	0.8605	0.0153	-1.0549	1.0027	0.1554	1.4166	1.2003	0.8543	1.1515	0.9131	1.2388
961	ENSG00000180089	NP_776165.2	AI090421	-0.17065	0.11375	-0.25145	0.77345	-0.12435	-0.37845	0.16075	0.01345	0.02025	0.40155	0.17145	-0.21965	0.11495	0.25115	-0.16785	0.78245	0.26795	-0.15975	-0.05725	-0.20885	-0.16835	0.80085	-0.40445	-0.02615	0.78205	0.00075	-0.01865	-0.33845	0.21755	0.00215	-0.40435	0.58485	-0.14015	-0.12795	0.18235	0.74085	0.17175	0.26135	0.36395	-0.08505	0.29745	1.09935	0.11565	0.41835	0.16585	0.54975
962	ENSG00000070501	POLB	M13140	0.76235	0.50915	0.10125	0.01865	0.40225	0.03335	0.13905	0.40415	-0.02935	0.42175	-0.18705	0.20935	-0.30565	0.11255	-0.25975	0.45755	0.11885	0.18875	0.00605	-0.01735	0.38545	0.37075	-0.89145	-0.09645	0.51685	0.00125	0.52305	0.58655	1.09975	0.09725	-0.16085	0.20345	0.07265	0.22935	-0.89815	0.00275	0.33445	-0.05025	0.21015	-0.26825	-0.36035	0.72975	0.37735	0.44535	0.31535	-0.13185
963	NA	AA279654	NA	-0.0444	-0.3256	0.9885	0.6488	0.2195	0.6756	-0.3468	0.2354	0.2696	-0.3714	0.537	0.478	0.6063	0.3603	0.1027	0.0081	0.0316	0.2067	-0.1428	0.1921	0.535	0.2797	0.3057	0.3657	0.0672	-0.0344	0.1712	0.8399	-0.28	0.1827	-0.2743	0.2609	0.1823	0.6001	0.3352	0.7514	-0.1892	0.0554	0.5623	-0.0302	0.0765	-0.396	-0.4703	-0.379	0.1079	-0.2061
964	ENSG00000137332	DDR1	NM_001954	0.5255	-0.794	0.2117	1.8099	1.9788	0.9014	0.3187	0.4095	0.5921	0.7892	1.2352	1.2476	1.9564	2.0313	1.1615	1.3367	2.1411	1.996	0.4242	0.5093	1.0737	0.2319	1.0651	1.1796	1.5943	2.0274	-0.1107	-0.0802	2.382	0.5568	-0.4821	1.5006	-0.0361	0.7425	-0.4802	1.218	1.3817	-0.4227	1.7586	-0.6486	1.814	1.8968	1.0806	1.9226	0.3739	1.7255
965	ENSG00000187608	G1P2	M13755	0.14265	0.80935	-0.26165	-0.28475	0.50825	-0.62755	0.12335	0.45485	-0.59095	0.53555	-0.07585	0.53915	-0.20995	-0.17225	1.48585	0.56715	0.40855	0.80425	0.79415	0.04825	1.11545	1.91445	-0.11295	1.48255	0.25045	0.49385	0.07675	0.58945	0.61645	-0.21695	1.69995	-0.41655	0.88755	2.61595	1.30985	-0.06785	0.05675	0.81985	0.36995	-0.02475	-0.02365	0.41205	0.43475	1.25495	-0.57815	-0.65025
966	NA	AI225238	NA	1.2997	0.4776	1.1645	0.8605	1.1717	0.935	2.0114	1.5378	0.8867	0.8965	0.4057	0.311	0.1823	0.4286	0.943	0.6796	1.4496	1.1374	0.7846	0.615	1.4806	0.9579	0.9412	0.7557	0.7341	0.6678	0.5801	1.4997	1.0418	0.7312	1.6974	0.4362	0.373	1.3505	0.7066	0.2178	0.5397	0.9565	1.1451	0.651	0.7906	0.854	0.9125	1.1732	0.7656	1.0087
967	ENSG00000135250	SRPK2	U88666	0.5836	0.0072	0.1477	0.3135	0.537	0.2317	0.441	0.275	0.2206	0.1677	-0.1016	0.4056	0.0334	0.2267	0.2569	-0.4546	0.4504	0.268	0.2433	-0.2156	0.0846	-0.1057	0.2927	-0.1681	-0.189	0.3496	0.1797	0.6074	0.311	0.0639	0.0072	0.239	0.0599	0.4063	0.1957	0.0761	0.1142	-0.1608	0.3942	0.4146	0.2494	0.5365	0.6561	0.5989	0.329	0.183
968	ENSG00000167468	GPX4	X71973	0.5984	0.2605	0.234	0.2979	0.6882	0.0829	0.3598	-0.7285	-0.0379	0.4987	0.2787	0.2626	-0.0375	0.4275	-0.4064	0.0922	0.0485	0.0234	0.3167	-0.223	-0.1441	-0.0066	-0.195	-0.1867	0.1896	-0.0373	0.2782	0.4368	0.9545	-0.0112	-0.0365	0.1446	-0.4782	-0.0315	0.4801	0.0152	0.187	0.3658	0.2666	-0.2172	-0.5577	0.1769	0.3019	-0.0106	-0.038	0.2131
969	ENSG00000172660	TAF15	AK022003	0.2826	-1.4057	0.0092	0.5446	-0.2247	0.6593	-0.4212	-0.5011	-0.3991	-0.1107	0.3203	0.153	0.6608	0.5386	-0.5541	-0.3926	0.2163	0.4378	-0.4052	-0.3107	0.2858	0.3477	0.6026	0.8018	0.1	0.3142	-0.3902	-0.6522	-0.9711	0.4543	-0.7159	0.6733	-0.0514	-0.1112	-0.0614	0.7367	0.4654	0.246	-0.0724	0.8736	0.2225	-0.7113	-0.4426	-0.2091	-0.544	0.3933
970	ENSG00000100393	EP300	U01877	-0.05345	-1.24575	0.15265	0.35365	0.81285	-0.06585	0.26025	0.11795	-0.13595	0.16435	-0.22865	0.32825	0.15805	-0.25145	0.26035	-0.64705	0.48145	-0.01315	-0.01965	-0.26425	-0.04075	-0.38415	-0.17315	0.19325	-0.78245	0.24855	-0.05255	0.07465	0.32455	0.13255	-0.02835	-0.16025	-0.08675	0.23045	0.31785	-0.16865	0.42815	0.08005	-0.20595	0.03655	0.68985	-0.29875	0.30305	0.18325	-0.27565	0.42075
971	NA	AA835894	NA	-0.0997	0.0402055555555556	0.4021	0.2362	0.8639	0.756	-0.3668	-0.1821	0.0454	0.6929	-0.1437	0.127315	-0.2507	0.4296	0.4427	0.2406	-0.1998	0.1343	0.2214	1.0491	0.3612	0.5285	0.5138	0.2979	0.138041666666667	0.1886375	-0.0016	-0.2234	-0.0115	0.00309999999999999	-0.6071	-0.1037	-0.0971	0	-0.1754	1.1141	0.3732	0.208	-0.3882	0.2164	-0.4694	0.6264	0.0621	0.2755	-0.3634	-0.0084
972	ENSG00000171757	LRRC34	AA761338	-0.2191	0.2708	0.3148	0.26	1.5112	0.7929	-0.162	0.9361	1.1611	0.2354	0.4395	-0.2759	-0.4868	0.3596	0.5467	1.0119	1.1218	-0.1032	0.9891	1.005	0.2579	0.747	0.9107	1.1728	0.293875	0.559	0.9526	0.3616	0.8531	0.1442	-0.5439	0.3705	0.216	0.8232	0.5799	1.1016	0.7165	0.3482	0.4901	1.1256	0.2197	0.862	0.366555	0.645015	0.392565	0.488275
973	ENSG00000122694	GAPR1_HUMAN	AY039756	0.1613	1.3253	0.4032	0.8069	0.8741	0.4605	0.2263	0.4199	-0.5324	0.7211	0.5972	0.1443	0.4311	0.1619	-0.7296	-0.2822	0.8637	-0.8934	0.2286	-0.136	-0.3231	0.4231	-0.5973	-0.1259	-0.3492	-0.644	-0.1898	-0.0646	0	-0.52376875	-0.3722	-0.6275	-0.3322	-1.5319	-0.8734	0.3184	-0.3704	-0.692	0.0374	0.001	-0.6682	0.4586	0.0838	-0.0244	-0.1566	-0.2513
974	ENSG00000133789	NP_055870.1	AF210818	-0.47075	-0.558165	0.27275	0.81255	0.19785	0.10235	-0.02925	0.07885	0.04815	-0.03245	-0.30385	0.32725	-0.16485	0.18735	-0.00675	-0.14965	0.36965	0.02315	0.01215	-0.20025	0.37065	-0.16925	0.32435	0.17835	-0.75845	0.52915	-0.05495	0.39795	0.57925	0.03895	-0.36495	-0.01725	-0.15685	0.30055	0.11615	0.71775	0.22085	0.26295	0.34485	0.10095	0.03665	0.02185	-0.16655	0.60135	0.10385	-0.02665
975	ENSG00000010671	BTK	X58957	-0.67865	-1.95135	1.06065	1.35295	0.94415	1.13885	1.23475	0.66815	0.84335	0.91855	0.08825	0.71065	0.54425	0.58295	0.10065	-0.84805	0.54895	1.34395	0.13395	-0.96675	-0.27305	-0.03925	1.01215	0.89715	-0.50965	0.27945	0.65505	-0.03735	-0.70415	0.44335	-0.02975	0.59325	-0.16165	0.54865	0.15095	1.26895	0.11225	-0.40945	0.27425	0.56175	1.60345	-0.93565	0.80225	0.88595	-0.76355	0.13755
976	ENSG00000100258	NP_149977.1	BC002942	0.1107	-0.0102	-0.0589	0.5214	-0.0933	-0.4346	-0.1051	0.0035	0.0696	0.4533	0.2596	0.1918	0.3338	0.3048	0.3498	0.5017	0.3756	-0.1065	0.1258	0.1057	-1.2208	0.8553	0.2297	0.2337	0.312	0.1562	-0.0716	-0.1961	0.1763	0.0735	-0.1761	0.0388	0.1745	0.1186	0.1635	0.4411	0	0.4179	-0.0608	0.1244	0.2885	0.7534	0.4519	0.6467	0.2783	0.4932
977	ENSG00000168916	ZNF608	AL117587	-1.2211	0.103	0.0043	1.3455	0.9221	0.129	0.3585	0.3455	-0.0394	0.151	-1.5549	0.0565	-0.4874	-1.0515	-0.0022	0.2984	-0.6483	0.4175	0.3143	0.4469	0.4535	1.2982	0.3765	0.8626	0.8315	0.1296	0.594	0.742	1.2523	-0.9778	-1.2427	1.2979	0.1412	1.121	0.5812	-0.3737	0.3528	1.0766	1.0159	0.7331	1.6173	1.3815	0.9503	0.1321	-0.2294	-0.0863
978	ENSG00000178694	NSUN3	AK026262	0.0294	0.1477	0.0078	0.3611	0.1209	0.0696	0.4801	0.0951	-0.0456	-0.5348	-0.0253	0.2243	0.6611	0.0946	-0.1399	-0.2101	0.2324	0.159711111111111	0.2941	-0.2198	-0.077	0.1126	0.1369	-0.099	0.0899555555555556	-0.2282	0.0443	0.4382	-0.6292	0.0083285714285714	0.4394	0.6027	-0.2792	0.5715	-0.123325	0.0595	-0.1319	0.972	-0.0314	0.3192	-0.2872	0.096	-0.011	-0.5026	0.1382	-0.1615
979	ENSG00000140285	FGF7	M60828	0.073785	0.41575	-0.09215	3.37675	0.46745	-0.48755	0.60185	0.02985	0.13815	0.11025	1.24475	0.83825	2.17145	1.31495	-0.71305	-0.72555	-0.49815	-0.94915	-0.82845	-0.56645	0.89905	1.56475	2.25735	2.30645	-2.26465	-0.02145	0.78545	-0.92285	3.20935	0.0761857142857143	1.12185	-0.19215	-0.51125	-0.23845	-0.46875	1.41835	0.12735	-0.02095	0.29275	-0.56245	-0.26885	0.06845	-0.32985	-0.78065	0.30625	-0.42615
980	ENSG00000166949	SMAD3	U68019	0.6407	-0.165328571428571	0.0979	0.8961	0.167	0.066	0.3192	0.4385	-0.116	0.311555	-0.2534	-0.0344	0.1189	0.116	0.2444	0.0888	0.0837	-0.4472	0.118	-0.0177428571428572	-0.2614	0.1874	-0.0601	-0.1805	0.6124	0.0672	-0.111	0.5203	-0.30285	0.6279	-0.0321	0.0836714285714285	0.0361777777777778	0.4759	-0.114975	-0.3041625	-0.4228	-0.2479	-0.0293722222222222	-0.2695	-0.7699	-0.2273	0.1858	0.0562	-0.0302333333333333	-0.3596
981	ENSG00000116138	NP_056106.1	AB023179	-0.5376	-1.0038	0.1074	0.1455	0.1537	-0.6738	-0.4242	0.3801	-0.2451	-0.4241	-0.7735	-0.057	-0.375	-0.0983	0.0779	-0.0583	0.4427	-0.0775	0.1095	0.1192	0.4721	0.0716	-0.1202	0.2181	-0.0949	0.3984	-0.4222	0.3477	0.797	0.3505	-0.4566	0.4826	0.0506	0.8226	-0.1004	0.768	0.1682	-0.2725	0.6992	0.2154	0.7194	0.8218	0.5119	0.5397	0.1621	0.2003
982	ENSG00000083168	MYST3	U47742	0.71305	-0.10205	0.39015	0.75095	0.65215	-0.18955	0.41245	0.25755	-0.05415	0.60755	0.08485	0.31445	0.26595	0.40525	-0.32925	-0.42575	0.28495	0.06215	-0.00535	-0.41395	0.88955	0.63035	-0.19645	0.20325	0.41235	0.44055	-0.08745	0.29375	1.29605	0.10935	-0.12905	0.01965	0.14125	0.50655	-0.59375	0.34995	0.17595	-0.02775	0.62875	-0.38745	-0.04595	0.85525	0.50365	0.29315	0.02255	0.38125
983	ENSG00000100721	TCL1A	X82240	-3.0007	0.9663	1.2335	0.0358	1.8784	2.0433	-2.8949	1.0397	-0.914	0.3396	0.0311	1.5914	-1.1897	1.193	1.7657	1.6432	0.1278	0.2975	1.679	1.3145	0.3643	-1.9966	1.6476	1.1788	1.1417	0.7926	-2.4895	-2.0845	1.5816	-0.3549	-4.3438	1.3384	0.1995	1.4193	1.8507	0.3841	0.176	-0.6317	1.9271	2.4473	0.6965	1.6428	1.7896	0.436	0.9263	0.9177
984	ENSG00000137497	NUMA1	Z11583	-0.24	-0.2224	0.6418	1.0819	0.6939	0.8158	-0.1877	0.5561	0.472	0.8897	0.3061	0.4559	0.2581	0.5985	0.1962	0.753	0.8267	0.5152	0.4211	0.1141	-0.2557	0.7261	0.6669	0.5124	0.4073	0.5949	0.1806	-0.1806	0.7921	0.3006	-0.407	0.315	-0.5723	0.2958	0.3048	0.8082	0.2881	-0.1688	-0.0017	0.5156	0.4896	0.9086	0.6766	0.7545	0.5463	0.1676
985	ENSG00000111145	ELK3	Z36715	-0.2751	-0.1799	0.5911	-0.197	-0.0635	1.1169	0.413	-0.4216	0.4069	0.0201	0.9477	-0.1146	0.7328	-0.1078	0.6774	0.2977	0.735	0.8246	0.424	1.2671	0.273	-0.5675	0.6859	0.139	-0.5482	0.3072	1.3527	0.1874	-0.1201	0.8949	0.7657	0.8794	0.1516	0.0123	-0.6477	0.7649	-0.2093	0.7635	0.3609	-0.4415	0.8323	-0.33	-0.2502	0.1224	0.6471	1.5489
986	ENSG00000164047	CAMP	U19970	1.796	-0.4676	-0.3518	-0.1255	0.1661	0.6586	1.3478	-0.1404	-0.2433	-0.3114	-0.0358	0.3933	1.1419	0.9125	0.1422	-0.6536	2.6997	0.4023	-0.2116	-0.7044	0.4952	0.1692	1.604	-1.0419	2.0868	1.6502	0.4821	1.5626	1.5102	-0.1115	4.3749	-0.836	-0.2857	-0.8918	1.6238	-0.1092	1.6582	-0.4417	1.157	-1.1789	0.3968	3.354	2.2734	-0.1325	-0.074	0.1396
987	NA	AA262228	NA	0.0987	0.1142	0.2539	0.646	0.132	0.7716	0.0137	0.9081	0.144	0.6517	0.7227	0.524	0.72	1.028	0.0942	0.6838	1.2559	0.0102	0.0388	-0.00352142857142857	0.6222	0.2869	0.5004	0.7214	0.1723	0.6436	0.4211	1.4311	-0.176	0.059	-0.243088888888889	0.3537	0.2965	0.6409	0.5551	0.62984375	0.7353	0.1426	0.6877	-0.4283	0.6087	0.0449	0.9683	0.1371	0.8055	0.2082
988	NA	AI284425	NA	-1.36	-0.4799	0.6276	0.4702	0.3098	1.7752	-1.0174	1.8205	1.0893	-0.5859	0.6287	-0.922	-0.3071	0.3009	0.2759	-0.1098	0.7992	-0.0123	0.3881	-0.2082	2.1493	0.5236	1.2589	2.5915	0.5386	1.0546	1.2115	0.9271	1.0382	0.3384	-0.6122	1.6607	0.5808	-0.2162	1.1971	1.0072	-0.4659	0.504	1.0614	0.3358	2.3208	0.0988	0.6667	0.9218	1.2947	1.7923
989	ENSG00000100030	MAPK1	Z11695	-0.10555	0.42795	0.35595	0.15685	0.80185	0.65595	0.31785	0.75245	0.06975	0.56095	0.87935	0.45505	-0.07565	0.39005	0.63805	0.28685	-0.03645	-0.27475	0.20685	0.49205	0.78355	0.61515	0.91865	0.27605	0.84215	0.50305	0.50585	0.83485	0.40855	-0.08945	-0.13155	0.52155	0.15585	-0.26325	0.69615	0.30125	0.46875	0.00585	1.61405	0.17615	-0.17945	1.03525	0.60675	0.47825	0.24575	1.22485
990	ENSG00000136280	CCM2	AK025807	-0.2468	-0.2199	-0.0573	0.1304	0.4497	0.3378	0.4301	0.2652	0.0137	0.6759	0.0819	0.1679	0.4078	0.2841	0.2282	0.228	0.2464	0.0918	0.2477	-0.2829	-1.426	0.1074	0.2254	-0.1146	-0.3631	-0.025	0.0147	-0.2427	0.003	-0.6136	0.0286	0.3666	-0.237	0.1692	1.1097	0.0822	-0.0376	0.2403	-0.04	0.6097	-0.2222	0.507	0.3612	0.6203	-0.1236	0.5723
991	ENSG00000125124	BBS2	AF342736	0.088	0.0823	0.2811	0.8388	0.2687	0.7517	0.3859	0.2726	0.5342	0.646	0.6532	1.5115	0.435	1.2886	0.5363	-0.2113	0.4661	0.304	0.1233	0.3459	0.6186	0.4135	-0.5324	0.2769	0.4724	0.4614	0.0485	0.0418	1.0526	0.174	-0.4663	0.2001	0.2031	0.6371	-0.0796	0.4239	-0.1918	-0.241	1.0683	-0.2284	0.4897	0.4159	0.4215	0.133	0.1405	-0.2603
992	ENSG00000163534	NP_443170.1	AL833674	-0.55915	-0.68165	1.08695	0.01545	-0.06915	1.79455	0.96075	1.22105	0.59965	1.92915	0.08085	0.51365	0.64835	0.85435	1.37345	1.22065	0.91425	-0.28465	0.81975	1.43895	-0.23865	0.66275	0.82255	1.13715	0.39935	1.02495	1.46905	1.10865	-0.95935	1.14085	-2.55895	1.96255	1.03975	1.13565	-0.14795	0.99255	1.39245	2.26705	1.09935	1.88515	1.15725	1.47525	1.53725	1.22775	0.93855	0.35125
993	ENSG00000139726	DENR	AF038554	0.52185	-1.01055	0.00555	0.28615	0.56625	0.17745	0.84875	0.29025	0.13515	0.00265	-0.31555	0.18015	-0.09425	0.24425	0.00955	-0.23285	0.25205	0.19545	0.02675	0.20855	0.37235	-0.49205	0.05115	-0.14135	-0.40255	-0.21605	0.05795	-0.45875	0.49195	0.23615	-0.45505	0.42415	-0.38615	0.39965	-0.07755	0.14965	0.07735	-0.10905	0.81745	0.24075	0.52705	0.22735	0.53045	0.38715	-0.04165	0.30215
994	ENSG00000130592	LSP1	X55188	0.8936	-0.285946717753561	-0.0233971616801517	0.0721103978319545	0.024352057428792	-0.0415846392552367	0.080035612445003	0.00422535893711746	-0.116015752132585	0.105444431570339	-0.0225123901240953	0.0220612543961178	0.165461422976501	0.0581674482190966	-0.100719011805214	-0.181188098468331	0.0615363873623064	0.10292415559109	-0.0184871694004647	-0.260618461538461	-0.1958	-0.157275126182865	0.0337194687983502	-0.0488237215880682	-0.217815327774052	-0.066154424544179	0.100278550953219	0.0940888946848492	-0.166014755417838	-0.0324607229778098	-0.0871119776108515	0.0277849329798929	-0.0419422980794528	-0.01734645174103	0.0239	0.4215	0.8486	0.1008	-0.5011	-0.095684291602709	-0.0339571268470463	0.2995	0.109	0.2308	-0.0406	0.3514
995	ENSG00000185862	EVI2B	NM_006495	0.2505	-1.6891	0.341	0.6101	0.1554	0.1965	0.4453	0.564	0.0357	0.495	0.1576	1.3062	0.5163	0.6174	0.966	-0.7243	0.7174	0.9109	0.2295	0.145	0.6096	-0.451	-0.2419	0.0222	-1.1685	0.6543	0.5385	-0.1963	-0.4049	1.1313	0.6388	0.1841	0.30273	0.5028	0.5612	1.4287	0.5049	0.4445	0.7852	0.1973	0.7071	0.1162	1.0909	0.763	0.456	1.1767
996	ENSG00000099953	MMP11	X57766	-0.2403	0.5273	0.0761	-0.5195	1.4529	0.4836	-0.3132	0.0515	0.5814	0.3312	-0.35	-0.3728	-0.5994	0.5058	-0.0482	1.4221	0.2292	1.172	-0.1073	0.2578	0	0.28279	0.2321	0.2985	-0.4974	0.1784	-0.0986	0.7759	0.251	-0.1372	0.15948	2.7994	0.08984	0.5021	0.1667	0.0953	-0.0697	-0.9079	0.2041	0.6458	1.7922	-0.0195	0.2467	1.2515	0.5834	-0.4897
997	ENSG00000157404	KIT	X06182	1.4686	-0.1662	1.462	2.1084	1.0113	0.1786	0.3461	-0.6603	2.2152	0.605566666666667	0.0345	-0.9943	8.705	-0.0546	1.0903	0.347283333333333	1.6584	0.5636	2.2342	1.0707	1.1905	1.0692	0.495	0.6694	-0.1866	0.6047	0.616125	1.0621	4.839	0.9914	-0.1929	0.2321	0.8809	0.1784	-0.5889	1.5009	0.4269	0.6137	0.6184	0.8502	0.7395	1.2855	-0.4833	0.183	0.9333	0.8444
998	ENSG00000166471	TMEM41B	D26067	0.24515	-1.00305	0.11435	0.31045	0.44655	0.23545	0.25135	-0.00835	0.08255	0.35635	-0.12185	0.30395	0.32865	0.32785	-0.05265	-0.42545	0.13015	-0.16835	0.05005	-0.26725	0.47055	-0.34165	0.09905	0.02755	-0.91955	0.32435	0.37165	0.26225	0.37525	-0.05835	-0.58635	0.20795	-0.39715	0.40255	0.64865	0.60385	0.01465	0.02785	0.65885	-0.17825	0.39095	0.15295	0.66585	0.37755	0.06525	0.06165
999	NA	AI242607	NA	0.06715	-0.50365	0.67605	0.01075	-0.08335	-0.29685	0.57265	0.87935	-0.32165	0.57125	1.14265	-0.53035	0.35715	0.20855	0.71875	0.03025	0.70075	0.319035	0.21105	-0.95005	-0.00125	0.99495	0.79895	0.63715	1.14885	0.65915	0.27885	0.94995	-0.65655	0.39815	-0.52575	0.44135	0.34075	1.57685	0.07415	-0.14695	1.15995	0.28735	0.47385	0.37575	0.75725	0.75255	0.07465	0.90435	0.40225	1.08025
1000	ENSG00000100721	TCL1A	X82240	-2.5437	0.8929	1.2665	-0.1198	1.8911	1.8821	-2.8096	0.973	-0.8027	0.2232	-0.0282	1.7224	-1.2715	1.3029	1.8448	1.2684	0.1393	0.399	1.6172	1.334	0.1317	-2.2299	1.5812	1.1164	1.0262	0.8124	-2.3659	-2.061	1.249	0.04	-3.7861	1.3791	0.0953	1.3111	1.7096	0.3188	-0.0186	-0.8886	1.9016	2.2782	0.7432	1.3953	1.7096	0.139	0.826	0.8734
1001	ENSG00000110324	IL10RA	U00672	0.7645	1.0969	0.0139	0.7439	-0.7244	0.4391	-0.0395	0.0743	0.01	-0.0419	0.7224	0.2107	-0.0287	0.7626	0.4736	0.2089	0.0392	-0.8674	1.3493	0.2398	0.9732	1.6086	1.6913	0.8305	1.3952	0.2897	0.1612	-0.9673	0.7892	0.005	0.7624	0.4158	-0.2916	0.3134	0.2864	0.2742	0.209	0.2917	-0.0144	-1.3572	0.4663	1.4017	0.5527	0.4517	1.0224	0.5989
1002	ENSG00000179583	C2TA_HUMAN	U18259	-0.22335	-1.46605	-0.17715	0.12685	0.60775	0.62995	0.60685	-0.11585	1.15155	0.35015	0.64635	-0.17645	0.39955	-0.07185	-0.38915	0.59865	1.21915	-0.59615	0.18895	-0.45415	0.84315	0.71515	0.48055	0.78605	0.42455	0.18895	0.41205	1.68025	0.39225	0.14085	-0.05785	0.72955	0.37025	0.3953375	-0.23915	1.39085	0.69225	1.49705	0.80585	0.22365	0.67925	0.02105	-0.29895	0.83385	-0.70155	0.10965
1003	NA	AA688081	NA	0.7873	-0.6006	-0.0509	0.1661	-0.1749	0.4685	-0.0673	-0.5646	1.155	0.1514	0.2055	0.72	0.2975	0.4014	-0.3437	0.3165	0.2973	0.0599	-0.2609	0.5588	-0.7772	0.4721	0.7741	0.4786	-0.0577	0.4086	0.0272	-0.9517	-0.9923	0.4219	-0.6733	-0.0602	0.0833	0.1214	0.0597	1.0257	0.1058	0.2206	-0.3838	-0.2207	1.5238	-0.5887	0.071	-0.6612	-0.0607	-0.0157
1004	ENSG00000198189	DHRS8	BX648838	0.1498	-0.4973	0.426	-0.0018	0.7645	0.1122	0.8496	0.3169	-0.2197	0.3301	-0.1827	-0.1001	-0.4737	0.1386	-0.6435	-0.1286	0.122	-0.2955	-0.1532	-0.4386	0.5025	-0.2115	-0.2094	-0.02369	-0.18037	0.3452	0.24595	0.4374	0.94055	0.22	-0.1139	-0.2279	0.3335	0.2268	0.8592	0.19898	0.0493055555555556	-0.07368	0.609966666666667	0.215044444444444	0.3661	0.5156	0.43207	0.19116	0.04684	0.0822
1005	ENSG00000120690	ELF1	M82882	0.01185	0.21185	0.13475	-0.06495	0.55085	0.20995	-0.43525	0.52095	-0.62625	-0.05285	0.19365	0.30695	-0.31275	0.25515	0.11995	-0.85805	0.37525	0.01065	0.05695	-0.45295	0.26965	0.68565	-0.05425	0.45245	0.63005	0.50345	0.42785	-0.31295	0.21515	-0.49015	-0.13655	-0.18495	-0.39605	0.76605	0.37785	-0.19045	-0.52745	-0.12585	0.28925	0.31685	-0.03535	0.28035	-0.07135	0.43045	0.23035	-0.00185
1006	ENSG00000101096	NFATC2	AK025758	-0.1272	0.5368	0.5944	0.36776	0.6249	-0.5188	0.3199	0.8701	0.6348	0.8633	0.7837	0.4431	0.5106	0.0722	0.4614	-0.3261	0.8184	0.5021	0.7889	0	0.7779	0.5102	0.4003	0.0469	0.6844	0.7587	0.6107	0.8179	1.6829	0.3787	-0.1973	0.4717	0.3656	0.6337	-0.0422	0.3878	0.1834	0.0782	1.2247	-0.3669	0.4211	0.5115	0.3383	0.4706	0.7627	0.9288
1007	ENSG00000146067	NP_061930.1	AK001266	-0.3422	-0.5877	-0.3178	-0.0334	-0.2521	-0.5649	0.1302	-0.1662	0.0455	0.2783	0.6262	0.3121	0.8146	-0.0423	0.5394	0.3243	0.2176	0.5993	-0.0212	-0.5465	-0.9151	0.0695	0.3396	0.4927	0.5378	-0.1433	0.1793	0.0695	-0.6763	0.4284	-0.6867	0.277	0.0583	-0.3574	-0.4531	0.6115	0.0741	0.178	-0.3464	-0.8302	0.7841	0.0743	0.0366	0.612	-0.0763	0.4615
1008	ENSG00000183486	MX2	M30818	0.2251	-0.3063	-0.4595	-0.1596	0.5961	-0.6997	0.2915	0.375	0.314	0.333	-0.1626	0.4528	0.1909	0.2486	0.348	-0.1998	0.4495	0.7641	-0.0858	-0.6101	0.3526	1.115	-0.0474	0.6679	0.1388	0.307	0.4731	0.3246	0.3855	0.2801	-0.0426	0.6071	-0.188	1.3851	0.3919	0.5314	0	-0.0399	0.1354	-0.2829	0.3156	0.1349	0.3172	1.0742	0.4473	-0.3295
1009	ENSG00000092445	TYRO3	NM_006293	0.01285	0.38935	0.05475	0.46775	0.28755	-0.18855	-0.07795	0.30425	0.05515	0.32855	0.35985	0.31315	0.20535	0.45035	0.27895	0.10765	0.16135	0.23935	0.26685	0.16855	0.45465	0.33395	0.10225	0.00545	0.57285	0.11605	0.55525	0.00205	0.64325	0.19195	0.30195	-0.28215	0.04845	0.38185	0.18715	0.23045	0.10775	0.04825	0.61155	-0.09425	-0.21715	0.89045	0.39085	0.19415	0.24225	-0.09195
1010	ENSG00000136536	39514	AL050171	0.21635	-1.23515	0.18245	0.23985	0.58515	0.26945	-0.22265	0.41885	0.33625	0.27995	-0.13725	0.34565	0.16605	0.28395	-0.24015	-0.24495	-0.00125	-0.14995	-0.09195	-0.45695	0.26775	-0.22315	0.16215	0.11585	-0.68275	0.30475	0.16605	0.29875	0.63095	-0.00065	-0.26185	-0.06255	-0.27825	-0.08275	0.32725	0.28935	0.05515	-0.03305	0.61615	-0.14685	-0.26395	0.19695	0.32655	0.54225	-0.04035	-0.19035
1011	ENSG00000102760	NP_054778.1	NM_014059	0.2588	0.1344	0.2164	0.0756	1.8864	-0.8266	-0.2502	0.2126	-0.705	0.0116	1.0641	0.0079	0.0485	1.1936	0.506	-0.133	1.1131	0.6406	0.6329	-0.1894	0.9382	-1.1294	0.917	2.1844	0.9932	1.6976	0.1528	-0.6674	2.252	0.0608	0.1252	0.8681	-0.2909	0.8177	-0.3263	0.8794	-0.4513	-0.6839	0.8879	1.4776	0.7519	1.6657	1.4961	0.5679	0.4416	1.4177
1012	NA	AA490604	NA	-0.76015	-1.15905	0.64655	0.02835	0.67235	0.90065	0.40745	0.52045	0.20285	0.89985	-0.18835	0.70525	-0.18665	0.84555	0.30875	-0.40015	1.22075	0.56285	0.75615	0.0496222222222222	0.33005	-0.54605	0.47195	1.19485	-1.88905	1.29185	1.71015	0.43345	-0.72265	0.29825	0.84235	0.83295	0.02235	0.39095	1.33985	1.33835	0.73975	0.32325	0.18935	-0.00575	1.05125	-1.32855	-0.19105	-0.04645	-0.74195	0.95475
1013	ENSG00000115464	USP34	AA765104	-0.8753	-0.2586	0.9133	0.2994	0.8592	0.5632	-0.2642	0.0518	0.4299	0.8505	0.9017	-0.1393	0.3088	0.9812	0.5941	0.6173	0.9007	-0.2304	1.0084	0.3071	0.2182	0.1713	0.4454	1.0697	-0.200666666666667	0.32735	0.4465	0.1446	0.942	0.42565	-0.1684	0.1925	0.0544	-0.0591	0.179675	0.7594	0.6471	0.1344	0.1542	0.0826	0.4499	0.207	-0.4563	0.9959	0.5558	0.378
1014	ENSG00000118513	MYB	M15024	0.7989	-0.6913	0.1525	-0.3339	0.328	-0.0179	0.0914	0.52	-0.1161	0.4134	0.4151	0.2166	-0.1362	-0.056	0.1567	0.0739	-0.2464	0.0314	0.2911	-0.082	-0.0091	-0.3477	-0.3214	-0.4895	0.0594	-0.2185	0.0919	-0.1441	0.5631	-0.04965	0.2063	-0.1038	0.0587	0.2245	-0.1949	-0.2226	-0.157	0.0948	0.7385	0.0539	-0.0925	-0.6934	0.8563	-0.0103	0.3102	0.0596
1015	ENSG00000132952	NP_005791.2	X59131	0.4045	-0.739	0.4783	-0.0508	0.9352	0.5363	0.057	0.8417	0.7606	0.7958	0.4827	0.7965	0.6295	0.8301	0.0735	-0.0507	0.5972	0.111	0.1457	-0.7865	0.6939	0.1688	0.8971	0.5452	0.2297	0.5648	0.48	0.1397	0.6567	-0.1091	-0.103	0.726	0.2464	0.734	0.785	0.1678	-0.5323	0.1903	0.7338	0.5579	0.5128	0.1955	0.1396	0.8158	0.5397	0.3984
1016	ENSG00000198081	ZFP161	D89859	-0.1495	-1.1841	0.276	0.2089	0.3245	0.6373	0.388	0.5376	0.5707	0.3613	0.4094	0.5423	0.5638	0.9123	-0.2213	0.151455	0.367065	0.165895	0.146875	-0.056455	-0.1057	0.1191	0.7089	0.6406	0.157375	0.497465	0.241065	0.6901	0.9678	0.068055	-0.053425	0.5919	0.149625	0.545627777777778	0.388925	0.563227777777778	0.124075	0.0891833333333333	0.685972222222222	0.14893125	0.60255625	0.416807142857143	0.479305555555556	1.3434	0.358771428571429	0.333127777777778
1017	ENSG00000122257	RBBP6	NM_032626	-0.2249	-0.4693	0.6653	0.3424	0.6114	0.491	0.6168	0.8524	0.2819	0.4687	0.1558	0.0613	-0.101	0.4506	0.208	0.0359	0.1901	0.6641	0.3295	-0.218	0.4055	0.7647	0.4352	0.608	0.4859	0.4637	0.6869	0.8672	0.596	0.1968	-0.1613	0.6814	-0.1114	0.8943	0.5019	0.2499	0.0737	-0.2042	0.965	0.2253	0.8962	0.558183333333333	0.6355	0.7512	0.2626	0.1302
1018	NA	AA488810	NA	-1.39835	-0.16815	-1.35325	0.58805	-0.44315	0.27395	-1.34145	-1.00915	0.21305	1.54425	0.11585	-0.66485	-0.49985	-1.49715	1.21715	0.77515	0.55435	1.82295	0.84705	0.73325	2.19795	0.86445	0.97125	0.62775	0.33955	1.11625	-0.59645	1.74525	-0.43535	0.31505	0.35835	0.85955	0.19375	0.32785	0.42785	1.35255	0.32205	1.56595	1.73795	-0.03675	-0.57415	0.40385	0.21815	-0.01755	0.61525	0.50165
1019	ENSG00000122435	NP_061956.1	AK001149	0.07695	-0.45485	0.23115	-0.13565	0.74815	0.95185	-0.33875	0.60645	0.08225	0.00335	0.10635	0.19405	0.25365	1.39525	-0.45765	-0.31885	-0.02505	0.02645	-0.38445	-0.00045	0.13735	-0.78365	-0.28515	0.26155	0.22755	0.69635	0.76765	0.19155	-0.40515	0.18545	0.72125	0.89215	0.46835	0.09035	0.20985	0.82465	-0.18845	0.94095	-0.04915	0.41515	0.73925	-0.27885	0.33775	-0.27575	0.38725	0.21665
1020	ENSG00000188364	TMSB4X	M17733	1.01715	-0.35345	-0.25485	1.30205	-0.46645	0.21855	1.22145	0.27795	-0.25945	0.60855	0.10615	-0.16555	0.11945	0.05105	0.02755	-0.81925	0.23555	1.12565	0.13725	-1.15595	0.13715	0.74705	1.15175	-0.25845	0.48145	-0.49335	-0.00325	0.09905	1.20135	-0.12695	0.12485	-0.03575	-0.26485	-0.09725	-0.39065	0.30635	0.40295	0.01925	0.41605	-0.24595	0.44545	0.46785	0.89035	0.85285	-0.71795	0.53825
1021	ENSG00000146833	TRIM4	AF220023	0.2241	-1.0793	0.1954	-0.1652	0.6121	0.169	0.6818	0.2805	0.1566	0.2587	0.1098	-0.188	0.5973	0.238	0.1663	-0.6012	-0.2534	0.2727	0.0741	-0.3926	0.3518	-0.486	0.2472	0.0953	-0.2242	0.483	1.4503	0.5596	0.6906	0.4637	-0.4008	0.3562	-0.1931	0.9002	0.7646	0.3901	-0.5803	0.0608	0.3068	0.201	0.7037	-0.1941	0.4857	0.2018	-0.1535	0.1155
1022	ENSG00000197096	Q8N2C2_HUMAN	AA213400	0.6426	-0.2154	0.5167	0.0294	0.0473	0.6211	0.5047	-0.2766	0.3259	0.4582	9e-04	0.2416	0.0287	0.3807	0.0025	-0.4805	0.4054	0.4834	0.2146	-0.2464	-0.1614	0.3868	0.3729	0.3953	-0.2039	0.2415	0.5284	-0.0033	-0.4197	0.2896	-0.6462	0.3929	0.0562	0.3576	0.4324	1.1793	-0.0102	-0.396	1.1395	0.5703	0.9644	0.1701	0.3507	0.5502	-0.6443	-0.3504
1023	ENSG00000082074	FYB	AF001862	0.6931	0.2347	0.401	0.0381	-0.2735	-1.0902	0.7338	-0.0055	0.345	0.839	1.7752	0.2932	1.3411	-0.2984	0.4079	-0.6254	0.8214	0.6738	1.2208	-0.0467	0.6685	0.1776	0.0047	-0.4292	-1.0903	0.043	1.1362	0.6217	-1.0971	1.6847	1.1359	0.6538	1.6844	0.2757	-0.5028	0.139	-1.0228	0.2859	0.8922	-1.077	0.1445	-1.2814	0.0383	-0.3684	1.1574	0.4959
1024	ENSG00000155629	PIK3AP1	BC029917	0.2171	-0.3933	0.126	0.1441	0.3501	0.244	0.3775	0.5229	-0.1628	0.1764	-0.9008	0.3262	-0.8796	0.0116	0.0747	-0.3852	0.0745	0.8155	-0.2507	-0.5266	0.4923	0.0384	0.0996	-0.3751	-0.305	0.6893	0.4508	0.6924	0.6009	-0.1192	0.1381	0.0997	0.0319	0.6845	0.5487	0.3734	0.3023	-0.0103	0.7366	0.2039	0.3916	0.1231	0.6381	0.2626	0.0239	-0.0853
1025	NA	AI240351	NA	-0.91895	0.26005	0.09935	-0.43085	-0.09845	1.91745	-0.69105	1.76685	0.19575	0.6244	0.29635	-0.63025	-0.11115	0.31035	1.28255	0.90425	0.34345	1.20365	1.44085	0.41015	1.26715	0.57615	0.66345	0.87025	0.60705	1.11415	1.21155	1.28555	-0.22355	0.42035	-0.65785	1.24045	-0.12075	0.53745	0.28985	2.32215	1.19945	-0.45005	1.16195	0.51975	2.16405	0.65355	1.28235	1.29945	0.53315	1.58585
1026	ENSG00000182778	NP_787066.1	X58399	-0.0885	0.2272	0.0067	0.4666	0.5173	0.1611	0.1755	0.6126	-0.1006	0.1878	0.2671	0.3312	1.5761	0.6328	0.2282	0.1053	0.5699	0.038	0.0501	0.2456	0.1093	-1.0502	-0.4072	-0.067	-1.1133	-0.1594	-0.508	-0.1692	-0.4136	0.493	-0.4766	0.9336	0.2035	0.1787	0.2219	0.6677	0.3864	0.093	0.2489	1.364	-0.0616	0.289361111111111	1.3971	-0.0763	0.0863	0.3638
[truncated: 6,933 more rows]
[truncated: 25 more columns]
