# Supplementary material for: Explorative data analysis of MCL reveals gene expression networks implicated in survival and prognosis supported by explorative CGH analysis
Source: BMC Cancer. 2008 Apr 16;8:106. doi: 10.1186/1471-2407-8-106 (PMC2442114; doi:10.1186/1471-2407-8-106)
Supplement: Additional file 6 — Different prognosis assigned to patients. The text file contains how different prognosis can be assigned to patients (over/below median of survival). Please refer to the paper for detailed explanation. [file 1471-2407-8-106-S6.txt]

B	Lym153
S	Lym501
B	Lym503
S	Lym504
S	Lym505
B	Lym508
B	Lym510
S	Lym512
B	Lym513
S	Lym516
S	Lym520
B	Lym521
B	Lym522
NA	Lym523
S	Lym524
B	Lym528
B	Lym529
S	Lym531
B	Lym532
S	Lym533
S	Lym534
S	Lym536
S	Lym537
B	Lym538
B	Lym539
S	Lym540
B	Lym541
B	Lym543
B	Lym544
S	Lym545
B	Lym547
B	Lym549
B	Lym550
S	Lym551
B	Lym554
S	Lym558
B	Lym560
B	Lym561
S	Lym562
B	Lym564
S	Lym565
S	Lym568
B	Lym581
S	Lym586
S	Lym587
B	Lym590
S	Lym592
S	Lym593
B	Lym594
S	Lym599
B	Lym600
S	Lym601
S	Lym602
B	Lym604
S	Lym605
S	Lym607
S	Lym608
NA	Lym610
S	Lym613
B	Lym614
S	Lym618
B	Lym625
B	Lym647
S	Lym650
B	Lym652
B	Lym653
B	Lym655
S	Lym657
S	Lym658
S	Lym659
B	Lym666
